# Supplementary material for: Identification and molecular mechanism of palmitoylation-related biomarkers in obstructive sleep apnea
Source: Front Neurol. 2025 Aug 29;16:1499573. doi: 10.3389/fneur.2025.1499573 (PMC12426112; doi:10.3389/fneur.2025.1499573)
Supplement: Supplementary file 1 [file Data_Sheet_1.zip]

Archive with 8 entries (7 files):
- 00_rawdata/
- 00_rawdata/GPL6244-17930.txt
- 00_rawdata/GPL6244-17930_1stgene.txt
- 00_rawdata/group_135917.txt
- 00_rawdata/group_135917_8vs10.txt
- 00_rawdata/group_38792.txt
- 00_rawdata/GSE135917_series_matrix_1-18.txt
- 00_rawdata/GSE38792_geneSymbol.txt
