# Supplementary material for: Identification and molecular mechanism of palmitoylation-related biomarkers in obstructive sleep apnea
Source: Front Neurol. 2025 Aug 29;16:1499573. doi: 10.3389/fneur.2025.1499573 (PMC12426112; doi:10.3389/fneur.2025.1499573)
Supplement: Supplementary file 1 [file Data_Sheet_1.zip › 00_rawdata/group_135917.txt]

ID_REF	group
GSM4037879	normal
GSM4037880	normal
GSM4037881	normal
GSM4037882	normal
GSM4037883	normal
GSM4037884	normal
GSM4037885	normal
GSM4037886	normal
GSM4037887	OSA
GSM4037888	OSA
GSM4037889	OSA
GSM4037890	OSA
GSM4037891	OSA
GSM4037892	OSA
GSM4037893	OSA
GSM4037894	OSA
GSM4037895	OSA
GSM4037896	OSA
GSM4037897	OSA
GSM4037899	OSA
GSM4037901	OSA
GSM4037903	OSA
GSM4037905	OSA
GSM4037907	OSA
GSM4037909	OSA
GSM4037911	OSA
GSM4037913	OSA
GSM4037915	OSA
GSM4037917	OSA
GSM4037919	OSA
GSM4037921	OSA
GSM4037923	OSA
GSM4037925	OSA
GSM4037927	OSA
GSM4037929	OSA
GSM4037931	OSA
GSM4037933	OSA
GSM4037935	OSA
GSM4037937	OSA
GSM4037939	OSA
GSM4037941	OSA
GSM4037943	OSA
