# Supplementary material for: Identification and molecular mechanism of palmitoylation-related biomarkers in obstructive sleep apnea
Source: Front Neurol. 2025 Aug 29;16:1499573. doi: 10.3389/fneur.2025.1499573 (PMC12426112; doi:10.3389/fneur.2025.1499573)
Supplement: Supplementary file 1 [file Data_Sheet_1.zip › 00_rawdata/group_135917_8vs10.txt]

sample	group
GSM4037879	normal
GSM4037880	normal
GSM4037881	normal
GSM4037882	normal
GSM4037883	normal
GSM4037884	normal
GSM4037885	normal
GSM4037886	normal
GSM4037887	OSA
GSM4037888	OSA
GSM4037889	OSA
GSM4037890	OSA
GSM4037891	OSA
GSM4037892	OSA
GSM4037893	OSA
GSM4037894	OSA
GSM4037895	OSA
GSM4037896	OSA
