# Supplementary material for: Identification and molecular mechanism of palmitoylation-related biomarkers in obstructive sleep apnea
Source: Front Neurol. 2025 Aug 29;16:1499573. doi: 10.3389/fneur.2025.1499573 (PMC12426112; doi:10.3389/fneur.2025.1499573)
Supplement: Supplementary file 1 [file Data_Sheet_1.zip › 00_rawdata/group_38792.txt]

sample	group
GSM949164	normal
GSM949166	normal
GSM949168	normal
GSM949169	normal
GSM949170	normal
GSM949171	normal
GSM949172	normal
GSM949173	normal
GSM949174	OSA
GSM949175	OSA
GSM949176	OSA
GSM949177	OSA
GSM949178	OSA
GSM949179	OSA
GSM949180	OSA
GSM949181	OSA
GSM949182	OSA
GSM949183	OSA
