# Supplementary material for: Identification and molecular mechanism of palmitoylation-related biomarkers in obstructive sleep apnea
Source: Front Neurol. 2025 Aug 29;16:1499573. doi: 10.3389/fneur.2025.1499573 (PMC12426112; doi:10.3389/fneur.2025.1499573)
Supplement: Supplementary file 1 [file Data_Sheet_1.zip › 00_rawdata/GSE135917_series_matrix_1-18.txt]

ID_REF	GSM4037879	GSM4037880	GSM4037881	GSM4037882	GSM4037883	GSM4037884	GSM4037885	GSM4037886	GSM4037887	GSM4037888	GSM4037889	GSM4037890	GSM4037891	GSM4037892	GSM4037893	GSM4037894	GSM4037895	GSM4037896
7892501	2.984964	5.106464	4.740123	3.381341	3.024114	3.918161	4.973922	3.207476	4.397653	3.3393	4.364197	3.761154	4.75121	3.80275	4.80536	4.953367	3.641585	4.28631
7892502	5.211274	5.508814	4.98283	5.037811	5.437943	4.721004	4.91978	5.397704	5.937687	6.012131	4.962813	5.551521	5.714547	5.032336	5.574195	5.049902	5.281838	5.085166
7892503	4.2957	3.583504	3.472313	4.762197	4.115802	3.918725	4.405416	3.49797	4.518589	5.504798	4.369193	4.11931	4.084752	4.140139	5.340052	4.417868	4.997964	3.962733
7892504	9.91526	10.45208	10.80717	10.593	10.39992	9.210989	11.53328	9.975817	10.51431	10.28996	10.17242	10.35277	11.04101	10.12595	10.7004	11.42114	9.60594	10.2826
7892505	3.494508	3.535308	4.64471	4.043492	4.443344	3.059683	4.594319	4.753712	3.609287	3.654078	3.622506	3.683309	3.514412	3.530631	3.700817	3.695828	3.84666	2.956695
7892506	4.795773	3.816593	4.243931	4.642372	4.833341	4.036532	4.124795	4.227106	4.049994	4.388284	4.688009	4.257596	4.330852	4.288377	4.156792	4.587231	5.178861	3.876184
7892507	6.358054	5.133155	5.453772	5.164363	5.969388	5.375443	6.698714	5.496371	6.075391	6.730933	5.809186	5.561212	5.40792	5.659717	5.249825	4.628061	4.575003	5.341243
7892508	4.834396	5.143777	5.216216	4.461851	5.389991	3.315698	4.155998	4.577872	6.117469	5.002039	4.657098	5.432829	4.629226	4.052927	5.05459	5.156189	3.255372	5.096418
7892509	9.993922	10.22516	10.00857	10.31902	9.39212	9.724792	9.951716	10.41001	10.3472	10.5961	10.23525	10.16143	10.70936	10.78655	10.64858	9.903522	10.04134	10.64416
7892510	5.134372	5.634523	4.999712	4.408321	5.331935	3.477291	4.049739	4.935346	5.569906	5.157654	5.321903	5.508936	4.114182	3.337126	4.822248	4.284682	3.787101	3.249099
7892511	3.629138	3.594833	3.799587	2.963804	4.240414	4.384186	3.145695	4.152853	3.390052	4.257436	3.775321	3.594213	3.881516	4.520761	3.857421	3.805588	5.319404	3.88293
7892512	9.780307	9.677149	8.802378	9.143448	9.09082	9.392033	9.600252	9.018558	9.270479	9.669739	9.488365	9.885415	8.962339	9.252814	8.999081	9.147819	9.14666	9.258751
7892513	3.475784	5.61291	3.383225	4.850005	5.117934	6.296926	3.6456	4.059503	5.079893	5.116792	4.005384	4.158619	4.634994	4.542907	5.030384	4.301543	5.176398	4.081199
7892514	9.14684	9.065959	9.291624	9.211795	7.79078	8.215569	9.625275	7.806926	9.65539	9.571463	9.73619	9.463601	9.705791	10.25936	10.29188	9.444285	9.388297	9.896456
7892515	10.65887	10.60077	10.5843	10.61401	10.28428	10.08899	11.0746	10.34694	10.49466	10.6185	10.35135	10.38922	10.98315	10.66905	10.74859	11.11364	10.02324	10.50489
7892516	4.080358	4.213542	4.684223	4.169001	3.480951	3.904865	3.566498	3.997539	4.632184	3.410122	4.369514	4.440425	3.555842	4.093306	3.948085	2.978926	4.764055	3.473484
7892517	6.508131	5.819081	6.193553	6.016478	5.90986	6.178179	4.882231	6.26497	6.258984	6.908818	6.251712	5.642643	5.496412	5.646331	5.753486	3.973434	6.491066	6.350257
7892518	3.566451	3.567545	4.384181	3.57331	3.488076	4.430598	3.510419	5.322241	3.45777	3.126627	3.337735	3.450741	3.815899	3.039445	3.511675	3.239093	3.594326	3.363203
7892519	6.916884	6.593591	6.490049	6.225854	6.551644	6.253469	7.277	6.149885	6.395833	7.044488	6.824677	6.307661	6.76546	6.272068	6.343124	6.274472	6.1753	6.228348
7892520	10.87509	10.62875	10.6443	10.67609	10.6448	11.01257	10.99807	10.89118	10.62983	10.59087	10.682	10.5692	10.92029	10.70828	10.72599	10.84645	10.87889	10.70131
7892521	7.627556	7.627039	7.305039	7.390024	8.133443	7.96975	6.796151	7.878081	7.380652	7.267498	7.528736	7.442982	7.217891	7.237218	7.090639	6.91346	7.98594	7.254272
7892522	7.692695	6.717772	6.589344	6.773315	6.52326	6.804103	6.63269	6.623391	7.083112	7.183206	6.843266	7.267433	6.537141	6.820024	6.287962	6.978425	6.379388	6.805436
7892524	7.5346	7.376197	7.197329	7.107655	7.63235	8.356975	7.74868	6.992667	7.862772	7.866248	7.580884	7.155627	7.531151	7.304661	7.902581	7.008888	6.973693	7.268382
7892525	8.080693	7.344639	7.793319	7.890108	7.766202	8.18024	9.136908	7.973211	7.945693	8.446402	7.663848	7.804734	8.279009	8.309931	7.972287	7.548549	7.904933	8.019951
7892526	5.206913	4.418708	4.525308	4.38339	5.428729	4.609008	4.375074	3.84209	5.330051	4.843351	5.191729	5.591499	5.673244	4.47703	4.56614	4.891072	4.584534	5.216139
7892527	8.887798	8.570886	8.721296	8.329728	9.085994	8.534556	8.382774	8.447387	8.609612	9.338483	8.557969	8.729001	8.391408	8.114799	8.476952	8.222901	8.442241	8.179733
7892528	2.924634	3.097294	2.736372	2.960358	3.221764	4.765467	2.720702	3.207476	2.77708	2.838861	2.800021	2.809606	3.215546	3.002571	3.075054	2.746699	3.351652	2.927694
7892529	7.297003	7.790094	7.497881	7.373866	6.831484	7.759229	8.37895	7.026978	7.645869	7.325228	7.486611	7.493279	7.239802	7.94144	7.496884	7.223106	7.527732	7.522406
7892530	7.429244	7.958316	8.043	7.962784	6.881497	6.204597	8.233297	5.55356	7.919692	7.493453	8.010994	7.708478	8.649272	8.047533	8.257679	8.263494	6.386143	7.890994
7892531	7.526001	7.250196	6.842369	6.445029	7.641571	6.691385	5.682282	7.011875	6.960593	6.603322	6.705365	6.758492	6.913705	7.165196	7.265288	6.833611	6.959074	6.699185
7892532	4.191273	4.531072	4.591886	3.209363	4.424077	5.027218	3.778735	3.957792	4.058834	4.36609	4.145121	3.991704	3.715205	4.260726	3.668388	3.879288	3.675252	4.176604
7892533	9.130437	9.417461	9.497927	9.064539	9.106176	9.080754	9.135627	7.796215	8.752746	8.152925	8.766106	9.489441	9.016843	8.752586	8.637285	9.294455	9.147665	8.420979
7892534	4.825093	5.496996	5.101333	5.222157	5.009949	4.854758	4.335873	5.099117	4.509531	4.554306	3.959045	5.135645	4.524659	4.943883	4.649671	4.583594	5.295312	4.641099
7892535	8.522784	8.091454	7.810196	6.582187	5.448956	6.503314	7.96362	7.692181	7.847227	7.808946	7.541215	7.365185	7.933146	8.698363	8.39582	8.517764	7.575521	8.95729
7892536	10.32458	9.718363	10.33517	10.05901	10.4521	10.65961	9.11511	10.70046	10.12816	10.05574	9.704567	9.969447	10.48488	10.43554	10.21536	9.507101	10.38193	10.40764
7892537	4.475685	4.301851	4.378138	4.019813	3.565508	4.261813	3.221387	4.479989	5.311192	3.853029	4.847776	4.124237	3.504509	4.185923	3.903652	4.085629	5.107516	4.120281
7892538	6.117552	5.27657	5.342164	4.163354	5.382752	4.81012	6.05419	4.946872	6.160169	5.881632	6.16981	5.62715	5.857641	6.280815	5.1585	5.277977	6.008208	5.723736
7892539	5.036318	3.598446	4.900476	4.606568	4.589217	4.806419	3.016112	4.329758	5.085349	3.66352	4.571734	3.597985	5.148544	4.021749	4.389563	3.193457	5.48708	4.561816
7892540	6.425097	6.503112	6.773034	6.803185	5.18682	6.354578	4.786141	5.743558	6.085246	6.680783	5.148077	6.644024	6.438111	5.573198	5.929316	4.739854	6.069291	6.049259
7892541	8.652085	9.049956	10.00649	9.170813	8.460391	7.40184	9.198864	8.146124	9.290118	8.306625	8.802689	8.991137	9.505368	8.933345	9.198419	9.421407	8.49353	8.665856
7892542	8.083519	7.776267	8.342266	7.976807	7.882302	8.505781	7.571734	8.251095	7.97256	8.082956	8.195486	8.167209	8.174863	7.938181	8.047936	7.906991	8.472753	8.163009
7892543	7.950389	6.786042	6.866369	7.123644	7.559043	7.904733	7.375464	6.900349	7.090544	7.450112	7.231666	7.452205	7.137491	7.115325	7.064599	6.813696	7.634389	7.102407
7892544	5.804615	4.907534	5.956069	5.699731	5.893878	4.722717	6.282277	6.209119	5.368238	6.412849	5.949842	6.090606	6.429752	6.352287	6.664482	6.104132	6.318987	6.512841
7892545	7.254059	7.247131	6.82484	7.441684	7.488694	7.497509	8.06153	6.578504	7.011264	7.652115	7.404585	7.102037	7.311686	7.307037	7.369846	7.148105	7.483484	7.473188
7892547	5.982445	5.031121	5.653054	4.731623	5.536457	5.323952	6.252903	5.270346	5.815399	5.757271	5.711623	5.120015	4.459984	5.761497	5.255891	5.098787	5.672686	5.465605
7892548	7.621479	7.551948	7.036641	6.738685	7.178602	8.252993	7.61726	7.0697	7.113439	7.228526	7.596889	7.820341	7.156859	7.175353	7.048725	6.987997	7.199837	6.77133
7892549	6.93312	7.363596	6.760242	7.117643	7.252909	6.117332	5.802608	7.941751	7.335795	7.176363	6.622262	6.527207	7.643685	7.210845	7.394284	6.700579	7.29827	7.395819
7892550	8.824205	8.245469	7.838878	8.008641	8.397442	7.531523	8.547453	8.302945	8.205344	8.39094	8.29845	8.264132	8.126199	8.336058	8.419307	7.364776	8.162233	8.182976
7892551	11.34843	11.30584	10.53193	11.04385	10.94566	9.960022	11.63796	10.61701	11.20315	11.05945	11.1477	11.08518	10.94528	11.40366	11.12392	10.91582	10.17267	10.80859
7892552	6.357044	5.776829	5.037052	5.50531	4.636569	6.0852	4.27791	6.223197	5.710318	5.992734	6.593026	6.286751	6.11888	5.510365	5.72928	4.535079	5.792207	5.569115
7892553	4.264551	5.392913	3.755757	4.855504	2.976203	4.950077	4.813372	3.841829	4.982344	5.310877	6.315126	4.287455	4.660474	6.187597	5.690055	4.180551	3.298949	4.55929
7892554	5.526656	4.950455	4.705304	4.721796	4.146296	3.386692	4.814357	4.3434	4.837805	4.297202	5.138965	6.10811	5.066292	4.983815	4.59834	4.213715	5.238873	5.1308
7892555	7.582766	7.435793	5.803693	7.234283	5.8521	5.984899	5.951634	5.267776	6.938946	7.257453	7.927942	6.960403	7.08668	7.811001	7.672255	7.150418	6.110156	7.338196
7892556	12.63275	12.23284	12.34598	12.30301	12.26334	12.69863	12.14595	12.67902	12.29937	12.78311	12.67828	12.53769	12.47187	12.58272	12.49315	12.21244	12.29574	12.71662
7892557	3.553009	3.092086	3.732527	2.899545	3.731845	3.659961	3.24895	2.84259	3.175304	2.899966	3.284282	3.011001	4.13281	3.639268	3.669729	3.427058	3.939502	2.692525
7892558	5.364213	5.200447	4.635281	5.101121	5.578693	6.295713	4.322692	4.860794	5.715132	5.58005	5.238584	5.874101	4.145059	5.296832	4.607802	5.061606	5.856782	3.772153
7892559	7.334338	7.208733	7.535536	7.575599	7.835402	7.921483	7.357669	7.830181	7.602405	7.816427	7.659651	7.453272	7.810611	6.900929	7.546455	8.504766	7.599322	7.480506
7892560	6.825124	6.95039	6.185414	6.73504	5.83955	6.425675	7.283979	5.88115	7.033627	6.645208	6.635102	6.808188	5.74647	6.478053	6.106705	6.487767	7.09633	6.499705
7892561	9.859412	9.715658	9.663928	9.974703	8.967782	9.515635	9.683147	9.889708	9.785651	9.511652	9.476387	9.763195	9.506505	10.14089	9.818291	9.533766	9.828258	9.764045
7892562	8.752252	7.762475	7.50043	7.928502	7.652925	8.601229	7.053396	8.201941	8.241079	7.892885	8.17512	8.116678	7.918406	7.972801	8.086375	7.373791	7.870644	7.973532
7892563	8.192084	7.470909	8.37464	8.133721	8.575341	8.052965	8.290005	8.42314	8.099297	8.490903	8.067079	7.351393	8.108752	7.778667	7.962481	8.29174	8.316697	7.922924
7892564	10.06618	10.2181	10.10064	10.43376	9.991434	8.920187	10.0801	10.10216	10.25935	10.30544	10.43542	10.00556	10.52552	10.42942	10.28259	9.957419	9.964334	10.2391
7892565	6.928495	7.549023	6.985966	7.773958	7.300384	6.844214	6.81269	6.400335	7.412729	6.939901	7.597941	7.062891	6.942731	7.103486	6.803427	7.235339	6.656163	7.29582
7892566	5.131894	4.955226	5.29537	4.531287	4.54662	4.06008	3.980114	5.307446	3.793633	4.502455	5.084363	4.643821	3.715591	4.921382	4.135268	3.910217	4.917973	5.095297
7892567	7.045852	6.129485	5.778538	6.000506	6.95315	5.693696	6.901799	5.363361	6.440684	6.890572	6.448259	5.411425	5.68823	6.185794	6.008886	5.608065	6.516586	5.69861
7892568	10.62753	10.26439	9.626885	9.748373	10.07574	10.23753	9.059853	10.37297	10.03409	10.30154	10.34496	10.2189	9.801632	10.15463	10.14218	8.846916	10.14787	10.41102
7892569	8.92382	9.403481	9.246056	8.968479	8.819338	9.124189	7.974612	8.688023	9.100829	8.284286	9.027052	9.401472	8.681701	8.577439	8.470633	8.163074	8.983885	8.64359
7892570	5.744273	5.201551	5.18717	4.708803	5.560072	4.217076	4.697617	5.780413	5.830346	5.458235	5.901997	4.428042	5.31212	5.786534	5.556563	4.539169	4.875339	5.598978
7892571	3.764909	2.715822	4.488909	3.274679	3.65174	3.31367	2.628984	3.100754	3.463663	2.924082	3.17001	3.338435	2.875423	2.845933	2.549314	2.62691	2.790712	3.327531
7892572	7.780269	6.695534	8.121259	6.863087	7.626186	6.587469	6.765425	8.300893	6.467324	7.034551	7.098345	7.533064	8.244712	6.815496	7.41625	9.141776	7.263062	7.771111
7892573	7.947063	8.687052	8.409231	7.544856	7.510779	8.057631	8.278523	6.778205	8.171466	7.348226	8.054752	8.387377	7.232342	7.416997	7.39809	6.771345	7.722386	7.429832
7892574	9.502446	9.323114	9.281188	9.391813	8.617629	9.628445	8.790771	9.963053	9.641072	9.442007	9.537775	9.568619	9.312953	9.627769	9.34964	8.386792	9.734727	9.59187
7892575	6.930049	6.314515	6.500156	5.817465	5.834487	4.780216	6.592355	5.555561	6.753502	7.315255	7.165103	6.513254	6.582059	7.162451	7.231029	6.079806	4.935754	6.645487
7892576	7.324003	7.807962	7.533005	8.073046	7.375504	7.278441	7.626722	8.052148	7.578653	7.616169	7.649414	7.329797	7.416275	7.332417	6.769202	6.983466	7.197894	7.528155
7892577	3.45083	3.717112	3.089467	2.978179	3.397622	2.674395	3.068497	3.239053	3.132018	2.515533	3.393867	3.4481	2.855414	2.835419	3.016943	2.779593	4.773103	2.986449
7892578	6.306017	5.669384	5.259933	6.254474	5.560872	5.52697	4.726295	5.178984	5.256896	5.037511	6.118785	5.9173	4.73292	5.026021	4.959251	5.105678	5.511387	5.440438
7892579	8.791473	9.400048	9.969462	9.517259	9.619755	9.380427	7.651306	9.651934	9.012639	8.50754	9.014703	9.298008	9.06656	8.512253	8.683219	9.237542	9.096541	8.648699
7892580	4.422665	5.4528	3.875325	4.289412	3.667796	5.563555	3.985084	4.510959	3.829236	4.221198	4.794383	4.761805	3.909309	4.335241	3.518491	3.904567	4.853545	3.950776
7892581	6.288769	4.202037	4.085478	4.437451	3.370931	3.365642	5.682429	4.424507	5.051275	5.00114	5.587864	4.476192	4.700723	4.478293	4.666556	3.964175	5.274642	3.959042
7892582	3.698904	3.456242	3.656298	3.446437	3.527464	5.316627	2.833705	3.14424	3.508066	3.647559	3.309073	3.937964	4.117121	3.310587	3.466654	4.526893	3.430976	4.024186
7892583	6.136723	6.160861	6.300334	6.308262	6.675343	6.214867	4.912687	5.998976	5.837405	5.993409	6.13663	6.372102	6.22274	5.744471	5.835795	6.010771	4.909419	6.102221
7892584	8.53335	8.754781	7.897831	8.091687	8.069595	7.247199	7.362104	7.568997	7.485396	7.646708	8.32382	8.696208	7.760586	7.692616	7.759571	7.369951	7.781404	7.453584
7892585	4.868899	4.473895	4.406349	4.497402	3.524613	3.893206	4.28406	3.674063	3.987573	4.466893	4.769586	4.872545	4.405013	4.825461	4.037909	4.135143	4.260074	4.210982
7892586	5.056631	4.559685	4.226086	4.271638	4.379913	3.651686	4.447326	3.963192	4.471316	3.225332	4.506837	4.614581	3.290566	4.133472	3.266624	3.465322	3.751652	3.926242
7892587	6.460157	6.879002	5.91676	6.52121	6.451243	5.712724	5.974574	6.559158	6.935471	7.705501	6.755834	6.800932	6.429482	6.493214	6.898332	5.91942	6.29285	6.775067
7892588	3.59275	3.242476	2.831678	2.788011	3.760361	4.439504	2.728233	3.44013	4.234117	2.834892	3.373989	2.687418	2.83849	2.645717	3.094736	3.387357	3.026463	2.9565
7892589	6.271881	5.956751	6.142323	5.216284	5.487887	5.598879	6.089437	6.500741	7.039052	6.308202	6.816784	6.207547	6.31469	5.477124	6.713198	5.10186	5.517415	6.22966
7892590	3.600573	3.854316	3.098671	3.650852	3.669468	4.18933	3.534409	5.203358	5.216049	3.739456	3.975671	4.4496	3.490527	4.541473	3.277505	3.607785	2.815763	4.238045
7892591	3.629985	3.821398	3.066633	3.790614	3.260619	3.740793	3.411444	3.515673	4.704657	3.346013	3.514219	3.522503	3.639682	3.856822	3.863433	3.299528	3.329761	3.492187
7892592	6.356545	6.415888	5.560593	5.909158	6.432106	6.725492	6.026074	5.700973	6.537108	6.275915	6.271035	5.780963	6.104972	5.834883	6.178978	4.841663	6.440285	6.19463
7892593	7.693463	8.474676	8.427976	7.877748	7.833881	7.186	7.142323	6.771173	8.183262	6.347194	7.972799	8.778686	6.328744	7.271631	6.641734	6.099957	7.610028	5.995594
7892594	4.124221	3.685378	3.433113	3.508687	3.860045	3.88063	3.029515	3.200717	4.460988	3.993	4.350472	3.918525	4.101161	4.186731	3.87405	3.379352	4.293523	3.922423
7892595	5.458395	4.781886	4.941529	5.210532	4.301482	6.396359	5.167215	3.615239	5.785255	4.962478	4.884645	5.033447	4.980697	5.958535	4.28714	5.098413	5.028049	4.929512
7892596	5.577029	5.360096	5.287251	6.004538	5.906031	6.088705	5.445324	6.130657	5.549069	5.814055	5.868395	5.626898	5.503675	5.252683	5.487428	5.363252	5.794546	5.781001
7892597	5.212921	5.3734	4.994054	5.480026	5.445953	4.957831	6.777261	5.215297	5.470922	5.756336	5.690481	5.804015	5.81233	5.721096	5.690727	5.58504	5.711638	6.038243
7892598	8.246284	9.362474	8.86782	9.384346	7.642809	7.674204	9.0602	8.978502	9.417917	9.842027	9.148623	8.888781	9.808525	10.27535	10.00294	9.445307	9.426121	9.761323
7892599	9.189696	9.09545	9.179273	8.764833	8.506514	9.207884	7.499362	9.510054	9.057644	9.196903	9.290271	9.195794	9.259832	9.246748	8.823485	8.624154	9.184021	9.21132
7892600	5.096114	4.305277	2.66992	3.382366	4.610864	2.734672	3.608868	3.261014	3.55583	2.95008	3.349608	3.440922	3.885146	3.375413	3.443386	3.00121	4.165534	3.845412
7892601	6.423235	6.674966	7.378002	6.822817	7.359354	6.840159	5.643972	6.825514	6.604638	6.520661	6.421715	6.621756	6.992488	6.390816	6.618414	7.384509	6.950248	6.684301
7892602	3.099808	2.690291	3.155654	3.170607	3.185943	2.97273	3.388591	3.690246	2.822231	3.055079	3.165932	2.819316	3.595257	2.893561	2.893435	3.437096	3.355536	2.911896
7892603	4.709563	3.45543	4.431967	3.934084	4.113522	5.099804	4.373115	4.189551	4.331165	4.586323	4.382405	3.993237	4.523784	4.681782	4.871708	3.203013	4.288858	4.398942
7892604	6.961871	8.007685	6.45824	6.301265	6.327251	6.445473	5.949463	5.562413	7.616985	5.52973	6.463087	8.031819	5.942954	6.225243	5.566144	5.390118	7.036933	5.454695
7892605	8.681288	8.741226	8.21171	8.6929	7.815313	5.373682	8.707977	7.573381	8.499357	9.490309	8.840132	8.251711	9.021469	9.428333	9.209015	8.294607	7.811762	9.291845
7892606	12.50104	12.06267	11.70496	11.96088	11.93571	12.66354	12.11941	12.36047	12.09997	12.02013	12.19651	12.14153	11.77576	11.84337	11.81423	11.46841	12.24744	11.80408
7892608	9.886148	9.714103	8.828759	9.450791	9.105017	9.385717	9.879242	8.988483	9.595086	9.586187	9.502109	9.59985	9.259489	9.531608	9.428965	8.884899	8.800306	9.409468
7892609	3.938531	3.566823	3.817497	2.604594	2.976203	4.694444	3.577298	2.580263	3.549871	2.984263	4.168862	2.652588	3.691165	2.390703	4.052517	4.946873	2.721133	4.346415
7892610	6.922043	6.967116	6.218567	6.697633	5.846494	4.55518	5.791207	4.5074	6.500701	6.047103	6.872246	6.231539	6.928091	6.932877	6.774303	6.223522	3.984526	6.699259
7892611	3.660928	3.943807	2.965395	2.885424	3.318999	4.201848	2.590543	3.196829	3.290847	2.984445	3.047475	2.993543	3.023916	3.170274	2.995041	3.33307	4.216188	2.997886
7892612	4.126824	3.015939	2.862975	3.624822	2.825099	3.630546	2.940339	3.399926	2.926784	2.945782	2.567769	2.97224	3.274478	3.013691	3.251181	3.557141	2.879251	3.08985
7892613	10.25437	10.33648	10.30041	10.22531	9.974878	9.944027	10.4578	9.982789	10.34335	10.19643	10.34346	10.2633	10.46157	10.46312	10.55685	10.28022	9.924314	10.51993
7892614	4.998862	5.253795	4.067432	4.724697	4.230024	4.70116	5.056217	3.978296	4.723474	4.362448	4.748586	3.971673	4.636175	3.734268	4.318877	4.177889	4.433413	5.169629
7892615	4.88469	3.727957	4.779114	4.949404	4.03132	4.650811	4.489324	5.546522	5.561952	4.602011	5.042367	5.246464	4.591801	4.874772	4.006376	4.465602	3.751476	5.202043
7892616	3.163693	2.563884	2.958091	2.977024	4.013295	3.52721	2.75954	2.937231	3.425744	2.934661	2.679161	3.12803	2.991661	2.789377	2.808912	3.23143	3.429079	3.463188
7892617	12.91749	12.84765	12.6731	12.74941	12.9667	13.15246	12.62841	13.06598	12.64128	12.45672	12.76422	12.60726	12.69317	12.52827	12.49849	12.5719	13.07497	12.4144
7892618	6.271963	6.720492	7.323515	6.907917	6.574079	6.315635	6.356065	5.689956	7.245855	6.696774	6.553051	6.625834	7.111663	6.316504	6.943449	7.21104	7.456297	7.112252
7892619	4.648405	4.444766	4.613085	4.445979	5.556113	4.479333	4.899954	3.054494	4.746656	5.759132	4.730138	4.802812	5.009904	5.008376	5.360549	4.518327	3.675762	4.646323
7892620	9.449473	9.697071	10.06649	9.854785	9.895709	9.22828	9.567744	9.615067	9.933116	9.406111	9.794927	9.661639	10.1032	9.652789	9.996821	10.59249	9.746278	10.07052
7892621	11.52596	11.14467	10.98942	11.36288	11.15471	11.89292	11.45681	11.73642	11.28025	11.68412	11.46137	11.31487	11.35368	11.62554	11.50237	11.11613	11.41847	11.60048
7892622	8.590185	8.122608	8.904442	7.996295	7.998967	8.323347	8.839397	8.667633	8.740396	8.766888	8.466923	8.426028	9.290959	9.086021	8.84202	9.25217	8.687422	9.051218
7892623	9.398391	9.216967	9.210588	9.562334	8.7444	9.255078	8.906755	9.200542	9.177509	9.749674	9.733221	9.522327	9.574676	9.675185	9.717467	9.003762	8.715139	9.65723
7892624	4.163453	5.645438	4.546707	4.458831	4.234274	3.559899	4.659256	4.566576	4.581627	5.208569	3.819088	3.638537	3.656228	3.92183	3.768203	4.09571	3.655631	4.330034
7892625	8.252791	7.826486	7.867962	8.06323	7.815969	7.784069	8.920973	8.215	7.84374	8.198048	8.195602	7.938286	8.246162	7.817729	7.80347	7.862659	8.349536	8.024345
7892626	6.528623	6.740396	5.767946	5.670939	6.093813	5.174029	6.489297	6.25033	6.033576	5.826663	6.015267	5.81652	5.745665	6.085958	5.875627	4.478879	5.009599	6.15754
7892627	8.959814	8.692014	9.241991	8.79512	9.240502	8.959027	9.239745	8.967176	8.651837	8.622716	8.614884	8.518041	9.008878	8.8103	8.952185	9.222063	9.180294	8.784504
7892628	6.838796	8.806725	8.25375	8.438227	6.485775	7.555915	8.009514	7.434679	8.592539	8.284111	8.642689	8.73768	8.759924	7.215093	8.440157	8.061842	6.61803	8.460846
7892629	6.360696	6.573866	5.434298	6.283904	5.995698	5.807287	5.575136	4.859917	6.57708	4.88103	6.66817	5.873576	5.360521	5.789525	5.922058	6.050433	5.454236	5.816166
7892630	8.904189	9.66948	9.944354	10.07411	9.138738	7.178744	10.44859	8.202653	10.011	10.06762	10.07084	9.683573	10.77387	10.66338	10.83274	10.57761	8.483768	10.73078
7892631	3.164187	2.733377	2.857924	3.199661	3.711442	3.589664	3.046293	3.924185	3.332241	3.09407	3.668002	3.579746	4.225422	3.657619	3.432595	3.395	4.026752	3.130579
7892632	3.405135	4.536442	3.469795	3.562138	3.974134	4.158567	3.518911	3.426503	3.901326	4.192181	4.92082	4.614635	3.947691	4.993857	4.146318	3.62602	2.88294	4.244734
7892633	7.680223	7.464965	7.29288	7.254547	6.777971	8.274015	6.989126	6.940114	7.486469	7.075719	7.431202	7.241922	6.844505	6.978257	7.259574	6.544341	7.325378	7.012525
7892634	10.02098	9.247604	8.910561	9.21028	8.958789	8.710185	9.995928	8.862555	9.346353	9.469542	9.229141	9.317286	9.027896	9.371072	9.126521	9.046141	8.866249	9.380713
7892635	9.285575	9.55017	9.403907	9.384826	9.329243	9.607884	9.837	9.173965	9.382221	9.850472	9.509769	9.59643	9.195853	9.445856	9.461965	8.99358	9.375092	9.31294
7892636	10.22416	9.56085	10.03351	9.759242	10.34646	10.20938	9.999326	10.20238	9.508677	9.514283	9.581632	9.659621	9.9746	9.702393	9.780674	9.826227	10.13219	9.565853
7892637	7.914696	7.286743	6.11447	7.488931	7.761284	8.256162	5.930822	8.571143	7.714883	7.566967	7.790757	7.143026	7.606699	7.322016	7.456552	6.999189	7.976628	7.499692
7892638	3.604106	3.05529	3.029697	3.463367	3.471899	3.1082	3.138426	3.140474	3.008628	3.053097	2.582752	2.693595	2.780975	3.044927	3.615599	3.316139	2.963919	2.904283
7892639	7.551794	6.018893	6.356358	5.447934	6.045208	4.335536	7.599052	5.465129	7.613654	7.527196	6.833604	6.949471	7.688951	7.682168	7.080483	7.393195	6.852846	6.84808
7892640	11.11153	11.17487	11.47326	11.37566	10.28346	8.505559	11.83266	9.420958	11.4561	11.04831	11.00736	11.29623	11.97287	11.07961	11.75303	11.58062	9.358551	11.64447
7892641	6.102767	6.298556	6.15591	6.371172	6.712703	5.753418	6.167462	6.261993	6.548528	6.070518	6.60939	5.193624	6.310692	6.342289	6.464255	6.455516	4.974657	6.417024
7892642	10.15994	10.10279	10.17022	10.27993	9.928792	10.66634	10.12994	9.972596	10.07642	10.25977	10.31041	10.26841	10.12428	9.974358	10.09261	9.973956	9.859869	9.934245
7892643	8.360471	9.263958	9.800194	9.361338	9.315016	9.223185	8.516987	9.631233	9.332137	8.949816	9.196433	9.102487	9.794452	9.36222	9.370233	9.800967	9.5279	9.3176
7892644	9.110585	8.565601	8.133699	8.43355	8.016157	7.178916	8.566635	8.085293	8.586434	8.958845	8.867008	8.936244	8.94272	9.207686	9.192799	8.118756	7.550137	8.790963
7892645	3.732826	3.445085	3.2506	3.265548	4.572882	2.823092	2.97572	4.338385	3.612179	3.858701	3.574232	3.248404	3.486269	3.928505	3.360683	2.821229	5.17422	3.632243
7892646	3.761855	3.417477	2.901071	3.638419	3.297849	4.76563	3.243599	2.979548	3.522967	3.348183	2.729366	3.219626	3.804749	3.342054	3.300553	3.415797	3.544978	3.604048
7892647	6.958989	5.834985	4.677615	5.025632	6.112368	6.145914	4.316938	5.860368	6.252409	5.540926	6.419594	6.417866	4.653221	5.354628	5.087637	4.505451	4.971788	4.647345
7892648	9.833392	9.502131	9.779029	9.442839	9.475255	9.497403	8.592229	9.846258	9.595699	9.514965	9.571283	9.61085	9.636857	9.574929	9.687532	9.810241	9.430289	9.720847
7892649	5.897468	4.674963	4.920791	5.034865	4.976611	5.773441	4.94486	5.603929	4.761858	5.047525	4.863805	5.568147	4.200092	5.073282	4.679511	4.181643	4.455927	5.395293
7892650	10.85131	11.40487	12.24076	11.69093	11.62732	11.33722	11.24697	11.75173	11.50346	11.78953	11.61861	11.33146	12.0666	11.50253	11.67578	11.9024	11.50528	11.73022
7892651	3.411259	3.073132	4.137961	3.007331	3.382321	5.181915	3.420738	3.60537	3.362515	3.876829	3.155439	3.338146	3.369647	3.587978	3.705194	3.007044	3.651712	3.791144
7892652	11.26934	11.03044	10.47936	11.03681	10.65739	10.87576	11.19742	11.56878	11.12165	11.75779	11.25341	11.00734	11.32742	11.5052	11.31361	10.42801	11.19421	11.46999
7892653	3.589513	3.124215	3.278795	3.113921	3.88729	4.937166	4.181727	3.474899	3.289287	2.930397	3.124464	3.76083	2.994739	3.744489	3.540237	3.57215	4.229074	3.455797
7892654	8.412196	9.69313	9.802866	9.176426	9.018278	6.838051	10.1996	7.722747	9.380038	8.81881	9.295202	9.038908	10.09566	9.826859	9.63148	10.54202	8.242548	9.55632
7892655	5.177668	5.126276	5.2672	5.013063	5.932455	5.719462	4.094585	4.484234	4.93866	4.664024	4.819733	4.97869	4.243363	4.357811	4.500645	4.747508	4.645397	4.413054
7892656	5.065659	4.01035	3.915907	3.935501	4.856901	5.659169	5.283053	3.851074	4.102305	4.17844	3.204811	4.40756	4.404091	3.809678	4.066995	3.660748	4.325914	3.788945
7892657	3.329256	3.707884	3.446069	2.714044	3.476337	4.261149	2.72163	4.202627	4.299514	3.266625	3.022614	3.436743	3.248105	2.963319	2.849869	2.803679	3.402709	3.122483
7892658	3.752276	3.710492	3.299196	3.394818	4.613223	4.912214	3.422134	3.1778	3.742178	4.006426	3.624113	3.439432	3.934482	3.543012	3.239212	4.044914	4.044717	3.070278
7892659	4.257735	4.67963	3.791984	3.339944	3.962337	4.691741	4.576366	3.64878	4.638372	3.707163	3.890696	4.284823	4.405959	4.047807	3.328357	4.57896	3.818244	3.680456
7892660	2.661366	3.190025	2.765199	2.757088	2.863458	4.184563	2.39374	3.017901	2.533456	2.924081	2.673732	2.802319	2.850998	2.730644	2.937082	2.765199	4.590106	2.765199
7892661	8.823335	8.971354	8.772098	8.816287	8.093609	8.714837	8.115866	8.683721	9.319982	8.948633	8.998003	9.256453	8.229703	8.862849	8.675144	8.338109	8.478525	8.434095
7892662	8.530511	8.844579	8.695336	8.860125	8.87688	8.531055	8.665201	9.35914	8.696152	8.529306	8.884638	8.589419	8.602422	8.625297	8.844049	8.753518	8.841401	8.938142
7892663	11.64132	11.36228	11.3005	11.47723	10.44565	11.24399	11.24147	11.38591	11.41854	11.46004	11.60358	11.51826	11.05581	11.39358	11.15031	10.44118	11.23512	10.78136
7892664	5.741546	6.30213	6.514081	6.415264	6.88725	6.265828	4.969551	6.057883	6.684371	6.516179	6.417547	6.344676	5.795964	5.317321	5.943888	5.505192	6.497662	5.221418
7892665	7.209234	5.937973	6.625014	6.596376	7.042049	6.810914	6.305201	6.682692	6.494807	6.978397	6.821447	6.765707	6.336741	6.449335	7.259336	6.985819	6.012416	6.638639
7892666	2.666451	3.12656	3.930183	3.937227	4.701468	2.916587	3.746878	4.338101	3.142182	3.472663	3.093897	4.025666	3.57721	3.721336	3.169617	4.258265	2.789455	3.852742
7892667	10.55563	10.92611	11.19329	10.94909	11.03343	10.80235	9.797113	10.57611	10.90422	10.69214	10.59304	10.90527	10.89067	10.81316	10.90471	11.24382	10.83753	10.71741
7892668	9.66439	10.80751	10.54915	10.82228	9.509518	7.526059	10.45252	10.26901	10.54425	11.30614	10.81915	10.45482	11.41568	11.31036	11.34694	10.77075	9.72007	11.38158
7892669	9.452435	8.851928	8.186989	8.249983	8.248125	8.402273	8.22156	8.621655	8.288055	8.35646	8.585649	8.842286	8.46065	8.458948	8.351047	8.434062	8.370612	8.17584
7892670	8.862468	9.543018	9.37993	9.435231	9.334118	9.471848	8.259757	9.301537	9.458915	8.913003	9.328429	9.444137	8.684408	9.100982	8.802147	8.58636	9.683823	9.015929
7892671	5.302129	4.815392	4.581662	4.541862	5.711762	4.658359	3.163474	5.262783	5.297476	4.871694	4.378503	5.653957	4.587033	3.334409	3.68944	4.579016	5.558721	3.930612
7892672	5.430842	4.765764	5.191438	4.649481	3.167531	5.575121	5.116983	3.080536	5.33129	4.847259	4.982608	5.223732	4.481173	4.871327	5.253322	4.562275	3.008204	4.745056
7892673	7.904463	7.791104	7.37038	7.290624	8.449941	7.523451	8.267895	7.485695	7.76805	7.302334	7.973283	8.045307	7.306895	7.488374	7.391635	7.547607	7.621874	6.991903
7892674	7.144571	7.68528	7.386498	7.76111	6.319943	7.530556	6.402062	7.773997	7.428179	7.938698	7.679926	7.534123	7.54354	7.918004	7.570043	5.860051	7.268205	7.075644
7892675	5.251081	4.703022	5.010893	5.801069	3.947689	5.5154	5.50585	5.342723	6.753188	5.759514	5.669776	5.321444	6.089556	5.484683	4.678218	4.010728	5.749723	5.88154
7892676	4.97181	3.99699	4.778831	3.368791	3.10765	6.406712	3.974937	4.353335	4.050179	3.349078	4.283971	3.342785	4.678573	4.355072	4.344723	4.025793	4.279054	4.380316
7892677	11.74147	11.5178	11.30893	11.31067	11.04623	10.75029	11.6266	10.77194	11.5043	11.34389	11.42177	11.37625	11.29987	11.45705	11.43655	11.11776	10.41773	11.34682
7892678	7.19983	7.317543	7.632257	7.276119	7.06303	7.221883	5.711144	7.577644	7.375907	6.046216	6.928369	7.058784	7.112172	6.532119	6.76299	7.389179	6.416366	6.282527
7892679	5.176459	6.804863	5.583359	5.939198	5.221666	5.505966	5.483706	5.180841	5.732451	5.903096	5.49962	5.445289	5.797361	5.517699	6.060286	5.51713	6.430945	5.337579
7892680	8.610617	8.983011	9.785112	9.156467	9.416178	9.268444	10.28746	9.81091	8.922851	9.100496	8.956911	9.019016	9.587414	9.173512	9.492052	9.630494	9.374419	9.355606
7892681	8.399644	7.68305	7.954761	7.956229	7.95729	7.925272	8.227948	7.733232	7.806668	8.344028	7.855964	7.847049	7.770405	7.907274	7.846925	7.923331	7.887842	8.400181
7892682	3.901042	3.532072	7.267862	4.556811	5.429075	4.201624	5.449366	3.280714	6.569306	4.139132	6.008292	4.451524	7.61809	6.210522	7.178543	7.677728	3.842333	6.312227
7892683	4.831269	4.83382	4.422867	4.690873	3.585122	4.75041	4.99838	4.467501	5.52962	4.261097	6.237087	5.363853	3.628963	4.267059	3.390843	4.721604	3.254202	4.777757
7892684	10.42328	10.35389	10.25182	10.57002	10.35859	10.07746	10.0876	10.54351	10.50392	10.65351	10.6693	10.2808	10.9406	11.1258	11.04145	10.51216	10.18296	11.01975
7892685	6.277655	5.890955	5.765738	5.850251	5.726391	5.569323	6.153036	5.28395	5.60403	6.434247	6.484844	5.364244	5.631344	6.227373	6.051141	5.422177	5.717923	6.071714
7892686	8.384477	7.871622	8.017593	8.155994	8.035323	7.884334	8.078994	7.538533	7.909194	8.293988	8.20853	7.782792	8.173746	8.321302	7.985569	8.038443	7.697819	8.193591
7892687	6.317076	7.077106	6.796827	7.138017	6.937897	6.879883	5.705955	6.772796	6.21097	6.065537	6.555994	6.685217	5.587841	6.507552	6.209895	6.250023	7.31154	5.871714
7892688	6.856071	7.327321	7.873566	6.57423	6.308347	6.641562	5.56566	7.299083	6.773842	6.64767	6.996274	6.451579	6.721521	7.065445	6.991297	6.606602	6.660419	6.722676
7892689	5.320078	5.1253	5.500587	5.559383	5.117043	5.640432	6.541039	4.656203	6.047272	5.363251	5.662773	5.279542	5.084214	5.282537	5.873192	5.287466	3.667009	5.242514
7892690	4.493112	4.633476	5.362198	4.6817	4.367848	4.451555	5.519474	4.55213	5.241404	4.976684	3.954919	4.414273	4.686606	4.503135	3.986027	4.712453	3.940047	4.154762
7892691	2.887851	3.087059	4.203574	3.359941	4.43283	3.617126	2.964174	3.879353	2.922143	3.013333	2.886564	3.657793	4.107368	3.083954	3.542551	3.586084	3.956567	3.125404
7892692	8.289366	8.107038	7.859003	8.028921	8.254444	8.040965	8.056859	8.184573	8.620978	8.300836	8.168663	8.268703	8.180901	7.785089	8.627703	8.047427	7.516452	8.015317
7892693	9.137584	8.947232	8.682135	8.897276	8.8362	9.286098	9.207664	8.749164	8.804273	8.98431	9.103416	9.080831	9.033831	9.085427	8.846437	9.179655	9.046922	8.942201
7892694	6.680698	6.528416	7.687542	7.459686	8.256931	7.866228	6.143134	7.80865	7.309457	6.808137	6.869447	6.727232	8.030484	6.978113	7.255276	8.634854	7.352089	8.116291
7892695	6.57224	6.886067	6.459065	6.801117	6.220765	5.897839	6.618938	6.947435	7.052267	6.306767	6.768716	6.911191	5.911882	6.310193	6.521016	6.24548	6.530954	5.37404
7892696	6.974624	7.440129	7.493099	7.375369	7.476155	7.464999	8.484976	7.802584	7.479317	7.938437	7.709761	7.807522	7.36523	7.986487	7.775617	8.026237	7.366053	7.348302
7892697	7.725121	7.754605	7.5884	7.862347	7.950154	7.871087	7.883108	8.216984	7.611282	7.832478	7.521581	7.604606	7.900825	7.480927	7.900904	7.40099	7.802303	7.869606
7892698	2.964416	2.791666	2.884399	2.717782	3.232023	3.89693	2.405649	3.034594	2.828359	2.739448	2.71176	2.83032	2.812099	2.695207	2.69746	2.832518	3.274021	2.779949
7892699	6.3424	5.896606	6.383814	6.113613	5.488792	4.27876	4.532122	4.698201	6.04214	5.694934	6.052704	5.377069	5.792389	6.24666	5.587623	5.401054	6.037953	5.981601
7892700	6.143701	6.206825	5.512781	6.241087	4.98991	5.67084	6.62239	5.807162	5.886488	5.49428	5.213747	5.823676	5.561984	5.884	5.774943	6.126872	4.328218	5.781703
7892701	9.694388	9.803742	9.882346	9.835361	9.014996	8.930284	8.502066	9.511606	10.12454	9.677452	10.1166	9.710148	9.569874	9.283877	9.639139	9.283019	9.677948	9.336717
7892702	6.362109	4.96269	5.922002	5.809802	5.80611	7.040019	5.253545	5.296026	6.800659	5.726568	6.764935	5.595924	6.606903	5.153474	6.677588	6.342378	5.518033	5.646883
7892703	7.910016	8.320626	8.715542	8.280807	7.903547	8.64187	9.620073	8.963506	8.58835	8.376797	8.309806	8.276283	8.395554	8.125603	8.265458	7.857596	9.17714	8.379395
7892704	12.61043	12.16653	12.02034	12.31514	11.64846	11.99348	12.0138	12.29961	12.35311	12.67577	12.579	12.31586	11.96815	12.34831	12.26097	11.67417	12.28015	12.01163
7892705	7.346989	6.866801	6.350159	6.772785	5.959218	6.693271	6.503069	6.916574	6.649662	6.91407	7.176324	6.365512	7.143156	6.648596	7.016065	6.411718	6.110327	6.734828
7892706	5.807686	6.549919	5.818688	5.152058	5.901408	7.383155	4.954253	6.041875	6.671453	6.191949	6.012848	6.563695	6.027319	6.086128	6.342736	5.69687	6.757491	5.773135
7892707	10.04061	9.704366	9.308194	8.929833	9.423931	10.17245	8.17953	9.604084	9.897696	10.08105	10.21986	9.735361	9.687065	9.746983	9.593524	9.175479	9.389471	9.365922
7892708	5.414285	6.025836	5.756736	6.479241	6.497944	5.875878	6.096635	6.254395	5.653078	6.268163	6.491957	6.434824	5.895298	5.691078	5.961508	5.208689	5.633432	5.812978
7892709	4.205782	3.919017	4.999522	4.042878	4.570739	5.262731	4.05007	4.63276	4.842736	3.635261	4.420969	3.961865	3.901977	4.024545	4.780651	5.931792	4.997788	4.431086
7892710	4.573173	3.968694	4.262031	3.636747	3.978194	4.328762	4.244548	3.765409	3.361048	4.369447	4.169315	4.591434	3.446644	3.848593	4.879732	3.953893	4.12829	4.377783
7892711	7.550287	8.043008	8.155975	7.518429	7.771829	7.566231	7.208729	6.75433	8.293864	8.03171	8.167429	7.994753	7.618661	7.827145	7.894692	7.360315	7.071282	8.075052
7892712	9.296319	9.446225	9.556141	9.367555	9.436954	9.009773	10.03782	9.647837	9.329549	9.156273	9.28614	9.402611	9.454343	9.194284	9.506589	9.649209	9.413029	9.079956
7892713	10.52963	10.31236	10.5193	10.20779	10.62471	10.52787	10.61776	10.83568	10.07433	10.11505	10.2682	10.12974	10.4936	10.0314	10.07532	10.54819	10.60058	10.15567
7892714	3.150142	3.791405	2.91188	2.785319	3.09562	3.651799	3.020171	3.634618	2.979678	3.371696	3.522599	3.091911	2.62592	3.319421	3.00866	3.668166	4.208616	3.274513
7892715	3.24286	3.818274	3.921529	3.956316	4.728768	4.406777	5.236477	3.710046	3.948646	4.494718	3.904751	3.83626	3.270328	3.934402	4.873151	4.078807	4.572243	3.925969
7892716	5.837077	5.242991	4.783001	6.075509	6.14461	4.860968	5.817306	5.197595	5.750433	4.335241	5.468011	5.97835	5.390666	5.209414	6.203261	6.209671	5.782036	5.772182
7892717	4.647769	5.144379	4.881692	3.887279	5.54002	6.284066	4.309622	4.33668	5.237129	4.912732	5.660185	5.811781	4.448077	4.210104	4.667315	3.850356	4.478785	4.979262
7892718	4.020861	4.639425	4.566214	5.595387	3.794943	4.84802	5.198686	4.362978	4.411129	4.807091	4.630362	4.564303	4.476484	4.598782	4.731546	4.350874	4.119938	4.757876
7892719	10.47558	10.01328	9.461489	9.899172	9.87288	9.713844	10.13974	9.774324	9.927029	9.813206	10.1009	9.873586	9.605721	9.751863	9.668036	9.213201	9.434976	9.75474
7892720	8.360313	8.381567	9.532098	8.801788	9.18152	9.032494	8.104735	9.588016	8.425503	8.608812	8.675416	8.237776	9.434742	8.664447	8.489394	9.186356	9.344563	8.74954
7892721	10.58549	10.45343	10.07421	10.08231	9.935637	10.16293	10.73797	10.27729	10.39318	10.13245	10.23507	10.48951	10.23018	10.3065	10.23173	10.03334	9.925003	10.09307
7892722	3.899474	3.033747	2.736278	3.244818	3.858551	3.574311	2.517076	3.613005	3.083549	3.047012	2.767865	3.432959	2.585232	2.750583	2.673732	2.592357	3.033941	2.639928
7892723	3.615571	3.500936	4.43114	4.060915	2.955816	3.740056	2.983665	3.389372	2.940416	2.987091	4.20677	3.355845	3.398031	3.137975	3.042076	3.43944	3.528744	4.029357
7892724	5.803969	6.612791	5.936888	5.573171	5.172366	4.411668	5.157853	2.650963	5.200709	5.556052	5.378591	5.300717	5.087524	5.143661	5.133501	3.13652	3.032026	5.306114
7892725	3.958072	3.383049	3.922229	4.101421	3.703082	2.933668	4.809295	3.146189	3.423123	4.925266	4.283972	5.672756	4.720075	4.913519	3.57155	3.314487	4.217509	3.719427
7892726	4.643544	5.285779	4.135545	4.883353	5.458731	4.789068	5.866812	6.009718	5.214008	5.893762	5.007609	4.575498	5.376361	6.533753	5.941427	5.086387	6.027609	5.970245
7892727	3.238732	5.816831	4.118326	3.839175	5.299383	4.430885	4.416142	4.774256	4.494846	3.981686	5.378025	5.250731	5.039956	4.861581	4.568745	3.683043	3.521169	4.592597
7892728	4.632184	3.72537	3.347907	4.000606	4.959311	4.270418	3.321224	4.152409	3.448944	2.95616	4.049909	3.531505	3.679924	3.156458	4.058974	4.033841	5.447236	4.519657
7892729	4.727109	3.46829	3.41611	3.971554	4.712252	3.104828	3.148726	3.033187	4.270338	3.879901	4.638703	3.85279	3.44282	4.346278	5.243585	4.518636	3.116212	4.321837
7892730	4.3356	4.480598	3.032512	2.790854	4.330717	3.111336	2.749698	3.78011	3.084944	3.739709	4.053759	3.778369	3.837799	3.707123	3.82232	3.199492	3.350633	4.116777
7892731	5.661172	5.808531	4.838589	4.957923	5.335859	3.310011	5.29084	5.617216	5.795042	4.821259	5.540667	6.01166	4.492643	5.20616	5.384441	5.241817	4.830209	5.172725
7892732	4.110703	5.040596	5.1868	6.381631	3.958132	5.345884	8.507356	4.799277	4.989684	6.871946	5.950425	6.519946	7.317494	7.938221	7.32301	7.145186	4.110703	6.553567
7892733	5.863786	5.948719	5.344359	4.882524	4.814919	4.960565	4.955228	5.66178	5.347737	5.047086	5.353508	5.776434	4.700942	4.796831	5.152267	4.892773	4.63604	3.819221
7892734	7.26606	7.152783	6.855214	6.668291	6.283614	5.574095	6.511754	6.600209	7.099645	6.437615	6.929367	7.234077	5.945517	6.371459	6.676241	5.497214	6.828465	7.07199
7892735	3.860684	3.857827	3.234924	3.554816	3.650434	4.684429	3.179336	3.394588	3.943428	3.767172	3.781554	4.321805	4.116064	4.053999	3.276834	3.086966	3.120256	3.592354
7892736	6.826483	6.837704	6.64039	6.4559	6.877432	7.526137	6.43962	6.131151	6.896426	7.053111	6.817954	6.446818	5.844784	6.441404	6.379601	6.553822	7.474032	6.505355
7892737	4.255179	3.797969	4.54909	4.290407	4.722749	5.449423	5.348031	5.361232	4.566944	4.787096	5.128311	4.503862	5.072746	4.256963	4.306432	4.531937	5.332165	4.362303
7892738	8.76026	8.502792	7.428504	7.99565	7.576101	7.411726	7.868759	7.505673	8.243887	8.400968	8.536451	8.476776	8.157845	8.070138	8.318685	7.733108	7.347333	8.170516
7892739	6.47405	5.905445	5.948286	5.969711	5.768803	6.788128	6.475585	5.777264	5.892385	4.898971	6.628609	6.327459	5.210816	5.464698	4.798004	4.475835	5.418172	5.920175
7892740	5.218243	2.926461	4.142535	2.516109	4.725342	4.184563	4.227423	3.274478	6.068226	4.373973	4.946253	5.551069	5.681798	5.6219	4.632915	4.946873	5.884873	2.721133
7892741	5.877715	6.583328	6.251856	5.931208	5.708944	7.356694	5.35479	6.607057	6.78421	6.466969	6.464321	6.481297	6.657701	6.605974	6.248967	5.894026	6.099902	5.816823
7892742	8.88102	9.219991	9.218251	9.385184	8.521546	8.040968	9.248278	8.842494	9.224867	9.720028	9.230388	9.273287	9.753252	10.25083	9.726159	8.878297	8.621964	9.586894
7892743	2.815352	4.28084	3.370186	3.27044	3.570401	4.000334	3.372643	4.20494	3.689981	3.331313	3.701749	3.4481	3.519024	3.07083	3.11898	3.468764	3.894548	3.288229
7892744	7.156626	6.3082	7.26045	6.952747	7.35763	5.684916	7.736794	4.471349	7.411551	7.327508	7.64645	6.15653	6.788591	7.41625	7.832469	7.082266	7.263062	6.522124
7892745	8.074571	9.1791	8.639639	9.195072	7.325719	5.583439	8.693103	7.366891	8.991665	9.065662	9.222762	8.589531	9.498336	9.421515	9.533156	8.724476	7.362437	9.738702
7892746	3.023052	2.91343	2.901588	3.049942	4.190828	3.201766	3.327034	3.855028	3.269414	2.813518	3.212832	3.266073	2.814461	2.977417	3.070377	3.423959	3.371416	2.915215
7892747	8.092065	8.264467	8.336427	8.554792	8.620209	9.216331	8.55251	9.083544	8.051982	7.943298	7.980543	7.684771	7.734726	7.390577	7.727849	8.336824	8.698785	8.038873
7892748	11.05714	10.64737	10.44836	10.56757	10.62725	10.10583	10.3284	10.45039	10.58725	10.34348	10.55152	10.62892	10.28148	10.41656	10.42442	10.19022	10.41546	10.47153
7892749	6.491969	4.141447	5.498365	4.686014	4.189063	4.663909	5.101546	4.948145	5.332383	5.12801	5.857955	5.384556	5.499953	5.233099	4.899737	4.889122	4.079335	4.770606
7892750	5.107115	4.094563	5.260405	5.41118	5.332962	5.579911	4.805984	5.644604	5.253655	4.890458	5.490583	5.55776	4.677906	4.844023	5.492404	4.699341	5.50061	4.922318
7892751	8.593548	8.413535	8.61091	8.579394	8.505392	8.730667	10.05513	8.76067	8.50419	9.289369	8.576966	8.652835	8.898003	8.779412	8.625565	8.454545	8.167004	8.929132
7892752	3.566565	4.044502	4.015108	3.734818	4.777932	3.027259	3.162175	3.259397	3.403683	2.871494	2.967059	3.144783	2.901912	3.686634	3.847407	2.650936	3.99573	2.654606
7892753	13.39591	13.08448	12.79344	13.02448	12.94637	13.35023	13.32488	13.10276	13.16191	12.97489	13.12481	13.1445	12.95309	13.01887	13.03775	12.70069	13.12132	13.08129
7892754	4.256377	3.945703	4.281491	4.211119	3.703082	3.323642	3.750363	3.146472	4.041417	4.574934	4.515531	3.901537	3.56477	4.487728	3.814086	3.4407	4.263073	4.156435
7892755	6.145086	4.263175	2.928053	5.440186	3.938664	5.5154	7.102236	5.51859	5.519948	5.041086	5.129091	5.737597	4.681595	5.650743	4.808673	5.194882	4.455678	4.917128
7892756	3.092271	2.864264	2.941864	2.833134	3.274126	3.780916	2.473281	3.148097	2.840825	2.767357	2.77993	2.869374	2.854218	2.74023	2.779704	2.803471	3.352778	2.794253
7892757	6.934835	7.977717	7.520829	7.536602	7.09762	6.761669	7.384491	7.731886	7.67693	7.762025	8.173664	7.550538	8.253073	7.812991	7.919478	7.358708	7.729148	7.997994
7892758	7.461747	8.189975	7.741047	8.268563	7.965985	8.156428	7.272285	6.902985	8.010452	7.591701	8.137922	8.594482	6.622338	7.116246	6.87582	6.37202	7.56392	6.901024
7892759	8.005592	7.359811	7.566926	7.648077	7.137175	7.201548	7.883184	6.558983	8.066478	7.585759	7.547128	7.523969	7.094641	7.848726	7.717168	7.693855	7.600127	7.158728
7892760	5.524776	5.198368	6.447208	5.421442	6.219013	6.313287	5.970436	5.16405	5.769774	5.925412	5.489697	5.541714	5.835432	5.00047	4.754977	5.531326	5.942577	5.501997
7892761	8.913504	8.392737	8.23974	8.21897	7.767803	8.516001	8.658207	8.323739	8.384622	8.145798	8.444084	9.016397	7.91503	8.479975	8.427327	7.528305	7.431951	8.221481
7892762	10.90897	10.47908	10.66105	10.95348	10.92906	10.65041	10.41716	11.33304	10.7942	11.01374	10.74679	10.56552	11.12631	11.02025	11.12884	11.05221	10.83866	11.10287
7892763	8.016043	8.436748	7.94059	8.242146	7.678319	6.580312	9.187272	7.248682	8.607402	7.844415	8.258199	8.33057	8.059204	8.435999	8.277903	7.908596	7.520868	8.294447
7892764	9.384972	9.250423	9.051857	9.216473	8.539357	8.050834	8.873735	9.201727	9.555522	9.421635	9.347825	9.367758	9.394217	9.44122	9.123174	9.084349	9.220306	9.382858
7892765	10.10662	10.276	10.12137	10.19566	9.923861	9.720867	11.11372	9.275149	10.31965	10.08303	10.21989	10.29884	10.65722	10.77261	10.6746	10.64731	9.399841	10.42056
7892766	9.420758	9.768617	10.09827	10.01618	9.485782	9.426095	9.117053	10.29127	9.916127	10.00335	9.682375	9.778328	9.77658	9.694632	9.663163	9.759127	10.36155	9.726216
7892767	5.663476	4.96566	4.161102	4.687935	4.734857	5.946169	4.326103	5.054864	4.897322	4.669874	5.337336	4.643579	5.189786	4.688391	5.288696	3.718484	5.582308	4.771216
7892768	3.527333	3.945239	3.981669	3.181151	3.619907	4.313812	2.82235	3.09802	2.647039	2.92618	3.091285	2.964476	2.754932	3.470438	3.630851	2.79047	4.913268	3.410512
7892769	3.693444	2.652714	2.977532	3.53803	2.718833	5.442384	2.75376	3.576794	3.086219	3.316269	3.002494	3.557411	3.043945	3.714993	3.110884	3.200818	3.072999	2.906301
7892770	9.37524	9.646874	10.64005	10.41692	10.79945	10.38515	9.743611	10.34358	10.04865	10.27271	10.07047	9.765991	10.86274	10.59745	10.36102	11.38522	10.79945	10.37387
7892771	8.660895	8.872118	8.863413	8.57766	8.460938	8.54909	8.539494	9.001142	8.899148	9.146603	8.889949	9.021008	9.128595	8.869898	9.207851	9.045713	7.223959	9.17856
7892772	5.232799	4.494677	4.997243	5.426489	4.125118	5.118364	3.925466	5.398338	5.294683	4.866952	5.900504	5.190671	3.478677	3.546595	4.887641	3.74266	4.945006	4.672924
7892773	7.355239	7.306116	7.201715	7.156756	7.278942	7.703506	6.85169	7.1122	7.178319	7.018335	7.09601	6.896936	7.064401	7.277143	7.202449	7.416669	7.562962	6.907161
7892774	6.96031	6.480326	4.670788	6.518675	6.086703	7.170677	6.903186	7.018908	7.249131	7.2039	6.180945	6.2947	6.62806	6.972739	6.151292	6.348563	6.667494	6.754774
7892775	3.653855	4.250443	4.545109	3.336224	3.111594	3.721636	3.917482	4.185797	4.541578	4.04635	4.124268	3.376599	4.162383	3.880064	4.267581	3.876241	3.549905	4.407306
7892776	9.287831	9.351694	9.31601	9.04281	8.6723	8.501811	8.798577	9.581799	9.369663	8.976166	9.004145	9.233802	9.358232	9.173491	8.875267	8.452634	8.80062	8.943143
7892777	6.026876	5.605954	6.074818	5.594814	7.133279	6.701127	5.746085	5.971017	6.100475	6.775378	5.969247	5.709739	6.221492	5.429334	6.175598	6.369717	5.551767	6.312226
7892778	6.244931	7.231339	8.421735	7.643161	7.709528	7.758177	6.599369	7.702594	7.503208	7.289802	7.243307	7.326314	8.579925	6.597214	7.245908	10.12718	8.000519	7.290164
7892779	4.062545	3.43082	4.363585	4.940867	3.267285	4.651395	4.996294	3.518657	4.42095	3.452451	4.158926	3.62631	4.658892	4.688223	4.61574	5.671031	3.788505	4.778665
7892780	5.619753	6.10615	5.103609	5.103635	5.334636	5.739119	5.274747	4.756544	5.778055	6.111825	5.943722	5.826629	5.08754	5.423171	5.78893	5.039772	5.93963	5.796422
7892781	8.277697	7.990874	7.859666	8.032305	7.725017	7.071006	8.700287	6.41428	7.777627	8.130238	7.983099	8.269816	8.071087	8.176816	8.152933	8.188963	6.62987	8.11231
7892782	13.13026	12.64666	12.34002	12.66347	12.74725	13.03148	12.94061	12.94632	12.65615	12.63806	12.7368	12.69593	12.45603	12.64694	12.62071	12.20397	12.60274	12.53148
7892783	10.80025	10.47894	10.58587	10.25389	10.91171	10.99948	11.10767	10.87788	10.35971	10.5387	10.5944	10.3207	10.95767	10.64667	10.79663	11.41488	10.54974	10.48562
7892784	4.408593	5.067053	4.750247	4.98461	4.942081	5.423042	4.883941	4.886373	4.992677	4.628005	5.338143	4.901783	4.55911	5.084442	5.296617	4.943645	3.821509	5.230993
7892785	3.162754	3.476305	3.279053	3.796765	3.013928	5.7245	4.818166	3.416601	3.660438	4.549428	4.977489	3.162385	4.802281	4.079903	4.738528	4.373389	3.074067	4.147034
7892786	9.041112	9.096019	9.204683	8.971331	9.288629	9.383687	8.259183	9.508075	9.22978	8.932562	9.009359	9.026655	9.470629	9.073743	9.218475	9.031855	9.602904	9.075211
7892787	5.464004	3.961	4.522413	3.80335	4.11358	4.730469	3.196703	6.044182	4.42826	5.216964	3.975105	3.405676	3.531621	3.513932	3.441801	3.349952	3.988084	4.044525
7892788	10.10131	10.43552	10.28421	10.32984	9.983973	10.42977	10.27202	10.13558	10.51293	10.32217	10.39051	10.52114	10.02815	10.2031	10.23469	9.99548	10.39502	9.832746
7892789	4.738462	5.489586	4.545432	3.959352	5.352952	3.868644	3.397721	4.679129	4.77967	4.878505	4.384746	5.28028	4.74891	4.880415	4.387451	3.307113	3.815661	4.458753
7892790	5.709173	5.448857	4.837389	5.388961	5.323629	6.352949	4.957427	4.554317	5.392817	5.320487	5.6687	6.106383	4.912425	5.108747	4.950052	5.00386	5.481761	4.428798
7892791	11.75601	11.69302	11.72025	11.87271	11.60434	10.58707	11.88556	11.56892	11.71383	12.2333	11.83531	11.56898	12.05987	12.1447	12.29103	12.03629	11.46198	12.27057
7892792	7.011881	6.817307	6.582639	6.650067	5.63748	5.685905	6.846924	5.725086	6.419553	6.34428	6.617393	6.319942	6.909405	7.166239	6.6591	6.244545	6.198236	6.531745
7892793	5.979245	5.482429	4.048584	4.61352	4.732372	5.966677	4.7174	5.057907	5.312368	4.64674	5.304008	5.636973	5.019922	4.506236	4.674444	4.381258	4.839542	4.806142
7892794	5.601781	6.077956	6.393891	5.71595	6.144253	4.192231	4.626404	4.993205	5.293785	5.447735	5.904633	6.666371	5.07381	5.15933	5.489601	4.716125	4.932195	4.931111
7892795	7.354088	7.086679	6.491228	6.937755	7.290053	7.623081	7.290861	7.245554	7.232705	7.083442	6.936619	7.047353	6.899536	7.075255	7.083484	7.231053	7.575822	7.048644
7892796	12.92716	13.14813	13.2312	13.1493	13.1845	12.8767	12.85285	12.97779	13.15864	12.27046	12.92382	13.07916	13.17446	12.91717	13.10938	13.31422	12.9862	13.12134
7892797	8.67149	8.700136	9.035861	8.791879	9.023223	8.366527	8.016287	8.352307	8.252873	8.275023	8.340689	9.023033	8.584187	8.380846	8.157918	8.778943	8.914695	8.371763
7892798	5.926611	5.78806	5.889328	5.595976	5.769885	4.311406	4.673639	5.165266	5.300666	5.225316	5.860839	5.797783	3.775372	5.236095	4.359293	4.896408	6.02143	4.935085
7892799	4.68403	4.251136	5.152849	4.320913	4.768749	4.81038	3.889422	5.134918	3.958189	3.611261	4.564125	4.306185	4.191273	4.031952	3.880819	4.462734	5.303656	4.290001
7892800	3.393429	3.936722	4.587651	3.354586	3.274169	5.473993	3.401855	3.842361	4.225322	3.583103	3.448009	4.077804	3.343823	3.323829	3.566298	3.30257	4.174585	3.566871
7892801	3.893623	4.197299	4.763964	3.806872	4.878745	4.14459	3.627183	4.411062	4.465801	3.269264	4.582551	4.161288	3.364375	3.800209	3.4891	3.27972	6.443656	4.081065
7892802	8.671545	9.089557	8.839707	9.081766	8.534576	6.576543	8.355247	7.414541	8.964602	8.664356	9.022293	8.604713	9.452618	9.318833	9.309232	9.108952	6.816655	9.163317
7892803	12.42632	12.07626	12.17264	12.23164	12.22203	11.79553	12.63019	12.35071	12.17436	12.66424	12.11037	12.23664	12.69802	12.78651	12.62566	12.42536	11.90539	12.70493
7892804	4.78425	5.488884	4.69672	4.615726	4.488687	3.126679	4.48476	4.861749	4.530261	4.871748	4.741401	4.762032	4.592619	4.790512	4.651005	5.092731	4.060459	4.617401
7892805	5.619776	5.009414	4.859425	4.568774	4.373595	3.730707	4.413518	5.444462	4.773494	5.247398	4.930753	5.528288	3.841593	5.118005	4.766687	3.108607	4.154973	4.845816
7892806	4.246104	4.256688	5.167489	5.272049	4.695414	3.681576	4.231375	4.283313	3.671447	4.242782	4.990152	4.709634	4.703738	4.483249	3.338264	4.099521	3.915463	4.34556
7892807	6.644105	6.650916	6.579775	6.518438	6.106051	6.020673	6.520353	6.225492	6.54216	6.316336	6.499651	6.129117	6.421866	5.873028	6.225158	6.007382	6.506693	6.388371
7892808	8.023643	8.555582	8.657104	8.665487	8.981933	8.135004	8.596132	8.39749	8.432289	8.701277	7.992487	8.297047	8.921572	9.062349	9.026927	9.148768	8.729877	8.945313
7892809	4.752323	4.256086	3.604835	3.546769	4.356642	4.593546	3.649211	3.861096	3.691803	2.927268	3.41711	4.15024	3.491813	3.608762	3.220235	3.022594	4.159134	3.360251
7892810	5.651842	5.71328	5.981094	5.711331	6.114534	5.556705	6.055927	3.742879	6.073656	6.091028	6.060445	5.65022	6.607253	5.767503	5.888368	6.115575	4.783995	6.044436
7892811	3.411336	4.091325	3.870975	3.111406	3.609271	4.566972	2.801408	3.532522	2.907896	2.982041	3.757628	4.391548	3.154057	3.11256	3.880597	2.816878	3.805391	3.874365
7892812	7.162357	6.255813	6.732144	6.804511	6.390251	6.416399	6.343912	6.540965	7.038245	6.761049	6.770769	6.763176	6.251422	6.267826	7.017234	6.096927	6.808424	6.788751
7892813	4.436152	3.193306	3.325538	3.358552	3.322645	4.200201	3.107556	3.941239	3.258943	4.608461	4.105175	3.89267	3.802889	4.509076	4.009848	3.181865	2.641828	3.058779
7892814	9.942533	9.600214	9.495268	9.59672	9.056927	7.977097	9.916275	9.030993	9.758175	10.38428	9.844034	9.614502	10.56934	10.74884	10.4187	9.817671	9.091898	10.24657
7892815	3.461129	3.300364	3.589688	3.292377	3.886575	3.998127	2.843867	3.78498	3.237426	3.137935	3.187027	3.369977	3.234751	3.075988	3.097108	3.306405	3.781723	3.215571
7892816	11.31487	10.76077	10.65445	10.65079	10.15627	9.691907	11.52605	10.11126	10.9061	11.0382	10.67918	10.83461	11.04873	10.75652	11.00124	10.9781	10.19172	10.87756
7892817	12.13918	12.10763	12.45233	12.28111	12.34834	12.01027	11.69729	12.57222	12.1705	12.08009	12.29605	12.2508	12.43958	12.16275	12.15952	11.58626	11.87019	12.33709
7892818	3.569357	3.649811	4.697896	3.579514	3.916332	4.108549	3.562399	4.106766	3.866119	3.488615	3.369682	3.257678	3.911525	4.349055	3.68744	4.492281	4.460174	3.593802
7892819	6.722113	6.403795	4.547796	6.313246	7.146036	3.126658	5.230506	5.636054	6.167122	6.009984	7.347826	5.659641	6.913163	6.308705	6.333269	5.818397	5.009599	6.421558
7892820	11.97647	11.94103	12.20246	11.95617	11.7589	11.5035	12.18236	11.85721	11.87961	11.29748	11.95571	12.0336	11.74755	11.57599	11.27424	11.57503	11.50734	11.55103
7892821	3.333031	3.268981	2.95933	3.203956	3.110511	5.113172	3.113873	3.378357	3.399284	3.186896	3.440215	3.194527	3.081586	2.626309	2.974443	2.72677	2.995944	2.489438
7892822	5.816459	5.515456	5.210175	5.759719	4.532691	5.015428	6.18861	4.532118	5.60202	5.798301	6.435194	4.801618	5.635851	6.29509	5.329319	5.741951	5.112439	5.939826
7892823	6.505723	6.939935	7.440422	7.422821	6.749987	7.359448	5.121212	5.993691	6.727981	7.222334	6.767432	6.549405	7.782331	6.616986	6.88865	8.122914	7.528875	6.916479
7892824	6.496935	8.107839	8.276064	7.881871	7.742738	6.271564	8.529013	7.285517	8.142769	7.827328	7.757187	8.331057	8.590761	8.539392	8.227314	8.837497	7.605114	8.265745
7892825	4.92025	4.314454	4.188989	4.089459	3.703082	4.361824	4.457799	4.153617	3.715136	3.689497	3.896245	3.399229	4.604739	4.146608	4.397466	4.371727	4.496087	4.052112
7892826	5.278935	5.376428	4.589972	4.938331	4.2303	6.16787	4.955725	4.640491	5.088129	5.2676	5.03742	5.148673	4.653975	4.909188	5.107409	4.579238	4.734917	4.455355
7892827	13.25654	12.97539	12.57519	12.87624	12.79287	13.02333	13.13294	12.88691	12.92442	12.91913	12.93523	12.91836	12.76686	12.8206	12.94322	12.61525	12.77162	12.86119
7892828	3.297745	3.735849	4.457684	3.872849	3.06003	4.981224	3.061986	2.81181	2.99577	3.302514	3.729632	4.768806	3.411621	3.151803	3.16585	3.771084	3.420861	3.139234
7892829	12.33786	11.7547	11.59039	11.71127	11.90908	12.04478	11.35068	12.23803	11.91332	12.2181	12.18371	11.69821	12.11316	12.19621	12.0675	11.73325	11.83863	12.07059
7892830	10.48465	10.60624	10.33123	10.73673	10.06586	11.08839	10.16846	11.12055	10.72537	11.1353	10.83698	10.57377	10.7633	10.79455	10.63	10.08875	11.05219	10.78979
7892831	10.46006	10.81518	11.38632	10.76889	9.711395	8.798489	11.37619	8.746819	10.56977	9.850952	10.48358	10.8281	10.69243	10.65923	10.52397	10.82121	8.979771	10.409
7892832	5.041871	6.516528	6.020732	6.728512	3.529241	4.799051	6.561626	4.47905	6.95739	6.217995	6.834174	6.742925	7.615921	7.1518	7.379207	6.503509	5.271176	7.120954
7892833	3.296211	3.320527	3.124616	2.76417	3.731264	3.095998	2.83255	3.629331	3.034276	2.920581	3.340735	2.856987	3.669916	2.600045	3.123774	3.094744	3.362248	3.45596
7892834	5.219212	4.258876	3.56828	4.542271	3.499915	4.070039	3.325773	4.109379	4.628938	3.728728	3.34388	4.492485	3.636202	4.186072	3.712624	3.371764	3.486307	3.467663
7892835	8.180416	9.365561	10.26868	9.695623	8.738165	8.018454	8.804727	9.176163	9.577621	9.115829	9.661657	9.733936	9.796513	9.291995	9.403415	9.607153	8.666077	9.246725
7892836	10.64161	10.66514	10.44154	10.53349	10.31377	9.397618	9.908893	10.69153	10.56127	10.83303	10.47548	10.47529	10.36275	10.48087	10.45033	10.23404	10.84995	10.57433
7892837	8.932508	9.551781	9.233595	9.375902	8.35576	8.803961	8.029377	8.825951	9.461214	8.81343	9.576446	9.585135	8.217582	8.803121	8.770366	8.198656	9.083247	9.10142
7892838	8.98891	8.696345	8.963607	8.906301	7.679331	7.154104	8.878845	7.787248	9.289398	8.682495	9.072724	8.916742	9.292467	9.373326	9.179582	9.406992	7.678811	8.667263
7892839	4.215221	4.128587	4.533801	3.766211	4.424714	4.447474	4.244743	4.355394	3.547961	3.941753	3.593519	4.120325	3.91211	3.901046	4.533359	4.102884	5.27492	3.78718
7892840	6.685826	6.594556	5.462605	5.38547	5.678516	5.409728	6.689716	6.040672	6.641835	6.158061	6.317315	6.147183	6.455635	6.648049	6.077904	6.003024	5.720939	6.328613
7892841	9.837073	9.616563	9.638129	9.657091	9.609736	10.12031	9.178759	10.03343	9.767338	9.908221	9.600989	9.570404	9.579871	9.70389	9.768908	9.339982	10.19	9.83913
7892842	5.250823	4.553943	4.801665	5.650749	5.760445	6.369714	5.585845	4.268942	5.373929	5.395982	5.273135	4.333557	4.56222	4.941395	5.367969	3.906592	4.615614	4.7371
7892843	4.742651	4.159609	5.220037	4.098908	3.973854	4.558682	4.547936	5.140494	4.237243	4.369059	5.049013	4.583619	4.607687	4.811621	4.651639	4.270936	5.62204	4.485104
7892844	4.879649	4.398257	3.617908	3.716817	3.531654	3.754235	3.627796	3.940464	4.114521	4.227452	4.039135	3.933492	4.550447	3.997137	4.442273	3.682174	3.752337	4.003252
7892845	7.936538	7.808597	7.023199	7.61236	7.729468	7.164477	7.952332	7.379258	7.548462	7.942701	7.763444	7.243844	7.815997	7.301524	7.376002	6.920146	6.944589	7.305956
7892846	12.19868	11.76813	11.78474	12.22521	12.25707	11.83922	12.13995	12.5065	12.33753	12.28942	12.12107	11.68823	12.26551	12.50868	12.38263	12.01211	12.37821	12.30184
7892847	6.607222	8.082072	7.4592	7.862803	7.310844	6.242235	7.584086	6.835322	7.747988	6.825422	7.851142	7.505245	7.995963	7.825657	8.132986	7.507486	4.590468	8.084073
7892848	9.6436	8.965853	8.322122	8.657413	8.767881	9.465646	10.11529	9.061567	8.646521	9.642356	9.225147	8.974489	8.825227	8.961228	8.71213	8.607883	9.148824	8.650496
7892849	3.79157	4.655445	4.482486	3.90202	4.98991	6.067568	3.780816	5.003134	3.965766	3.514135	4.095782	4.42683	4.767745	4.532319	3.717127	3.928608	4.723706	3.694781
7892850	7.721633	7.979515	8.125501	7.439384	8.199974	7.065916	7.523247	8.054372	7.870356	7.915591	7.207276	7.988664	8.47448	8.30149	8.000974	8.445143	7.396712	7.659941
7892851	7.542857	7.314631	7.028598	7.530526	7.589319	7.532999	7.610805	6.406621	7.179708	7.581865	7.098988	7.132411	6.940798	7.283391	7.250525	7.377663	7.896542	7.112727
7892852	7.856361	7.684803	7.223495	7.336243	7.719408	7.545028	7.818389	7.121827	7.271899	7.849475	7.606683	7.433514	7.489112	7.372442	7.673857	8.01153	7.59215	7.125681
7892853	11.9129	11.64642	11.51784	11.614	11.3886	10.82501	11.78589	11.59576	11.60878	11.99725	11.60596	11.67438	12.11192	11.98308	11.95219	11.71744	11.16339	12.0284
7892854	4.332664	5.879766	4.902629	4.263811	3.703082	6.587468	3.468345	4.030367	4.176322	4.015583	4.733134	5.38922	4.218031	4.06439	3.760785	5.512601	4.713284	3.120936
7892855	4.166835	5.045275	4.64719	5.577656	5.591177	5.474349	4.492236	5.567018	4.301647	5.070098	4.910966	4.435113	5.856123	4.088013	4.613471	4.849426	5.75859	4.718196
7892856	4.824067	5.302773	4.238021	5.398619	5.564837	4.289596	4.803342	6.151752	5.524777	4.71426	6.690166	5.142079	6.028942	5.702587	5.900142	5.312571	4.891548	5.322812
7892857	11.12528	10.76152	10.47608	10.5202	9.936964	10.20454	10.50341	10.63095	11.00268	11.33969	11.28088	10.67678	11.46205	11.4657	11.21653	10.91799	10.83638	11.12791
7892858	3.544405	4.029114	2.526372	3.049278	4.79595	2.994861	3.137133	3.587854	3.434713	3.229514	4.201455	3.404022	3.308644	4.531585	2.842092	2.89779	4.661562	3.414484
7892859	7.715644	7.418145	7.062362	7.49641	7.501214	7.252842	7.647737	7.453828	7.762372	7.287917	7.235513	6.788209	7.373713	7.290866	7.569607	6.749174	7.586581	7.41805
7892860	8.733721	9.039365	7.719928	7.913661	7.699843	8.471672	7.559711	7.513968	7.78622	7.468107	8.051909	8.826367	6.917171	7.5527	7.049223	6.797906	7.874446	7.258434
7892861	10.2244	10.41294	9.806988	10.07466	8.235537	10.42557	9.865358	10.06437	10.09724	10.48263	10.19032	10.34632	9.882545	10.32665	10.18433	9.909106	9.76934	10.47056
7892862	11.43932	11.39391	11.13453	11.07116	11.75687	12.02464	10.70935	11.76179	11.12848	11.34987	11.07275	11.33803	11.60635	11.83715	11.46723	11.32322	11.64601	11.59445
7892863	10.03381	11.34758	10.41857	10.66435	10.06669	9.56473	10.06065	8.393604	10.42822	9.513763	10.76908	11.35718	9.525684	9.837168	9.772294	9.401386	10.08132	9.883127
7892864	6.310739	5.47007	5.95709	5.615594	3.817814	4.178461	4.595634	2.918884	4.897177	5.522762	5.662404	5.6713	5.149524	5.861713	5.347158	4.429619	5.544026	5.026572
7892865	11.66882	10.95021	10.64636	10.87778	11.25346	10.34332	11.20095	11.00685	11.03259	10.72048	10.85722	10.77186	10.79696	10.81749	10.85957	10.49015	10.55589	10.61079
7892866	3.648134	3.158373	3.926714	3.128477	3.008111	3.406275	2.875282	3.293136	2.898119	2.792479	3.495878	4.171906	2.924871	3.173767	3.096793	2.816185	3.4131	3.40734
7892867	4.346593	4.714963	4.941906	4.604566	4.40394	4.426265	3.292691	3.552123	2.983222	4.952909	4.311051	3.63763	3.615032	4.585042	3.83852	3.085394	4.903042	3.880503
7892868	11.34459	11.1796	11.69291	11.15943	11.1669	11.7921	9.697034	11.48002	11.18085	10.50482	11.17896	11.47229	10.45116	10.21711	10.19222	9.899742	11.45148	10.43696
7892869	6.638234	7.405856	6.744129	7.021355	6.20188	4.439503	6.730392	6.156296	7.77442	7.106881	7.388924	7.370595	7.67757	7.512968	7.28953	6.414221	4.815745	7.058945
7892870	6.538862	7.674919	8.080244	7.985362	8.377529	7.486427	8.529741	8.509007	7.757303	8.055615	7.523448	7.263062	8.266561	8.244381	7.922974	7.537338	8.6531	7.545691
7892871	7.90063	7.549621	7.233471	7.402352	8.057248	5.677202	6.63998	7.053695	8.05979	7.977294	7.821028	7.522793	7.970101	7.690691	7.904602	6.566046	6.015347	7.513764
7892872	5.463803	5.804562	4.885865	5.473485	5.783215	5.736933	6.371949	5.295706	6.040594	4.984418	5.468792	5.055392	5.216499	5.441481	5.266594	5.852276	5.251942	5.517319
7892873	3.116108	3.349749	3.790562	2.929121	3.479218	3.556198	4.32373	4.20095	3.06147	4.532156	3.522779	3.588622	4.587301	4.55842	4.760246	4.184563	3.26202	2.5715
7892874	5.678808	5.856033	5.488072	4.961558	4.982324	4.14866	5.634607	5.971541	5.832349	5.260159	4.969473	5.404195	5.137231	4.653124	5.720826	4.603312	5.097415	4.926274
7892875	8.076344	7.707889	8.219754	7.657704	7.439939	7.744296	6.420763	7.232099	7.731054	7.130653	7.564816	7.556714	8.175823	7.272423	7.598954	8.011767	7.599244	7.405575
7892876	5.213798	7.17116	8.399734	7.187726	5.966316	3.288216	7.823586	3.125172	7.230003	4.583403	7.066232	6.918967	8.41544	7.011922	7.875368	8.157188	4.817906	7.316407
7892877	5.127297	4.46644	5.314068	4.661679	4.843864	5.198722	4.036027	4.808508	5.006559	4.23968	5.273831	4.555337	4.051724	4.236153	4.104	3.750907	4.009191	3.376707
7892878	7.09106	6.585186	5.481826	6.748739	7.273305	6.769573	8.200325	7.309514	7.255184	7.35906	7.11449	6.652083	6.708917	6.495559	6.997663	6.460509	6.772034	6.464276
7892879	4.669276	4.066372	3.098671	4.264486	3.857788	4.198028	3.715093	3.60046	4.47684	4.914604	5.433786	4.966104	5.38134	3.725484	3.75916	4.554065	4.224609	4.075893
7892880	9.517878	9.957738	9.638346	9.856679	9.845199	9.604659	9.268226	9.830145	9.791681	9.710636	9.786813	9.92962	9.629963	9.996632	9.727269	9.615188	9.792402	9.83597
7892881	5.774525	3.743722	4.313326	3.772241	5.432023	5.88719	5.902477	4.031749	5.969143	5.071526	5.221914	4.793453	5.650969	5.128088	5.717853	3.871966	5.184403	4.506016
7892882	9.604319	9.346071	8.84234	9.322998	8.240043	6.903918	8.757423	9.159622	9.374763	9.157037	9.44576	9.748733	9.120106	9.42172	9.442108	8.212688	8.871084	9.498413
7892883	5.838226	4.810549	4.401968	3.84673	3.564784	3.896342	4.336263	4.558164	4.717973	5.245916	4.922755	5.313829	4.390392	6.160227	5.149623	4.499166	3.874106	4.459583
7892884	9.873423	9.951048	9.632599	10.06105	9.578295	10.27891	8.93121	10.24807	10.15144	10.14197	10.21468	10.17284	10.01828	10.11619	9.82895	9.494614	10.03791	10.14725
7892885	5.728467	4.553262	5.347491	4.498033	4.877766	5.062918	7.022523	6.264052	4.531548	6.201854	5.019124	4.184945	4.692993	4.917023	4.881294	5.176673	4.428911	4.686965
7892886	7.074388	5.274346	6.625914	6.340297	7.094146	5.869078	6.839742	6.981363	6.377928	6.850201	7.132524	6.789032	6.484326	6.778582	6.578538	5.911376	6.76052	6.925284
7892887	3.965489	3.25993	3.098671	3.661128	3.486299	4.15062	3.432188	4.531707	3.610889	3.231937	4.349932	3.581091	4.005765	3.717638	4.290076	2.880843	4.026392	3.558913
7892888	3.407707	3.182689	3.230228	3.43152	4.053317	5.145935	3.137914	4.459671	3.5722	2.953565	3.469174	3.197192	4.158804	4.226683	3.484876	3.566496	4.775211	3.603497
7892889	12.85167	12.29306	12.1155	12.34366	12.40827	12.64836	12.28338	12.51392	12.32191	12.38612	12.43795	12.36609	12.16813	12.24326	12.14766	11.93514	12.36385	12.12123
7892890	10.08025	9.946487	9.741846	9.865948	9.776345	10.21572	9.331876	10.32411	9.999067	10.28352	10.06345	10.02328	10.19431	10.11917	10.04057	9.841834	10.28864	10.16248
7892891	12.50802	12.34966	12.19526	12.39117	11.1566	10.73821	12.91729	11.60726	12.48425	12.4108	12.53357	12.39654	12.53619	12.79526	12.49588	12.34891	11.29548	12.51195
7892892	4.563988	4.572637	4.160589	4.345141	4.375442	4.568753	4.163503	4.426008	5.277304	4.588216	4.909397	3.911195	4.605834	4.602166	4.903686	5.256765	5.422808	4.196242
7892893	7.966786	8.080134	8.102032	8.344276	8.410658	8.726477	8.679437	8.068059	7.908794	8.324478	8.198408	8.330123	8.258518	8.154708	8.327628	8.419312	8.106222	8.284404
7892894	10.00719	9.685982	9.237598	9.188139	9.977679	10.23886	9.027883	10.48672	9.717234	10.0759	9.911351	9.461664	10.08764	10.00079	10.19929	9.987319	10.38577	10.04823
7892895	4.843209	4.988686	4.86577	4.990977	5.367171	5.913478	4.99301	4.830056	4.801985	5.542251	4.532248	5.60792	4.958365	4.455397	5.005239	4.444767	5.29458	4.39639
7892896	11.33984	11.33946	11.23416	11.11877	11.16486	11.05692	11.15146	10.36769	11.17135	10.86008	11.27241	11.33022	10.89383	11.06864	10.9881	10.80373	10.87717	10.97503
7892897	6.688169	6.993826	6.995711	6.919887	7.853093	6.503314	6.749233	6.62544	7.608082	6.290237	7.098345	6.178924	7.331161	7.653782	6.788591	8.167847	6.842484	6.980474
7892898	8.75235	8.558235	9.300368	9.099046	9.234739	8.463597	9.210058	8.226024	8.731823	8.20311	8.684631	8.654282	8.986257	8.504739	8.84959	9.849871	8.443526	8.834364
7892899	12.20633	11.90438	11.57103	11.82993	11.50968	10.77754	12.27719	11.69978	11.98495	11.80608	11.81995	11.85151	11.77724	11.76163	11.99674	11.78331	11.07936	11.82913
7892900	10.55208	11.59063	11.92447	11.51628	10.48209	9.545441	11.49814	10.69939	11.46882	10.74687	11.42574	11.38928	11.53295	11.29921	11.27922	11.34708	9.811946	11.35569
7892901	10.02221	10.2305	9.842247	10.16827	9.168337	7.876539	10.45788	8.751563	10.29967	10.92229	10.53099	10.18518	11.13713	11.21777	11.01488	10.49821	8.497934	11.08271
7892902	12.32114	11.91014	11.71063	11.99202	11.76316	12.45463	12.1996	12.46069	12.15474	12.77312	12.10864	11.98314	12.3936	12.52725	12.3871	11.58586	12.38832	12.47825
7892903	8.107644	8.238125	7.369709	7.836558	7.452295	7.012355	9.693773	5.53186	8.246493	8.056848	8.223398	8.361513	8.452942	8.624734	8.587762	8.105517	7.374027	7.738106
7892904	4.535586	5.400155	4.240017	5.259958	4.591406	5.959767	4.480114	4.82416	4.456473	3.914748	5.371507	4.641881	4.436662	4.747262	4.407438	4.341657	5.796436	5.269251
7892905	3.715767	4.130933	4.215105	4.284886	3.482362	4.626786	3.918144	4.104095	4.293957	3.996189	4.803103	4.497356	4.203345	3.814774	4.325737	4.003851	3.361782	4.370155
7892906	11.35157	11.46724	11.9215	11.49324	11.5177	11.64581	10.96347	12.14077	11.43413	11.97453	11.39823	11.44186	12.08716	11.9656	11.77301	11.84681	11.47232	12.07582
7892907	11.40754	11.33128	12.15312	11.6002	11.57811	9.459362	11.5886	10.39746	11.47495	10.54276	11.38761	11.24382	11.81606	11.1377	11.59921	11.70947	10.42808	11.58261
7892908	6.522711	5.609913	5.052669	6.142806	5.922601	5.376809	5.521335	6.922307	6.357383	6.766552	5.817426	6.523797	6.541315	6.588539	6.72301	6.52405	6.708787	6.408032
7892909	7.253548	6.13413	5.491941	6.455	7.360605	6.757605	5.933082	6.665709	7.384937	7.023052	7.446257	6.860049	6.892463	7.194425	7.484388	6.539055	6.810215	6.828144
7892910	5.945881	5.53676	4.547796	3.37716	2.141045	5.345884	5.483088	5.884873	4.112885	4.519423	5.761081	2.456152	5.312248	5.90686	5.646269	5.6219	3.635263	6.173391
7892911	7.429708	7.290858	8.130236	8.004901	8.254489	8.033919	7.226845	8.339755	7.872489	7.982539	7.142138	7.544055	8.13701	7.859535	7.779772	8.115688	7.957469	7.722378
7892912	6.576352	6.21117	7.133297	6.245151	6.702195	6.407524	5.62087	6.807588	4.897609	5.793682	5.950589	6.016925	6.645976	5.807316	5.833685	6.916071	5.94404	6.0504
7892913	7.058216	5.888041	6.644929	6.045796	5.143583	5.398038	5.829814	5.466362	6.626294	5.384459	6.076218	6.003884	4.831274	5.922301	5.491976	5.608773	6.398477	6.452481
7892914	5.22686	5.275774	5.17849	5.315053	4.953609	4.948044	4.109624	4.031262	5.825578	4.145791	5.805478	5.302505	3.899272	5.080405	5.000624	4.164986	4.781227	4.715144
7892915	7.629161	7.019956	6.645527	6.688886	7.232615	6.547026	7.424644	7.150838	7.192258	7.955501	7.491645	7.08328	7.54525	7.375403	7.38039	7.467547	5.831532	7.475593
7892916	8.003078	8.414812	9.143826	8.574767	9.120332	8.443223	7.326142	8.528958	8.387122	8.044144	8.135963	8.342594	8.75295	8.127741	8.389423	9.247619	8.675823	8.40399
7892917	5.103964	5.279931	5.062906	5.044198	3.89738	5.547101	4.217634	5.053702	5.104565	5.269507	4.980647	5.394401	4.723566	4.963824	5.578412	5.004604	3.963361	5.041423
7892918	6.89008	6.508877	6.100152	6.075902	6.772651	7.14609	7.605465	6.398058	6.998827	6.566821	6.851719	6.377181	6.90747	7.022711	6.540071	6.279162	6.012936	6.329858
7892919	10.30925	10.28998	10.70231	10.42023	9.985559	10.57418	10.6571	10.60549	9.880915	10.58232	10.43387	10.11657	10.82929	10.59652	10.44339	10.42857	10.48245	10.52645
7892920	8.312745	7.730859	7.454173	7.609185	8.193226	7.730132	6.637685	8.077909	7.875849	7.178248	7.552069	7.874417	7.171424	7.578072	7.543461	7.706922	7.566176	7.576137
7892921	3.60945	3.029459	3.119417	3.159165	3.61833	3.568209	3.658558	2.860702	2.826879	4.507867	3.66177	2.965183	3.228692	3.416548	3.040638	3.289186	3.12386	3.752136
7892922	4.509263	5.104886	4.689172	4.823871	3.60592	3.832159	4.737141	4.638988	3.915714	4.349504	4.527633	4.997029	4.460996	4.507047	5.170632	4.682746	4.45081	4.862546
7892923	2.834418	3.919487	3.558768	2.965271	3.110511	2.821331	2.864806	2.556162	3.029032	3.736258	2.656185	3.220689	3.869678	3.238759	2.792695	2.876727	4.167886	2.758705
7892924	10.99084	11.00933	10.76738	11.04065	10.9311	10.72198	11.46038	11.03315	11.06886	11.32561	11.14695	10.97918	11.06776	11.24848	11.03528	10.91387	11.0039	11.0968
7892925	10.08751	10.09416	10.72401	10.16603	10.83027	10.81323	8.794358	10.70887	10.24757	9.465343	9.695974	9.945348	10.4103	9.583128	10.02697	10.63474	10.79909	9.913232
7892926	9.757919	9.579602	9.199234	9.464622	9.014003	8.382846	10.21298	8.745374	9.658474	9.25549	9.609034	9.500182	9.784396	9.844354	9.8053	9.557921	8.566667	9.655981
7892927	4.135458	4.257059	4.206586	4.021495	3.251494	3.965498	4.723751	4.319002	3.652621	4.25969	4.32315	3.55584	4.210405	3.1172	3.28909	3.304837	4.386575	2.80793
7892928	11.22462	10.86195	10.33152	10.48404	10.50914	11.00164	11.0961	10.88299	10.73587	10.86472	10.74968	10.67629	10.72735	10.5658	10.83003	10.45164	10.73406	10.49779
7892929	3.845705	2.838938	3.32869	3.24588	3.821061	3.910551	2.643314	5.293966	3.530942	3.829877	3.287225	3.030019	4.07226	3.34695	3.429788	4.107874	3.915464	3.300756
7892930	12.14057	11.55658	11.58419	11.61135	11.83315	11.82391	12.44052	11.56527	11.62396	11.63177	11.63211	11.53444	11.80354	11.77051	11.99157	12.13054	11.53199	11.72175
7892931	8.103515	7.350042	7.097824	7.165483	7.89391	7.82412	8.084056	7.346797	7.206802	7.721201	7.784799	7.840254	7.587591	7.935262	7.575432	7.403273	7.495966	7.853195
7892932	6.862928	6.833108	6.421622	6.996962	7.140672	6.835826	6.506133	7.216803	7.066673	6.338152	6.78006	6.368577	6.630123	6.674896	6.417677	6.073173	6.474571	5.060371
7892933	5.183372	4.15621	3.628903	4.376606	4.172788	5.164769	4.767056	4.299273	5.630826	4.432604	4.353005	4.43426	5.441586	5.567254	5.011868	4.822906	3.31678	5.006014
7892934	6.836556	6.503891	6.386278	6.181367	6.856752	5.198043	6.512438	6.633222	6.315885	6.726655	6.648495	6.238278	5.977144	6.905832	6.779894	6.205365	7.53523	6.865467
7892935	9.937771	10.02888	9.98362	9.858113	10.27561	10.59631	9.10775	10.2513	9.728466	9.783503	9.884377	9.75228	9.690021	9.607712	9.591113	9.9519	10.23741	9.844343
7892936	5.03571	5.500115	5.830199	4.802927	6.209506	5.711254	5.517715	4.523199	4.805591	5.178261	5.409077	5.511577	4.527116	5.312558	5.020143	4.532736	4.715008	5.492339
7892937	8.543748	8.336308	8.215701	8.3403	8.412056	7.572289	9.82183	7.636747	8.960439	9.016649	8.455157	8.36006	8.901556	9.353827	9.171932	8.957478	7.633517	9.045136
7892938	7.688296	7.432907	7.158109	7.606435	7.579264	6.943293	7.045409	7.270683	8.029703	8.143374	7.714035	7.327852	7.16522	7.342984	7.557456	7.440118	6.10159	6.969354
7892939	8.868193	9.634393	9.403121	9.460488	8.687649	8.746004	8.937166	9.128885	9.669026	9.380078	9.520585	9.308018	9.796004	9.654411	9.582128	9.253901	9.069984	9.658395
7892940	12.60885	11.90093	11.62036	12.01945	12.21716	12.73028	11.97086	12.55089	12.04833	11.97458	12.06174	12.01604	11.75897	11.73458	11.92296	11.48342	12.3903	11.88228
7892941	11.02357	11.18004	11.82896	11.10132	11.13908	10.80852	10.61324	11.38597	11.1912	10.67517	11.01956	11.26947	11.23384	10.83225	10.97156	11.06979	11.17636	10.9202
7892942	5.292084	5.486324	5.568616	5.565456	6.548326	6.548308	5.859473	5.665542	4.648347	5.742759	5.208967	5.569955	5.765259	5.653791	5.880356	6.64844	4.790706	5.765612
7892943	3.129331	2.935076	3.018797	2.872109	3.319819	3.779712	2.511529	3.171019	2.929794	2.834805	2.827659	2.937549	2.886194	2.787358	2.788062	2.888944	3.444534	2.851043
7892944	8.077737	8.278193	8.615142	8.705352	8.704244	8.639019	7.560008	9.045079	8.337272	8.686711	8.125196	8.133212	8.880018	8.540946	8.109541	8.658999	9.125628	8.666523
7892945	4.768822	3.749182	4.193783	3.281556	3.386994	3.42896	6.059708	4.917254	3.51296	4.051311	4.784215	3.815303	4.897267	4.775401	3.933054	4.937013	3.941886	4.149437
7892946	5.428713	5.767262	5.113789	5.51368	6.38927	6.628247	4.266915	5.516676	5.271666	4.807082	5.230585	6.025444	4.849927	5.195425	3.96077	4.866214	5.173176	4.650447
7892947	10.38906	10.05012	9.757027	10.02412	9.86755	10.29686	9.632734	10.07903	10.11081	9.980154	10.16177	10.2704	9.793086	9.883053	10.0292	9.554325	10.07345	10.12769
7892948	11.65705	11.13877	10.70598	11.03484	10.87411	9.977514	11.64424	10.65471	11.27627	11.15123	11.18936	11.15554	11.23015	11.46732	11.33848	11.01458	10.32579	11.02208
7892949	5.454092	4.985717	4.428209	4.256205	4.425703	5.016417	4.582015	3.969875	4.378075	3.430706	5.012815	4.323574	4.809157	4.910451	4.571611	3.86134	3.552862	5.157601
7892950	5.167329	4.266971	3.710863	4.228114	4.493076	5.340864	4.872962	5.704239	4.058473	5.370618	4.528311	3.55632	4.199446	3.539363	4.138764	4.042222	4.176126	4.22579
7892951	7.79301	8.710211	8.607239	8.017317	7.57319	7.972277	7.273529	7.117131	8.229317	7.36217	8.357279	8.946195	7.683636	8.173149	8.040361	7.220001	7.679452	8.042941
7892952	7.515921	7.087239	6.327017	7.311537	6.440542	7.250013	7.938827	6.758109	7.504687	7.349754	7.672607	7.883533	7.136558	7.107773	7.156867	6.853975	6.759991	7.433657
7892953	8.092229	8.396112	8.719934	8.20705	7.880457	7.090927	6.815025	8.761718	8.269781	7.254108	8.424232	8.354936	8.213425	7.340034	7.439863	7.175527	8.765629	8.143666
7892954	8.885547	9.207646	8.726701	9.201164	8.805632	9.163365	8.451159	9.738003	9.141415	9.581844	9.277602	9.137095	9.045855	9.417523	9.505576	9.079341	9.450539	9.517859
7892955	11.14933	10.57158	10.24482	10.59601	10.50742	11.06119	11.00117	10.87024	10.49217	10.95879	10.81742	10.63106	10.59283	10.79349	10.67532	10.8246	10.60091	10.7244
7892956	11.90353	11.71385	11.73407	11.81895	11.71415	12.0142	11.95817	11.76353	11.82249	11.94086	11.7651	11.81911	11.71869	11.82308	11.79575	11.59321	11.64134	11.68933
7892957	7.049099	7.036389	6.785336	7.186747	6.761967	5.937544	7.914614	6.528179	7.356273	7.36315	6.902333	7.252961	6.754848	7.101547	6.75203	7.354195	6.908314	6.800243
7892958	6.438699	4.655829	5.996099	3.984048	5.305216	4.986629	5.328624	3.924902	4.905877	4.278047	3.834696	4.577258	4.015085	4.434042	3.605691	4.749688	3.104663	4.716794
7892959	5.786089	6.305782	6.090018	6.830577	6.264397	6.523137	5.914931	6.290737	6.027147	6.092593	6.262415	6.418602	6.270758	6.295437	6.041291	6.420429	7.33027	6.604425
7892960	9.510826	9.921634	9.708357	9.738799	9.624133	8.291041	10.38476	8.617006	9.863523	9.339678	9.913136	9.637223	9.599731	9.715902	9.870979	9.949086	8.82267	9.672337
7892961	8.109136	6.762404	7.192558	6.507083	7.600214	6.853003	5.273558	8.100752	7.15635	8.172491	8.165806	7.218882	7.460298	7.64292	7.674902	6.877514	7.773834	7.555924
7892962	2.874028	5.078492	4.432369	4.071504	4.956667	3.168217	4.815131	4.392099	4.475443	4.000224	3.227326	4.262284	3.744656	4.072886	3.942817	4.2642	3.808047	4.296713
7892963	4.57543	4.73283	5.475054	4.772896	4.146296	5.628231	5.693959	4.048745	3.736205	4.58029	4.703028	4.776053	5.337997	5.231841	4.927117	4.279775	4.552218	5.437852
7892964	5.799375	5.692301	3.975771	4.474177	5.072595	3.257359	4.667664	5.492595	5.016212	4.625095	5.232051	5.090823	4.928543	4.833436	3.919903	4.207948	4.46984	4.873464
7892965	2.71695	2.746441	3.334476	2.696833	4.426954	4.695078	2.536025	3.505291	3.014878	2.471982	2.863706	2.636811	3.136907	2.91694	3.241412	2.729303	3.872983	3.133795
7892966	10.98723	10.97334	10.70892	10.86138	10.31896	11.74174	10.4273	11.53756	10.64983	11.41251	10.99038	11.07846	10.9069	11.25539	11.04778	10.50484	11.29827	11.00888
7892967	8.330826	8.761333	7.991613	8.399385	7.746147	6.515111	7.479145	7.466588	8.554815	8.325806	8.673582	8.357809	8.867994	8.582291	8.785122	8.608347	6.190722	8.625652
7892968	8.278715	9.633242	9.465412	9.056754	8.717237	8.411483	7.952119	8.664679	8.996361	7.792527	8.960819	9.464556	8.064718	8.03587	7.991489	8.42487	8.581209	7.67346
7892969	12.39371	11.72532	11.61328	11.57345	11.93824	12.37302	11.99178	11.885	11.64553	11.8224	11.91013	11.78685	11.74285	11.74125	11.91465	11.73262	12.06403	11.91935
7892970	6.868018	7.490624	7.412065	6.961041	6.684304	7.056762	5.429787	5.734643	6.951009	5.103333	7.317651	8.147657	4.627481	4.783638	4.563084	3.874516	7.405768	5.124531
7892971	3.070511	2.922454	3.061249	2.897295	3.264913	3.723845	2.518614	3.282573	2.923008	2.815058	2.825769	2.968052	2.927856	2.787677	2.81249	2.866553	3.453818	2.863999
7892972	8.380384	9.031224	8.702715	9.400666	7.877932	4.178865	10.15433	7.555458	9.516387	9.873374	9.435482	9.229865	10.193	10.70353	10.55302	10.07211	7.504819	10.50821
7892973	5.34399	6.129819	5.075909	5.835533	5.25565	5.233257	4.960773	4.995157	5.561861	6.229254	6.058824	5.095877	5.032196	5.128409	5.594954	5.368216	5.192549	5.617559
7892974	6.980424	5.964952	5.888294	5.254066	4.448049	4.614745	5.37995	5.622268	6.42882	6.294583	6.043828	5.86081	4.68398	5.959202	5.336792	4.789379	5.137821	5.955047
7892975	2.939252	2.843778	2.984059	2.95385	3.274109	4.258994	2.766133	3.444109	2.75132	3.121537	3.201346	3.26159	2.878171	2.961249	3.437261	2.963397	3.537497	2.571371
7892976	3.246091	3.291462	3.325638	3.163431	2.919831	3.723849	3.196418	2.867726	3.511172	3.047359	3.031525	3.203181	4.05589	3.859853	3.993636	3.558652	3.120601	3.440949
7892977	10.6654	11.28923	11.69664	11.54681	11.27639	10.99147	11.01918	11.19212	11.23209	11.05423	11.3902	11.0729	11.83049	11.45732	11.39868	11.5991	10.73839	11.33643
7892978	6.137005	6.208881	6.396426	5.071378	5.992251	6.06406	6.60069	5.766169	6.852023	5.861609	5.359581	6.550684	6.406023	6.729728	5.751731	6.69048	4.677751	6.722261
7892979	9.682297	9.118099	8.989876	9.252504	9.262578	9.244906	8.318055	9.625809	9.35692	9.375997	9.369259	9.282784	9.379773	9.591699	9.374151	8.962403	9.295898	9.292355
7892980	6.691151	5.696528	5.327641	4.259132	4.874008	6.449605	4.202833	5.986914	5.751071	5.646203	6.041163	6.049402	4.260189	5.845045	5.49361	4.013446	6.207798	5.196743
7892981	8.764069	9.442024	8.266232	9.323869	7.940078	7.171297	8.984466	8.127927	9.252081	8.878584	9.17211	9.255354	8.848883	9.36904	9.344185	8.878421	8.31869	9.348505
7892982	3.037362	4.392375	5.543365	2.604594	5.326512	3.935598	3.458355	3.274478	4.526713	3.0501	4.946253	5.029318	3.90285	4.053999	6.187197	4.672071	5.009599	4.285264
7892983	11.77507	11.19184	10.63167	11.06503	10.38607	11.88819	11.04622	11.67449	11.1679	11.50189	11.36019	11.16941	11.01219	10.97169	11.19962	10.36689	11.62513	11.12894
7892984	5.787198	5.669901	6.019619	6.115364	6.625231	5.740849	6.228379	6.072681	5.229517	6.004446	5.86151	6.012165	5.988245	5.611542	6.026004	5.82761	4.173135	5.139433
7892985	7.721335	6.462543	6.364906	5.766509	6.548535	7.263436	7.804073	6.749869	6.271443	7.121616	6.824127	6.449987	7.269512	7.493873	7.173378	7.3589	5.590342	6.739126
7892986	10.16605	10.70254	11.44427	10.7913	10.96326	10.79989	9.458502	10.98057	10.6553	10.42583	10.41327	10.69308	10.64961	9.969581	10.24908	10.61306	10.74351	10.32739
7892987	12.57618	12.43647	12.05894	12.2422	11.80145	11.59562	12.63118	11.74885	12.27166	12.23863	11.97498	12.42872	12.19682	12.35537	12.20516	12.03591	12.1521	12.13504
7892988	4.04597	3.453842	3.368342	3.838178	4.509619	4.113955	2.610041	4.114043	4.076781	3.212136	3.28398	3.872962	4.034521	3.334562	3.202561	3.093685	4.285672	3.585597
7892989	7.070674	6.987968	6.770258	7.040902	6.818153	5.994805	7.744112	7.134735	7.154898	6.827677	6.988515	6.364946	6.416478	6.560976	6.331842	6.400834	7.098637	6.772511
7892990	5.411736	6.602172	3.127901	5.237912	5.297804	6.436316	6.596595	5.21452	6.621254	5.846409	5.930178	5.589406	4.89087	6.479192	5.22341	4.274684	5.495117	5.545128
7892991	10.23242	9.649681	9.383306	9.459386	9.418341	9.373917	9.441382	9.497684	9.70215	9.442862	9.489717	9.669957	9.38164	9.147078	9.779738	9.24041	9.372629	9.54516
7892992	13.00187	12.62446	12.2536	12.55883	12.45957	12.95588	12.65311	12.71441	12.58095	12.75833	12.81919	12.65553	12.31157	12.64522	12.40219	11.88705	12.77856	12.509
7892993	11.48026	11.21877	10.95672	10.92192	10.93101	10.48846	11.78641	10.75085	11.37992	11.09147	11.19621	11.23046	11.49878	11.4573	11.59255	11.10264	10.7284	11.25767
7892994	3.693461	3.544443	3.116193	3.136265	4.287271	2.966353	2.84669	3.015578	3.439111	3.267199	3.301751	3.804879	3.170812	2.941254	3.199384	3.14976	3.499977	3.303923
7892995	3.174071	3.385896	3.121372	3.567709	4.149309	4.539616	3.909504	3.425338	4.233151	3.519331	4.010582	3.605234	3.820485	3.253779	3.331016	3.14976	3.923032	2.845653
7892996	8.105331	8.054454	7.812968	7.6392	7.33027	7.890141	7.853086	8.079144	7.650129	7.88045	7.992908	7.905778	7.715631	7.423833	7.896441	7.638909	8.009785	7.475773
7892997	5.439723	5.409157	6.203859	5.062475	5.409971	6.602014	5.180882	6.132372	6.007261	5.564797	5.967031	5.58505	5.487123	5.516953	4.794565	5.851957	6.048797	5.379691
7892998	7.491114	7.05965	6.501309	6.776278	7.001627	7.904626	6.495183	7.064308	6.586269	6.654006	7.142253	6.901845	6.352171	6.329608	6.792342	6.261306	6.728526	6.599699
7892999	5.912332	5.735744	4.147195	5.852324	4.628156	5.290436	6.121335	6.520448	6.276667	6.290206	4.904232	4.338846	4.75407	5.711171	5.525786	4.352703	4.215912	5.130435
7893000	7.634853	7.686899	7.397325	7.434717	7.497409	7.814255	7.618429	6.810637	7.007395	7.895644	7.695842	7.303778	7.625807	7.905746	7.483104	6.791698	6.776057	7.58678
7893001	6.821235	8.332361	8.506276	8.641685	7.048522	5.734479	7.195735	7.46943	8.395732	7.015305	8.378973	7.947677	7.932055	8.055217	7.522886	7.149976	6.700005	7.248116
7893002	11.31125	10.70695	10.75906	10.73555	10.95612	11.37872	9.660118	11.2578	10.67869	10.90004	10.79404	10.91935	10.98479	10.71948	10.85415	10.67905	10.80786	10.9183
7893003	7.009813	6.462278	6.763315	7.203959	6.606515	7.014603	8.043718	6.886073	7.150705	7.332661	6.937402	6.311781	6.540402	6.508611	6.49095	6.184424	6.608974	6.683973
7893004	6.175958	5.301877	3.182307	4.152364	5.330922	5.507877	5.274553	5.790238	6.452479	5.635542	5.811688	6.09305	5.794612	5.95634	5.633184	5.523479	4.505801	6.025955
7893005	3.867816	3.024228	2.478942	2.750354	3.200445	2.974717	2.969598	4.897043	3.780989	3.590907	3.566823	3.679004	3.860135	3.82346	4.672554	2.830272	5.278398	2.862965
7893006	5.561482	5.404909	5.230347	4.718205	5.449124	5.145097	5.440168	5.079602	4.898715	4.992124	5.34918	5.970916	5.303597	5.24809	5.015234	5.232082	4.750299	6.110246
7893007	7.831219	7.172849	6.863842	6.857299	7.386111	5.756633	6.957252	6.188857	7.67313	7.605007	7.578245	7.261825	7.098112	6.836606	7.143886	6.498534	6.931529	6.401784
7893008	6.080234	6.849403	6.958471	6.533751	6.527486	6.262724	6.245615	6.263385	6.908022	6.40696	6.821925	7.280036	6.943807	6.456875	6.562956	7.566694	6.664022	6.663736
7893009	4.502874	4.342479	4.679435	4.068243	3.065609	5.45755	3.402749	3.874432	3.984318	3.863432	4.373494	4.459526	3.122219	3.99284	3.091479	4.023829	3.825238	3.308049
7893010	7.634298	6.501779	6.75764	7.514274	7.633977	7.08637	9.409286	7.280732	7.471403	7.96742	7.703229	7.222231	7.797198	8.411395	8.302771	8.055442	7.549608	7.842996
7893011	6.82655	5.933189	5.555635	5.356529	5.412073	6.435799	6.500184	5.852433	5.506877	6.314631	5.971058	5.9401	5.597552	5.664001	6.002772	5.476362	5.940092	5.787202
7893012	10.99236	10.31525	9.911001	10.29794	9.831129	9.412106	9.875425	10.345	10.34612	10.36461	10.51511	10.2858	10.15568	10.4862	10.58604	10.04556	10.30894	10.63661
7893013	7.720377	7.705476	7.150942	7.220798	7.743301	7.783247	8.710459	7.332366	7.559622	7.151872	7.048645	7.281922	7.585586	7.387567	7.572931	7.091486	7.684704	7.319142
7893014	6.050368	4.837243	5.472278	5.023191	4.590185	3.703726	5.058444	4.031262	5.140368	5.048949	5.463988	5.104591	5.323461	6.228796	5.271378	4.730068	4.622849	5.056551
7893015	12.33817	12.20048	12.2909	11.9132	12.48629	12.28977	12.88553	12.15514	12.00058	12.07913	12.09202	12.04772	12.54301	12.39872	12.40869	12.79723	11.97126	12.32675
7893016	4.406351	4.678536	4.50774	5.090751	5.214338	5.184095	6.210089	4.903444	5.043357	4.700641	5.092494	4.808637	4.737927	4.6885	4.679309	4.75507	5.974852	4.645257
7893017	7.219572	6.903465	7.576986	6.916638	7.04772	6.987229	6.590477	7.052672	6.508595	6.283028	6.753105	6.685425	6.793794	6.368967	6.910607	7.009298	6.92172	6.643267
7893018	7.439613	7.855329	6.928214	6.484315	6.854098	7.038198	7.669925	5.277376	6.228168	6.531075	6.672341	7.78401	5.713382	6.157999	6.97387	6.222853	4.627781	5.712909
7893019	6.568734	6.15823	6.586589	5.683558	5.677145	4.337149	5.515901	6.22637	6.423263	6.96258	7.00142	6.53102	6.31872	6.467128	6.857546	6.00912	5.681274	6.108436
7893021	6.056646	5.25987	6.409425	5.948	6.095468	5.817804	6.092222	6.642192	5.703837	6.383294	5.814119	5.589658	5.543026	5.559192	5.447562	5.29978	6.028156	5.550875
7893022	6.428336	5.623383	6.389543	5.974428	6.74682	5.824735	6.375966	5.550377	6.194515	6.362274	6.241633	5.973736	5.936225	6.234489	5.63402	6.11725	5.184403	6.357635
7893023	7.685126	8.581016	8.598534	8.140759	6.411092	6.34069	9.101964	6.763573	8.6869	8.875376	8.895761	8.655831	9.274394	9.553108	8.864708	8.721358	8.30139	8.960709
7893024	5.526337	4.732682	5.75777	4.188884	4.150095	4.999613	5.178429	4.558049	5.900534	4.778858	5.130184	6.02729	4.576696	4.342239	5.156385	5.299916	4.825491	5.18869
7893025	8.16631	7.322593	7.308236	7.051359	7.02112	7.189881	7.323221	6.553129	7.526645	7.737564	7.247873	7.750968	7.788239	7.780618	7.450932	7.054102	6.307786	7.374296
7893026	7.673161	8.059123	8.654434	8.143818	8.60017	8.079106	6.901276	7.97452	7.952839	7.670518	7.771493	8.005191	8.19272	7.721618	7.878405	8.662593	8.189826	7.864568
7893027	7.136015	6.467072	7.026992	6.662643	7.253873	7.367937	5.322411	5.83212	6.456154	6.334598	6.60711	6.469824	6.211974	6.22004	6.018972	5.555171	6.483939	5.938251
7893028	6.844311	4.724324	3.93161	3.92372	5.008379	3.627563	5.774862	3.668566	5.503932	5.827481	6.109595	6.36052	4.404546	5.926637	5.51688	4.374588	4.215448	5.533787
7893029	12.02535	12.36121	12.42787	12.19415	12.14129	11.92476	11.89093	11.29273	12.09446	11.91528	12.15537	12.30714	12.24299	12.21431	12.12721	12.18301	11.91459	12.00754
7893030	7.029538	6.574639	5.95115	6.324925	6.421557	6.747437	7.853338	7.299495	7.134577	7.752883	6.616279	6.545153	7.533584	7.42321	7.443555	6.013938	6.14664	7.115228
7893031	9.087357	9.52355	9.553073	9.733788	8.987554	7.241751	8.820276	8.277452	9.68865	9.322772	10.1353	9.847963	9.617573	10.03124	9.880566	9.158207	9.200654	9.592639
7893032	6.690207	6.809561	7.347697	7.22077	6.923911	7.311959	5.336209	6.946473	7.065869	6.345781	7.076427	6.955197	7.032003	5.964211	6.849143	6.740569	7.002506	6.633755
7893033	9.716168	8.640904	7.997327	8.1875	8.127219	8.749164	9.276598	8.631739	8.749908	10.17305	9.1547	9.03406	8.872319	9.136517	8.476635	7.60654	7.430433	8.457972
7893034	4.277208	5.637032	6.238052	6.088143	6.588743	5.34227	4.421527	6.578713	6.377508	6.198775	5.534727	5.436434	6.404955	5.685606	5.815119	6.201182	5.465451	6.244757
7893035	6.005251	6.293749	6.736101	5.849611	6.423992	6.160206	7.251703	6.990553	6.582443	6.819405	6.25374	6.012379	6.238789	6.941817	6.592105	6.494479	6.011282	6.836443
7893036	7.529693	7.864867	7.642207	7.935641	7.496756	7.832113	7.527783	7.590592	7.850743	7.757729	7.768282	7.614409	7.306602	7.500494	7.362845	7.130276	7.053483	7.247726
7893037	6.643357	7.239837	7.58498	7.579429	7.342289	7.044939	8.339491	7.40966	7.450845	7.082843	7.25381	6.670683	7.450689	7.816662	7.481908	8.20552	7.289635	7.357407
7893038	3.620427	3.64496	4.43295	3.72925	5.315063	5.657765	3.931582	3.183475	3.858634	4.890512	4.471675	3.723642	4.755675	3.794034	4.606335	3.656903	4.675962	3.312316
7893039	10.85795	10.80912	11.04225	11.21324	10.41202	10.52607	10.83063	10.7922	11.15134	11.00769	10.87346	10.96471	10.56539	11.00107	10.57657	10.72863	10.94818	10.9186
7893040	7.657756	7.134968	7.398845	6.534374	7.72325	6.692325	6.545031	7.77705	7.459519	7.172987	6.840518	7.085037	6.902095	6.887819	7.440852	7.004444	6.331993	7.201486
7893041	3.515599	3.741758	3.195135	3.54573	3.71181	5.184118	3.677648	4.22993	3.719781	3.549846	3.63561	3.749716	3.594357	3.0987	3.568084	3.687954	5.310589	3.175313
7893042	11.12544	10.64119	10.25268	10.6776	10.53487	10.73335	11.07194	10.63525	10.55873	10.44465	10.65169	10.6873	10.48501	10.47003	10.57866	10.40207	10.51996	10.60932
7893043	7.535075	7.408875	6.690353	7.347184	6.884576	6.801342	8.377548	7.295947	7.220394	7.427402	7.731128	7.372249	7.164471	7.590593	7.318389	7.732429	6.997223	7.646108
7893044	4.988873	3.504561	3.279053	4.196179	3.90768	3.492814	3.135622	2.956603	3.968593	3.173304	4.096034	3.588362	3.062731	2.89139	2.645494	3.496363	4.255386	3.198355
7893045	3.788059	3.875362	3.042063	2.913481	3.825018	3.516663	2.988045	2.923244	2.943528	3.294453	3.326095	3.022794	2.769864	3.690081	3.643842	3.01873	4.546662	3.193297
7893046	4.638792	4.491981	4.554777	4.225964	4.613853	4.823233	4.076772	4.591492	3.742896	4.984852	4.179734	4.271975	4.15624	5.05284	4.731464	4.456541	5.098858	4.491808
7893047	7.006621	7.091778	7.039282	6.913743	6.603287	7.830005	6.350697	6.963113	7.497626	6.705322	7.270647	6.932878	6.336469	7.021928	6.101696	6.005788	6.968348	6.87248
7893048	8.192052	7.652445	7.052194	7.809284	8.163921	7.197846	7.631346	6.183093	7.778722	7.818099	7.592096	7.704151	7.310436	7.722589	7.736249	8.075716	6.669853	7.689035
7893049	5.665876	3.530333	4.29307	5.672607	3.614825	3.477453	5.06394	5.615125	5.958242	4.889685	5.359633	5.322298	4.118788	5.402705	5.218153	3.828629	5.0096	3.877478
7893050	11.32543	11.33483	11.98377	11.64502	11.7271	9.957111	10.87557	11.33954	11.40336	10.93663	11.24371	11.51398	11.52521	10.84622	11.11591	11.74815	10.87129	11.08072
7893051	10.32764	11.08331	10.56203	10.30054	9.818988	10.17806	10.19379	9.316182	10.47894	9.248894	10.60523	11.03456	8.917491	9.502851	9.110079	7.797914	10.06641	8.875303
7893052	5.528933	6.135139	4.935902	5.375106	5.06243	5.780663	6.748704	5.333893	5.403055	5.469317	5.483021	5.551722	5.461674	5.474282	4.746932	4.799076	6.121419	5.73948
7893053	5.324506	4.735176	4.243853	5.0524	5.215433	3.917192	5.35799	4.69134	5.020067	4.371836	4.075686	4.756016	4.179133	5.044559	5.02073	4.449855	4.773008	4.314377
7893055	5.698906	4.339253	4.050731	4.806083	3.732871	4.99614	3.708644	4.111264	4.970666	5.166246	5.1618	4.277535	4.496181	4.247244	3.958001	4.739729	4.293959	4.324809
7893056	6.274295	5.26794	6.360278	6.021688	6.770574	5.525339	5.744	6.745153	5.637834	5.92377	5.679969	3.936041	5.639524	5.193529	6.078737	5.284682	6.359655	5.475695
7893057	4.234962	2.716502	2.904215	2.757137	4.028028	3.847368	3.312427	3.071178	3.2167	2.959651	2.885974	2.73892	4.200295	3.512285	3.063429	3.655465	4.830488	3.267136
7893058	9.784327	9.910021	10.13567	10.03296	9.460858	9.117354	8.87742	9.808369	10.06259	8.961815	9.669618	9.774339	9.261148	9.133398	8.903069	8.884608	9.771371	8.79197
7893059	9.100679	8.637438	8.973681	8.985579	8.381369	8.248574	7.509892	7.386141	8.809385	7.85276	8.70951	9.04296	7.370323	8.094853	7.9615	7.639243	8.243051	7.8465
7893060	4.733636	6.474835	4.881692	5.214205	4.356797	6.380742	4.099751	5.95102	5.069858	4.393976	4.687452	6.488428	4.885271	4.784362	4.613702	3.960104	6.87416	4.91767
7893061	9.074221	8.952728	9.048979	9.156536	8.492784	9.340314	8.234848	9.690002	9.159016	9.166385	9.355954	9.117942	8.360744	8.852648	8.527022	8.543734	9.268719	8.839462
7893062	4.083587	4.018652	4.822492	4.308275	3.994111	4.950077	4.985708	5.010176	3.607807	3.534525	4.568738	5.590312	4.015516	4.578042	4.225393	4.757914	5.522795	4.24496
7893063	7.413261	7.137744	5.994973	6.418202	6.557057	6.841346	8.092024	6.925189	6.58171	7.510877	7.157291	6.237888	7.555088	7.602023	7.244053	6.807995	6.302111	7.783423
7893064	6.786012	7.584676	8.192523	7.608565	7.156382	6.50012	5.732957	7.370805	7.593453	6.983955	7.042575	7.286901	7.359763	6.797981	6.971283	7.482948	7.394762	6.880261
7893065	5.606421	6.593106	5.022469	5.675458	5.12554	5.083581	5.801302	5.69926	5.957281	6.053763	6.557621	5.221608	5.894112	5.818953	6.304927	6.05108	5.939269	6.234114
7893066	2.333704	3.211934	3.345079	2.772683	2.989663	3.434099	2.819607	3.35558	3.344658	3.405243	2.789726	2.966011	3.732061	2.84654	2.992835	3.108607	4.319983	2.651515
7893067	8.370532	8.417834	8.379739	8.408828	7.244	7.927398	9.46787	8.213452	8.578801	8.88703	8.677577	8.776073	8.763554	8.064119	8.755029	8.625633	7.867162	8.346803
7893068	8.185908	8.19237	7.523076	7.758773	7.83969	8.40977	9.222411	8.406807	7.791238	8.490063	8.1969	7.909286	8.326571	7.962903	7.957912	7.953169	7.661387	8.085669
7893069	8.112605	7.762634	7.717514	7.638322	7.545118	6.920604	8.068583	6.899389	8.013433	8.083802	7.396117	8.290741	7.878729	7.59747	7.908929	7.854531	7.358384	7.541487
7893070	9.135997	9.374549	9.563261	9.327809	8.752907	9.716844	8.458041	9.734696	9.472765	9.130794	9.352379	9.421336	9.523816	9.022009	9.310706	9.22866	9.601427	9.463406
7893071	7.241383	7.105906	7.386061	7.183096	7.625533	7.721285	7.442214	7.165014	7.113032	7.217509	7.502234	6.981591	7.035496	7.231354	7.315637	7.256683	7.078039	7.225364
7893072	7.257706	6.774664	6.344694	6.684489	6.72416	6.979735	9.176884	6.888116	7.373796	7.031011	6.820415	6.826818	7.030836	7.008386	6.935958	6.68779	5.92283	6.817549
7893073	8.872355	8.69101	8.822083	8.290483	8.634932	8.870043	7.864791	9.217733	8.509886	8.497181	8.648086	8.590301	8.466038	8.593962	8.382928	8.290255	8.756125	8.348189
7893074	6.471308	7.228941	7.198251	6.812333	4.553488	5.587453	5.569555	6.691923	6.839781	7.671641	7.650532	7.15854	6.976804	7.632921	7.660131	6.937798	6.034235	7.637204
7893075	8.432373	9.176587	11.01594	9.823242	10.69044	8.477851	8.326443	9.616057	9.634277	8.827943	8.776234	8.709038	11.42329	9.602579	10.81985	12.10022	9.72372	10.79663
7893076	7.062921	5.789948	6.377238	6.173234	5.672364	4.349356	6.406071	6.707091	4.569546	6.673193	6.916294	5.316323	6.461932	6.223894	6.00628	6.438471	6.171878	6.775223
7893077	13.63442	13.35772	13.00348	13.33127	13.29897	13.51299	13.42912	13.54326	13.40272	13.38904	13.49683	13.41821	13.09005	13.33129	13.29003	12.80093	13.48472	13.24318
7893078	3.037362	3.115334	4.119489	3.977604	4.547796	3.315531	3.412864	4.028333	2.841461	2.567493	3.242106	3.1029	3.474255	2.623221	3.265673	3.575815	3.836785	2.972411
7893079	9.824144	9.988235	9.329568	9.524054	9.38998	7.870279	10.10256	9.764791	9.734148	10.2878	9.829167	9.691321	10.02857	10.56243	10.27306	9.909564	9.965181	10.20614
7893080	3.814566	4.428366	4.948806	3.980077	4.114614	4.161659	3.464916	4.37428	3.910047	3.542551	3.998549	4.415615	3.098048	3.864373	3.5937	3.31862	4.187973	3.459509
7893081	10.88125	10.76377	10.79496	11.08987	9.976686	9.051935	11.45981	10.05516	11.04868	11.22826	11.11017	10.92882	11.41378	11.48086	11.68103	11.3062	9.49816	11.49975
7893082	7.742918	7.563468	7.210709	7.444889	7.356345	8.096659	7.484342	6.210882	7.500154	7.112037	7.321529	7.425349	7.000916	7.10381	6.322078	6.468529	7.088032	7.135247
7893083	5.23109	4.939737	4.37533	4.345378	4.707172	5.294689	7.114113	5.170301	5.176102	5.171435	5.783224	4.462689	5.432152	5.151871	5.41285	5.416262	4.966223	4.458923
7893084	7.723338	7.24493	7.7434	7.481138	8.032901	7.845866	7.448663	8.142473	8.105984	7.852235	7.917389	7.445016	8.200426	7.80309	8.531507	8.028691	7.48562	8.199796
7893085	11.46112	11.07026	10.63654	10.88837	10.56068	11.03121	11.18155	10.68594	11.00676	11.04667	11.06893	11.01244	10.92552	11.03736	10.9764	10.88607	10.4451	10.99665
7893086	8.42844	8.359875	8.206115	8.662882	8.444338	8.58084	7.906212	8.857873	8.544806	8.048494	8.70577	8.659183	8.251359	8.075804	8.146322	7.669292	8.797204	8.606337
7893087	9.181331	9.407677	9.433414	9.739924	9.366761	8.580958	10.19451	9.330284	9.924291	9.899762	9.663045	9.497951	10.18419	10.19209	10.23034	9.889352	9.464063	9.960588
7893088	5.533399	5.509364	4.6394	4.863074	4.166615	4.311406	5.546688	4.691227	4.887161	3.770759	5.340701	6.305757	5.733473	5.145966	5.398624	4.212699	4.006165	5.801379
7893089	9.482383	8.737237	8.260188	8.906494	8.930488	8.717503	9.417015	8.25045	8.676106	9.150085	8.844907	8.731233	9.15945	9.254928	9.030872	8.862773	8.290156	8.792801
7893090	12.25859	12.26441	12.59819	12.14964	11.45503	9.453608	12.69757	10.65866	12.21295	12.14561	12.09223	12.3936	12.4144	12.02447	12.12833	12.14534	10.72765	12.08695
7893091	7.496337	8.382101	9.889285	9.006274	8.6399	7.600358	6.924513	8.679431	8.751863	7.340263	7.788803	7.674919	8.858874	8.076388	7.825596	8.58201	8.164498	7.848445
7893092	6.379494	5.816108	5.375099	6.24234	5.917009	6.407251	7.847996	6.291024	5.306221	6.909675	6.179908	6.235202	5.390041	6.432085	6.183026	6.057019	6.499811	6.129995
7893093	4.167734	4.780262	4.297541	4.429648	3.76932	5.298339	3.819789	3.774349	5.043879	3.453492	4.67838	4.577361	4.963968	4.603562	4.543392	4.282658	5.713126	4.493348
7893094	10.83404	11.12581	10.71646	11.18736	10.58538	10.65335	11.44236	10.96018	11.22066	11.90172	11.34759	11.1868	11.28549	11.63223	11.37579	10.99979	10.7694	11.66002
7893095	6.347529	6.965322	5.854172	5.704351	6.269515	6.37157	5.985508	5.735563	6.926968	6.167137	6.383889	6.960518	5.724355	5.991864	5.607992	5.712843	6.276101	5.842856
7893096	11.70669	11.24385	10.69095	11.0301	10.91528	10.85781	11.87012	10.60733	11.18179	11.2947	11.22434	11.17872	11.10028	11.33711	11.27174	10.90691	10.70307	11.16133
7893097	9.116882	8.669279	8.474956	8.652901	8.399241	6.655312	7.963937	8.130988	8.849857	8.948485	8.922065	8.907682	8.964914	8.788724	8.778038	8.356239	7.755327	8.926267
7893098	6.781356	6.813832	6.233172	6.605077	6.871579	6.952335	7.262252	6.215816	6.637296	7.21742	6.938765	6.482669	7.252087	7.253699	7.043705	6.575381	6.370796	7.106093
7893099	7.344585	6.337908	6.236073	6.214602	6.571609	7.717452	6.704717	6.136979	6.237204	5.610579	6.258497	6.474516	5.653543	6.669312	6.254628	5.122101	6.705964	6.599544
7893100	8.83614	8.712128	8.152465	8.363667	7.72809	7.987713	8.182939	7.776164	8.39308	7.709368	8.720904	8.854578	7.608839	8.032521	7.84628	7.809158	8.203836	7.626204
7893101	13.6361	13.35056	12.78902	13.10203	12.99083	13.71074	13.40362	13.34443	13.39336	13.34755	13.54392	13.2937	12.77499	13.17541	12.9348	12.38646	13.43096	12.89563
7893102	4.746015	5.167824	4.525308	4.992678	4.674915	5.13726	5.734505	4.595948	5.088741	4.969986	5.841351	4.666051	5.05665	5.068795	5.664633	4.920741	5.034979	5.188946
7893103	11.82253	11.34073	11.22517	11.69847	11.47903	10.8622	11.83183	11.58361	11.65554	11.94638	11.5833	11.48039	11.93029	12.18621	12.27304	11.75114	11.40807	12.09989
7893104	7.87648	7.155511	6.835497	6.974235	7.159353	7.737266	6.870493	7.614332	7.338971	7.741929	7.740054	6.947949	7.138913	7.508313	7.149366	7.181411	7.471384	7.297025
7893105	10.71118	10.36316	10.11205	10.38643	10.37176	10.16759	10.74625	10.02487	10.37935	10.27507	10.38007	10.31766	10.40753	10.60679	10.62909	10.52713	9.714752	10.4461
7893106	9.832854	9.549487	9.452944	9.44791	9.56934	9.762855	9.91124	9.27451	9.039891	9.853232	9.728392	9.755566	9.107215	9.500905	9.499374	9.267052	9.360041	9.340493
7893107	3.974334	3.68519	3.816857	3.732894	4.307304	4.169466	3.89065	4.518005	3.74419	3.864309	3.717692	3.665487	4.015265	3.76882	3.684325	3.494871	4.277615	3.739351
7893108	3.164187	2.812621	3.18692	2.390703	5.94393	3.126658	2.804556	5.436311	3.006621	2.702955	2.985481	2.572618	2.707618	2.860926	2.937082	2.536659	2.250167	2.420124
7893109	6.381319	5.427551	4.27414	5.237268	5.261388	4.475204	5.284932	5.598767	5.441479	4.586109	4.368506	5.659641	4.875222	4.538796	5.069503	4.256269	3.912531	4.103093
7893110	4.453436	5.236444	5.331351	5.282359	4.797359	5.065949	6.242921	5.154958	5.254065	5.457373	4.742568	4.809343	5.126862	4.883301	5.208585	5.389322	5.144581	6.033087
7893111	6.624832	4.818878	5.490128	6.453771	6.270005	5.530742	5.160358	4.991022	6.020204	5.292837	6.399631	6.490607	6.844758	5.965792	5.386032	5.193422	5.4999	6.518558
7893112	5.797297	4.297481	3.981205	4.714735	3.972417	5.120666	4.454502	4.890024	5.36141	4.935728	5.166828	4.6211	4.505892	4.825354	5.165387	3.94211	5.434215	5.380857
7893113	8.707799	8.62102	8.655504	8.360674	8.649078	8.807711	8.66436	8.661601	8.711504	8.729563	8.816342	8.619724	8.779282	8.473529	8.524469	8.404964	8.656721	8.818674
7893114	8.408128	8.539354	7.953082	7.743811	7.714202	8.009258	6.833091	6.567989	8.155284	7.321548	7.844727	8.490089	6.634574	6.704561	7.090503	7.17785	7.800879	7.130082
7893115	4.555847	3.940717	4.659317	4.096988	3.950676	5.659644	3.680083	4.31081	5.755521	5.011514	6.227789	3.913903	5.523187	5.804124	6.001476	4.49794	3.775142	5.184024
7893116	9.671085	9.871532	9.8137	9.685122	9.876309	8.73475	10.30268	9.124795	9.661262	9.420692	9.657239	9.697919	10.00295	9.976711	9.966069	10.15935	9.21606	9.897706
7893117	4.05718	3.216479	3.926593	3.354367	4.605944	4.644802	3.553617	4.149439	3.955662	3.145327	2.887602	3.652636	3.656818	3.312456	3.256785	3.952336	2.980411	2.555104
7893118	7.848857	7.274147	7.381053	7.045035	6.985884	7.836213	6.400071	6.418082	6.896121	7.033924	7.742533	7.707252	6.93618	7.408303	6.975893	6.466301	7.479668	6.91215
7893119	6.992678	7.271013	6.859073	6.748616	5.941962	5.369162	7.495087	5.587235	6.218567	5.499743	6.787028	7.043281	7.089423	7.143769	7.368299	7.175954	5.815142	6.802943
7893120	7.052154	6.992157	7.322906	6.847632	5.716761	7.043897	6.327837	6.186274	6.914777	6.706931	7.12192	7.105112	6.080259	6.221448	5.605523	6.065423	6.181099	5.80424
7893121	11.31084	10.54171	10.16666	10.47884	10.8547	10.82515	10.94001	10.41604	10.49541	10.60922	10.42096	10.49527	10.41573	10.3715	10.44115	10.36658	10.39812	10.38158
7893122	7.462009	8.083642	8.530707	8.418289	7.787081	8.72875	10.3863	8.280765	8.335177	8.648335	8.357629	8.09819	8.492141	8.269708	8.809161	8.629871	8.31608	8.514054
7893123	7.504673	7.241302	6.637967	6.822433	6.025315	6.684313	6.940035	7.266999	6.678685	7.390954	7.041927	7.418164	6.896071	6.754182	7.181791	6.954959	6.254241	7.812022
7893124	4.286229	3.670194	4.642514	4.128357	4.281131	4.643825	6.050936	4.31433	3.284925	4.8193	4.358577	4.938803	3.969085	4.483948	4.156217	3.794371	5.340703	3.942461
7893125	7.595034	8.134924	8.006678	7.505445	7.324155	7.162972	8.86227	7.953682	8.120476	7.604461	8.079742	8.017156	7.879343	7.975876	7.983422	7.714819	7.914748	8.008471
7893126	4.453878	4.833449	5.596348	4.045035	5.291698	5.513416	5.739137	5.123746	5.071543	5.104829	4.968971	4.490602	5.922963	4.714858	5.378274	5.204223	4.666531	5.009275
7893127	3.672212	3.953478	3.332707	4.939124	3.9417	4.2049	4.051903	4.156994	4.106109	3.050101	4.266851	2.914027	4.909067	4.032201	4.123684	5.6219	4.500466	4.031851
7893128	6.15796	7.645247	7.001224	7.292423	5.116492	4.199067	6.981352	6.209247	6.908936	7.231187	7.215301	7.269639	7.365246	7.96606	7.407954	6.875145	5.88952	7.456493
7893129	4.192247	4.297829	3.833621	4.203748	3.70885	3.010064	3.486725	4.2153	4.444942	4.193462	4.371899	4.082839	4.340502	4.545914	4.088983	3.635829	4.341421	4.11171
7893130	11.18707	11.17164	11.6849	11.29978	11.79045	11.69891	10.53306	11.73263	11.18201	10.22815	10.84233	10.98506	11.51741	10.79476	11.26361	11.67924	11.71267	11.04574
7893131	10.79954	10.46964	10.37138	10.57286	10.2813	7.975939	10.58591	9.371456	10.72426	10.35884	10.5754	10.4732	11.1002	11.10741	11.22766	10.45682	9.350318	10.91506
7893132	4.676445	5.796801	5.913545	5.200033	5.973285	5.261599	6.014767	5.70309	5.535366	5.481384	5.788971	5.783145	5.064276	5.710353	5.213649	5.15229	4.802539	5.483178
7893133	10.6219	10.8863	11.30213	10.76145	11.01746	10.83491	10.28193	10.89082	10.76411	10.8682	10.7214	11.00518	10.71291	10.55735	10.4635	10.39614	10.94772	10.75355
7893134	7.371148	6.908092	7.610744	6.923607	7.772134	8.149937	7.023345	8.219571	7.421124	7.539275	6.995397	7.451914	7.557954	6.841801	7.097694	8.179621	7.957647	7.092269
7893135	4.865499	3.121329	5.12	2.707618	2.395186	2.994861	2.982572	4.644979	3.601599	4.724883	2.381176	3.040114	2.485345	2.730644	3.549871	4.520844	3.422225	2.604594
7893136	5.430432	3.690813	4.234655	5.156349	4.899692	6.144329	3.693873	5.382871	5.509398	4.700426	4.975202	4.73489	5.933352	5.540625	5.777051	4.357659	6.164153	5.197622
7893137	5.89621	5.776203	4.892518	5.616476	5.777153	5.717094	4.773071	4.361737	5.063453	4.123112	5.541265	4.769677	5.11683	4.894276	5.019686	4.64987	5.163321	4.737167
7893138	11.54463	11.8519	11.58643	11.88131	11.0681	10.75247	12.31269	11.36685	11.95302	11.91731	12.04566	11.76589	12.06098	12.33731	12.24141	11.73038	11.19116	12.34009
7893139	11.55987	11.32919	11.50941	11.77406	11.78026	11.41867	11.35066	11.82786	11.70166	11.60826	11.53031	11.24881	11.72899	11.70182	11.92727	11.78954	11.9099	11.74946
7893140	12.86436	12.48591	12.19808	12.28925	12.16194	12.25703	12.70256	12.42713	12.59395	12.4479	12.48997	12.60268	12.35468	12.33697	12.40536	12.09523	12.2912	12.41267
7893141	7.471572	6.956196	6.225638	6.153411	7.824513	5.704992	7.113246	6.85655	7.053361	7.242344	7.48712	7.130559	7.386357	7.437587	7.423421	6.970091	6.263539	7.461577
7893142	4.378991	4.418601	4.480771	4.071455	4.564383	4.30195	3.920848	4.318229	4.431186	4.235401	4.482211	4.548078	3.521328	4.045592	4.080445	3.25412	4.170568	4.189718
7893143	6.427914	5.083894	5.688768	4.975045	4.757854	4.807343	4.992117	4.377764	6.491607	6.587721	5.941329	5.015094	6.491981	6.977901	4.768373	5.264006	3.482038	5.783676
7893144	6.379375	4.798088	5.036225	5.160907	5.578091	4.476239	6.210639	6.249545	5.786738	5.05642	5.211206	3.93812	5.411976	4.958067	5.323525	3.573275	4.809238	4.48056
7893145	6.173391	6.141758	5.952327	6.73051	6.021687	7.063815	6.549738	7.476898	6.117299	6.460579	6.384295	5.902846	5.53676	5.840959	5.043016	4.879311	3.868042	5.789309
7893146	5.625979	5.506255	6.037709	5.533513	6.313056	5.185757	5.732242	5.776347	5.375102	5.560731	5.672428	5.582445	6.020394	5.275193	5.254516	6.028407	5.531264	5.992154
7893147	13.16805	12.95042	12.64603	12.84202	12.82854	13.16901	13.00005	12.98038	12.94176	12.79207	13.02291	12.92272	12.71644	12.78699	12.7165	12.39736	12.97871	12.81312
7893148	10.66695	10.0566	9.699181	9.791822	10.12543	10.52632	10.36738	10.24919	9.954716	10.1993	10.14584	9.893124	10.08515	10.0171	10.16526	10.11546	10.25416	10.05594
7893149	5.022732	5.086112	4.326205	6.016043	5.835282	4.170372	5.422867	5.460585	5.328861	5.349017	5.219666	5.317289	4.697116	5.451446	4.255573	4.6493	4.493899	4.072498
7893150	4.479342	5.388872	5.021897	4.327004	5.051425	4.949712	4.485271	3.862598	5.700189	4.912027	4.980782	4.680334	4.923194	4.639348	5.277168	4.98892	4.917037	4.312562
7893151	6.973429	6.924825	7.258964	6.644778	5.917003	6.783107	7.884328	7.048518	6.671664	6.849154	6.661882	6.910378	7.28644	7.03251	6.698892	7.021932	6.565846	7.026306
7893152	12.26356	12.00468	11.83808	11.91583	12.08462	11.96846	11.98797	12.15943	11.84522	11.22048	11.94401	11.86895	11.84314	11.83211	11.85418	11.95346	12.04008	11.65297
7893153	10.26814	9.869241	9.808458	9.829253	9.804142	10.57512	9.131654	10.57555	9.911066	10.22786	10.05809	10.02084	10.09069	10.03585	9.929188	9.821319	10.49074	10.13078
7893154	8.430669	7.26481	6.49965	7.44332	7.739496	7.452213	7.722809	8.226626	7.900475	8.055058	7.84311	7.429305	7.983477	7.48395	8.062992	7.226908	7.615213	7.625437
7893155	5.719398	5.313341	4.703693	6.071654	4.722528	5.667612	5.861907	5.702045	5.685469	5.617347	5.459792	5.983916	5.139198	5.215542	5.673811	5.464354	4.35482	5.622151
7893156	6.51529	6.153069	4.661362	6.332662	5.701797	2.964504	5.449348	4.372811	6.007614	6.40871	5.954612	6.179928	4.683519	6.44694	5.955233	4.822023	6.121508	5.577781
7893157	3.232619	3.799538	4.600046	4.068645	3.729657	4.478118	2.963238	3.073365	3.478205	3.572144	3.198718	3.179148	3.297691	3.593507	3.063515	3.334886	3.876307	3.295102
7893158	8.373168	8.628006	8.89208	8.927678	8.817693	8.75883	8.338909	8.082016	8.106675	8.361615	8.178615	8.580321	7.975901	8.390815	8.201515	8.138933	8.210811	8.16543
7893159	6.037843	5.130114	5.097012	5.036185	4.11353	5.549944	4.828416	4.990582	5.796679	4.671631	6.413543	5.41075	4.777464	5.500226	5.617501	4.435667	5.00081	5.589139
7893160	10.28428	10.07264	9.896738	10.02469	10.19744	10.50335	9.39717	10.65958	10.04972	10.34112	9.99826	9.769422	9.776208	9.650987	9.978368	9.864777	10.16029	9.936003
7893161	4.319282	4.305448	3.934549	3.798854	3.406561	4.783064	3.336515	3.514796	3.821524	3.650445	3.802407	4.421517	3.872131	2.883669	3.155703	3.387357	3.858376	3.331332
7893162	6.318214	5.806638	5.002182	4.794447	5.532888	7.287914	7.440028	5.863524	5.702937	5.733205	6.117882	6.098336	6.397402	5.559143	6.066432	6.098521	4.921955	6.770252
7893163	4.28313	3.684566	3.780591	3.907237	3.35732	3.948246	4.055358	2.896599	4.258602	4.216304	3.869105	3.70996	3.016952	3.641987	3.433132	3.496395	5.621046	3.837885
7893164	8.28801	9.258817	9.323419	9.212683	8.456725	7.399777	9.998586	7.746766	9.423936	8.429461	9.552075	9.730793	10.03077	9.879151	9.845684	9.549361	7.039166	9.990541
7893165	8.333913	7.789425	7.159453	7.764179	7.114416	7.985451	7.703155	7.792732	7.990046	8.395947	7.815506	7.544591	7.709387	7.993229	8.192997	7.531105	7.324638	7.826914
7893166	5.375031	5.560363	5.728049	4.785244	5.77292	6.50651	6.290598	5.170895	4.958095	4.235008	5.30636	5.162618	4.85674	4.771984	4.307669	4.514063	5.999744	4.977353
7893167	6.019909	6.366531	6.475349	5.593178	6.993189	6.7112	6.869083	5.901535	5.884527	6.925015	5.867558	5.144892	6.110264	6.141911	5.918212	6.510786	5.818246	6.37612
7893168	8.092408	7.548906	6.534921	7.313125	6.443029	6.654658	7.818887	6.707747	7.938193	8.105983	8.023647	7.674277	7.331547	7.595267	7.501111	7.431564	7.291883	7.226534
7893169	6.801042	5.790821	6.503799	5.643327	5.177489	6.646747	5.681947	6.457882	5.763488	6.302335	6.158384	5.685719	5.881063	5.369637	5.48699	4.449985	5.693027	5.613689
7893170	5.490598	5.327372	5.005198	5.918729	6.338517	5.101988	3.818222	6.531942	5.048804	4.479665	4.708801	5.373167	5.524691	4.194627	5.610701	6.087225	5.519492	5.098945
7893171	8.112288	6.019139	6.456198	6.146918	6.422187	5.474581	7.345072	5.859383	7.025757	7.695556	7.313802	6.824346	7.284262	7.353669	7.890485	6.887423	6.440999	7.183578
7893172	8.658857	8.162262	8.359707	8.039028	8.215891	8.587334	9.081285	8.244976	8.561096	8.991079	8.866798	8.759846	8.288002	8.692757	8.856583	7.923505	7.962268	8.295761
7893173	11.48408	11.65309	11.44851	11.87146	11.0837	11.23279	11.52317	11.93156	11.97226	12.04901	12.06009	11.57943	12.15608	12.12662	12.0424	11.68974	11.83883	12.19611
7893174	3.318188	3.525105	4.006367	3.527589	4.431978	5.924599	2.816623	3.867316	4.258477	4.399977	3.332645	3.772304	3.138844	3.255282	3.133127	3.148307	4.200833	3.469217
7893175	9.266937	10.15946	9.700865	9.515116	9.56496	9.107459	7.047183	8.517654	9.373549	8.086302	9.710009	10.2105	7.571103	8.189423	7.792423	6.544884	8.997755	7.750247
7893176	3.612466	2.64705	3.469331	3.657245	3.320397	3.633746	3.25978	3.050407	3.893995	3.076628	3.50783	3.645892	3.035072	3.401715	3.068922	3.193311	3.337916	3.021044
7893177	4.433972	4.711789	2.57912	3.244818	5.053467	3.477452	5.171956	5.080204	5.134631	4.96929	5.379365	5.13349	4.409391	4.430822	3.769072	3.737954	6.842484	3.265673
7893178	4.047144	3.615601	4.502148	3.929983	3.878947	2.99349	3.255988	3.696926	3.935904	3.268334	3.468578	3.967918	3.890201	3.590418	3.42325	3.510303	4.572243	3.965389
7893179	5.904842	5.662669	5.704332	5.955812	5.598677	5.588407	6.180534	5.561984	6.145807	6.059094	5.957947	5.622366	6.178903	6.743227	6.227482	5.878617	5.940688	5.954731
7893180	7.566155	7.121414	6.86629	6.975992	6.722032	8.034581	7.8497	7.075542	7.138507	7.557014	7.471584	7.430595	7.104514	6.989424	7.275017	7.030685	7.02408	7.245277
7893181	9.115878	8.770777	8.987748	9.283622	8.792157	9.012447	8.266134	9.280507	8.947308	8.694142	9.032249	8.994605	8.624999	8.499852	8.685122	8.785456	9.379899	8.629884
7893182	7.770278	7.316304	7.509511	6.945948	7.211597	7.145133	8.18262	6.943537	7.482772	7.466451	7.472791	7.733714	7.456711	7.403791	7.185142	7.47334	7.166356	7.358014
7893183	6.217622	6.412875	6.41561	5.911526	6.671292	6.305091	8.120934	7.064545	6.266595	7.169072	6.545382	5.896914	6.468388	6.304656	6.567312	5.873678	5.092589	5.751093
7893184	7.934666	8.524963	10.14718	9.268351	8.720335	6.017823	9.475977	8.19886	9.015869	8.722754	9.118408	8.454096	9.820456	9.016762	8.782827	9.693335	8.005442	8.701948
7893185	7.740234	6.595365	5.674789	7.511522	6.849452	5.730864	7.557188	6.310588	6.578485	7.978841	6.663379	6.199926	6.334693	7.080486	7.116214	6.417717	6.386784	6.718449
7893186	5.701936	4.345598	4.924091	3.95155	3.49044	5.164256	3.831516	3.69444	4.021586	3.637245	4.931911	4.191483	3.962242	4.771091	3.878556	4.839492	5.388848	4.559257
7893187	9.750683	9.750463	9.315083	9.757722	9.356317	9.710697	9.176994	10.36628	9.484766	9.609312	9.532906	9.879474	9.12384	9.660262	9.454825	9.196942	10.23458	9.443987
7893188	6.551002	5.098835	5.712933	5.841539	5.995403	4.681562	5.875044	4.496598	6.218216	6.061604	6.175123	5.739203	5.891532	5.423298	5.590553	5.874483	5.120509	5.872007
7893189	13.01305	12.93764	12.67006	12.48822	12.88239	12.89241	13.15047	12.94595	12.76477	12.94781	12.91365	12.72029	12.72549	12.99443	12.74921	12.60017	12.98418	12.83337
7893190	5.291533	5.53893	6.10129	5.411532	6.066026	5.607427	5.291743	4.83789	5.155387	4.997157	5.464521	6.015179	6.091537	5.724334	5.448583	6.169958	5.433448	6.386382
7893191	8.885777	9.747334	9.458929	9.635475	8.632092	9.106194	10.27518	8.939618	9.678374	9.673817	9.753258	9.418139	10.01785	10.06084	10.06194	9.739635	9.354432	9.871613
7893192	5.16974	4.312263	4.662971	5.002322	5.748926	5.3922	6.966566	4.603863	4.547852	6.115476	5.228027	5.247172	5.06088	5.013522	4.481059	6.015145	4.323328	4.993738
7893193	2.926461	3.48854	3.18692	3.0501	5.766069	4.925797	3.18861	6.440588	4.476482	4.373973	3.400472	2.305622	5.587747	2.906316	3.000371	5.781574	3.868042	5.000247
7893194	11.75601	11.45067	12.01933	11.66469	11.90962	11.7339	10.24937	11.80541	11.47085	10.76418	11.56506	11.36268	11.38158	10.82053	10.79721	10.93234	11.49571	11.31541
7893195	5.587597	4.779251	4.39966	5.002265	4.54107	4.834511	4.449102	5.134158	4.473003	5.227353	5.061804	4.07383	5.173916	4.966932	5.0035	4.036122	3.875095	4.558148
7893196	10.64005	10.15068	9.711563	10.02874	10.22294	9.61017	9.702188	10.19419	10.15604	9.966919	10.33127	10.10523	10.05394	10.48633	10.18939	9.083356	10.47728	10.11138
7893197	3.194568	3.722654	3.265584	2.943035	2.740891	4.930277	2.9237	3.195762	3.169405	3.567664	3.26652	4.18483	2.836232	3.473718	3.68967	2.925056	3.694138	3.590164
7893198	3.114976	3.522515	3.281203	2.908224	2.824217	4.324747	4.159652	3.335927	3.180896	2.447432	3.629746	2.913235	3.598918	3.261372	2.772505	3.334675	3.094584	3.322865
7893199	2.912777	2.926569	3.101486	2.990719	3.880168	2.930049	3.088529	3.300149	3.708789	3.359068	2.971634	3.106883	3.307963	2.973037	3.066388	2.89257	4.972525	2.833642
7893200	3.148845	3.914194	3.558768	3.295305	3.628703	4.877934	3.008288	2.876641	3.093494	2.992689	3.21347	3.8318	3.226793	3.674748	2.816521	3.394737	3.768461	3.145822
7893201	9.136199	9.803252	10.3141	9.893005	9.955768	10.20037	7.740735	10.42968	9.447802	9.153935	9.610678	9.692566	9.637299	9.241351	9.201037	9.399598	9.83323	9.227076
7893202	7.733982	7.528572	5.734643	6.631775	6.723629	6.215564	6.262075	6.502956	7.207	6.425533	6.571802	7.358395	7.227009	7.293988	7.057209	7.249147	6.562574	7.651383
7893203	2.879079	4.757483	4.409158	3.353738	3.966339	3.594471	3.31895	4.115811	4.356374	3.219693	4.483562	3.452546	3.612157	4.886999	4.376313	4.715094	3.176978	3.321748
7893204	4.678753	4.816989	5.535764	4.625047	3.363612	4.289598	3.378925	5.240319	5.279896	4.251073	5.455253	4.971364	4.382387	4.987416	5.404844	5.191467	5.081563	5.081882
7893205	10.44762	10.82157	10.80202	10.95554	9.984982	9.528753	11.71209	10.0827	11.14341	11.21421	10.92814	10.68724	11.34327	11.44974	11.4402	11.42658	10.2828	11.22926
7893206	5.857048	4.932348	5.361633	5.691406	5.641142	5.324652	5.875602	5.649567	5.951049	5.533352	6.282081	5.599415	5.797993	6.09657	6.600508	6.063633	5.373451	6.231563
7893207	8.567314	8.711348	8.128892	8.257789	8.430967	8.176207	8.158424	7.861536	8.288996	8.373447	8.701202	8.785069	7.555646	7.850335	8.235103	7.640148	7.890349	8.236332
7893208	9.257298	10.60907	11.14506	10.63388	9.430511	9.875067	10.05601	9.657633	10.33312	9.290398	10.49666	10.59069	10.30445	9.810082	9.663261	9.86135	9.167084	9.660203
7893209	8.813251	9.173922	8.574159	8.886989	8.82891	8.755294	9.637633	8.6154	8.87442	9.141194	9.132995	8.725496	8.378667	8.930115	8.746631	8.546128	8.609699	8.795199
7893210	5.48665	6.982101	7.570024	6.570375	7.832297	7.461061	4.06093	7.051169	6.543041	5.359004	6.723979	6.63763	7.029129	5.726516	6.163146	7.135706	7.353698	6.422217
7893211	4.199143	3.901446	5.294139	4.34016	3.333884	3.772779	5.029277	4.301631	4.288353	3.871243	4.08349	4.199969	4.27866	4.112749	4.203799	4.028049	3.269255	3.610225
7893212	5.714853	6.657816	6.284054	6.109874	5.225786	5.335637	7.009737	4.690615	5.461903	4.729268	5.620187	5.050602	6.588801	6.120789	6.02556	6.841324	5.92854	5.797795
7893213	6.406578	4.708016	3.548689	5.112043	4.551826	4.222023	3.710601	5.942977	5.120165	5.305429	5.110977	5.071302	4.987089	4.568189	5.656561	5.264853	5.39044	5.288955
7893214	4.398003	4.745407	3.932498	5.165903	3.958132	5.770932	5.536034	4.216652	4.284178	5.423479	4.946253	2.701003	5.290339	5.222752	5.13349	3.76559	4.35613	5.226916
7893215	5.822331	6.356102	6.115683	6.059797	6.778177	5.406698	6.76185	5.381535	6.046067	6.647179	6.29842	4.595441	6.610353	6.501189	6.659204	7.151005	6.260238	6.53644
7893216	4.259647	4.020134	4.452789	3.736333	3.860058	4.170152	3.189785	4.52041	4.576334	4.735906	3.818851	3.842598	4.979383	4.655858	4.635825	3.97025	3.904496	3.876119
7893217	9.168152	9.785652	9.802061	9.787843	9.408443	9.190077	10.09875	9.495335	9.648498	9.843515	9.364439	9.455648	9.969091	9.459608	9.792204	9.865537	9.904184	9.34275
7893218	12.46128	12.05553	11.74296	11.94483	12.09732	12.02275	12.18717	12.54577	12.13275	12.79615	12.33637	12.10225	12.36076	12.46156	12.35335	12.10361	12.50529	12.46106
7893219	7.074284	5.880501	4.860688	6.213791	5.941837	6.783564	6.657936	6.617433	5.986294	6.517362	6.538253	5.620763	5.712597	6.749153	6.29959	6.568815	5.601366	6.039786
7893220	11.50587	10.52674	10.15261	10.21403	10.5918	10.79151	10.10882	10.71365	10.55752	10.57159	10.54851	10.71578	10.25857	10.38431	10.25386	9.768232	10.41619	10.26717
7893221	3.425102	3.726513	3.29553	3.40392	4.084281	3.895121	2.913121	3.958078	3.358438	2.990692	3.310427	4.333932	3.469694	2.911917	3.094856	3.338431	3.827399	3.313909
7893222	4.237552	3.917356	3.203666	3.965398	4.672441	3.99133	3.501668	3.871392	4.278112	4.337473	3.716069	3.817913	3.994369	3.490804	4.489848	3.875813	4.233416	4.828779
7893223	4.659057	4.574265	5.515904	4.183557	6.020471	5.507876	6.906953	4.779257	5.200709	5.780527	4.195252	4.763691	6.279486	4.684419	5.928221	5.860051	5.537475	5.392687
7893224	4.374434	4.726254	4.543445	5.042153	5.372461	5.897067	4.237188	4.922158	4.349836	4.387908	5.243551	3.696841	4.631976	4.660622	4.666498	4.480195	4.845422	4.976249
7893225	8.203908	7.214628	6.956801	7.356764	7.322228	7.611816	6.254522	7.833225	7.703249	7.495778	7.444557	7.298086	7.425735	7.497688	7.530179	6.753766	6.450337	7.071022
7893226	4.937515	5.155161	4.999474	5.05405	5.221285	5.302794	5.768598	5.004658	4.560421	4.39645	4.467174	5.401107	4.67636	5.488375	4.023119	5.435582	4.686501	4.575244
7893227	7.304419	6.021521	6.410831	6.781644	6.219014	6.36766	7.301017	7.113934	6.209591	7.182303	6.750796	6.452775	6.761933	6.916751	7.018945	7.038109	6.818425	6.987823
7893228	6.845611	6.616767	6.014574	6.703976	6.517537	7.078346	5.826039	6.024602	5.350169	6.001308	5.484963	6.052382	5.618773	5.657319	5.958999	5.697244	6.837262	6.065154
7893229	4.49069	5.294602	6.820302	5.696256	5.689482	4.364465	5.503925	6.686907	5.881491	5.390139	5.740019	5.613867	5.27076	4.382174	4.453869	5.427637	6.281073	5.22003
7893230	5.218243	5.091838	4.895775	4.123684	3.102516	3.697016	2.937082	5.20817	4.619006	3.896022	4.471349	5.589406	4.005806	4.168862	4.192397	3.737954	5.190076	4.701431
7893231	12.97751	12.47038	11.99067	12.5011	12.50293	12.75366	12.84039	12.60249	12.43983	12.37776	12.46532	12.36248	12.46306	12.59923	12.63655	12.25465	12.59547	12.59188
7893232	5.906338	5.306718	5.732519	5.138036	5.441942	6.72611	5.433848	6.420434	5.623506	5.62653	5.30339	5.700602	5.612155	5.105672	4.951117	5.403265	6.071817	5.92286
7893233	4.555094	3.063702	3.491134	4.063983	4.550687	4.393758	4.63312	3.689094	3.693839	3.92198	4.045047	3.567515	4.005239	4.289872	3.819896	3.432306	4.558862	4.092103
7893234	6.762011	7.486053	7.587795	6.711086	6.663495	7.322559	7.929589	6.94579	7.149682	6.292693	7.075357	6.986252	5.931641	7.248693	7.221668	6.72272	7.146846	6.540613
7893235	7.955142	7.754353	6.782021	7.147593	6.448577	6.94765	7.332615	7.431986	7.792627	7.181621	7.68819	7.483307	7.213983	8.477856	7.675912	6.671292	6.476244	7.564268
7893236	8.30465	8.306331	8.381689	8.315873	8.83774	8.410885	8.029808	8.360621	8.317706	8.228153	8.297001	8.053658	8.087756	8.218515	7.990211	8.305845	8.101625	8.356806
7893237	10.22228	10.18634	10.20097	10.33096	9.971834	9.857353	10.93501	9.76978	10.12597	10.19916	10.01265	10.12635	10.17098	10.15109	10.10161	10.07479	9.86769	10.07554
7893238	10.85899	11.23257	10.86827	10.99397	10.14084	10.15621	10.48475	11.0802	10.8309	11.08589	11.13169	10.92524	10.78685	11.06842	10.75425	10.36108	10.9274	10.95954
7893239	7.250387	6.766251	6.782992	7.0335	7.176177	7.500119	7.835278	6.984702	7.145985	6.747297	6.613836	6.593156	7.136997	6.875127	6.908411	6.685262	6.815594	6.988389
7893240	8.75854	8.840542	9.016092	8.973676	7.48157	8.008532	8.717072	8.560434	8.865319	8.547855	8.837838	9.068396	8.90535	8.782904	8.880755	9.182013	8.209843	9.075841
7893241	6.956214	6.051267	5.266963	5.080204	7.189228	5.58241	6.678281	3.140475	6.940614	6.757367	6.234576	6.15653	6.569636	6.744035	6.788591	7.206711	5.796779	6.216655
7893242	10.45998	10.68771	10.95472	10.57885	10.82095	9.898895	10.74733	10.4064	10.45915	10.2357	10.39844	10.64265	10.33106	10.21037	10.43311	10.63118	10.48795	10.3639
7893243	4.882202	4.419006	5.049067	4.398978	4.436971	5.276505	5.225799	3.918029	5.144822	5.845921	5.350099	4.62471	4.690836	5.130093	5.878109	5.028288	4.157692	5.13019
7893244	10.55213	10.52961	10.45364	10.58841	10.28816	9.352081	10.14092	10.64703	10.61562	10.40137	10.49141	10.5844	10.4322	10.23611	10.73133	10.19953	10.72533	10.63504
7893245	6.332253	5.004505	3.992636	4.967289	4.911224	5.343594	6.219139	4.245586	5.849286	5.413269	5.619812	5.209612	5.729114	5.030157	5.994435	5.104945	3.797111	6.129415
7893246	5.958561	5.508032	5.990128	6.08407	6.94057	7.030407	5.711795	6.707747	5.953137	5.907519	5.726989	5.327839	6.184917	5.73876	5.902853	5.95877	6.355916	6.135191
7893247	10.97468	10.81347	10.54447	10.70022	10.24953	10.94622	10.52115	10.55147	10.75289	10.88607	10.73528	10.80701	10.87502	10.95459	10.71444	10.54941	10.62899	10.76721
7893248	7.298475	7.401204	7.256985	7.199951	7.980679	7.427966	6.984778	7.650352	7.145292	7.238408	7.37141	7.228406	7.001641	7.549781	6.780787	6.949954	7.323175	7.068226
7893249	8.439868	8.269251	8.451656	8.50978	8.649653	8.889077	8.578506	9.257427	8.425054	8.400403	8.314692	8.219755	8.487573	8.005123	8.430813	8.381653	8.558226	8.327253
7893250	7.365424	6.439875	6.419971	6.33092	6.469227	6.630529	6.293544	5.021466	6.709863	6.871946	7.071519	5.455577	7.750806	7.106039	7.310271	6.470012	7.339579	6.650536
7893251	4.178248	3.597953	4.680649	4.457311	3.634332	5.203809	3.493094	5.025235	4.582523	3.707194	3.483512	3.704845	3.664541	3.536592	3.587472	4.164201	4.08001	4.466215
7893252	5.997829	3.912708	4.815686	5.61617	5.584113	5.641949	3.895349	3.563506	4.640573	4.216396	4.656644	4.704681	3.716981	4.098936	3.693922	5.153102	4.871718	5.281831
7893253	5.774851	5.299406	4.776821	5.076325	4.550329	6.0095	5.147264	5.361946	4.939945	5.643382	5.752024	5.495096	5.140808	5.342517	6.053367	4.360617	4.327775	5.258307
7893254	7.23134	6.760371	6.148229	5.897365	5.782259	6.941233	5.815484	6.468708	6.221045	6.462631	6.575214	5.673571	6.061928	6.409776	6.613403	6.336665	6.003075	6.392217
7893255	5.599303	5.578072	4.625043	5.79276	5.778984	4.486566	5.278073	5.833472	5.994555	5.8435	6.055605	5.4947	5.661265	6.651832	5.506362	5.110515	4.927814	4.891575
7893256	4.910466	5.169074	5.370799	4.954544	6.051098	4.389912	5.329905	4.731018	5.12014	5.077934	4.833121	5.072977	4.137844	4.70419	4.716186	4.725583	5.035675	4.534293
7893257	6.030824	6.950081	5.893803	6.124967	5.531914	6.745842	5.722301	6.636721	6.641044	6.571023	6.595474	6.06407	6.745822	6.43678	6.65183	6.500066	6.772562	6.825721
7893258	8.813883	8.959025	8.597558	8.639158	8.265657	8.418843	7.961723	9.341295	8.812506	9.085107	9.115837	8.715363	9.023772	8.856555	8.863961	7.762968	9.217929	8.83324
7893259	10.79548	10.57552	11.56938	10.92292	11.28676	10.30488	10.41355	11.59613	10.84962	10.44923	10.75465	10.65518	11.67716	10.71044	10.94723	11.38839	10.88322	11.17391
7893260	5.610718	6.210038	5.033952	5.210121	6.01916	6.862598	5.39099	6.442936	5.985382	5.69722	5.926131	4.905253	4.886775	4.657002	4.530307	4.466319	6.043004	5.022706
7893261	9.520748	10.05741	9.978124	9.99801	9.374629	9.531156	9.181937	10.04359	10.18744	10.21539	10.25972	10.10026	10.10772	10.09285	10.196	10.01458	10.15776	10.18822
7893262	9.215583	9.780231	9.398005	9.394983	8.877956	9.608455	9.386867	9.976466	9.407981	9.623226	9.873757	9.295712	9.327374	9.628213	9.084173	8.96468	9.562461	9.266396
7893263	7.764063	6.944232	6.890047	7.134184	7.112778	7.761862	6.508954	6.616878	7.106972	6.936771	7.048499	7.282131	6.903809	6.794012	6.207851	6.886206	6.783252	7.151655
7893264	10.55337	11.08261	11.0751	11.28067	9.782393	9.222806	11.69169	10.12279	11.36183	11.43859	10.92991	10.88053	11.6789	11.72541	11.58285	11.19519	10.14711	11.57502
7893265	4.099173	3.506675	3.406272	3.24491	4.250959	5.469419	4.177414	4.555092	3.895632	3.565553	3.881141	4.490263	4.04768	3.796269	3.835716	3.952457	3.216578	4.437622
7893266	9.711293	10.52114	10.22127	10.2904	8.796837	8.307245	10.93491	9.634604	10.38637	11.00602	10.61026	10.21231	10.77381	11.08365	10.84503	10.14521	8.916849	10.88081
7893267	6.878372	5.251126	3.986727	4.631876	4.077991	3.736389	4.618511	5.651783	4.310708	6.505889	5.343105	4.49744	3.251176	5.898145	5.883292	3.920635	5.184959	4.719547
7893268	7.488862	7.569434	7.845175	7.66471	7.277887	7.84879	6.920723	7.985318	8.035697	7.989626	7.712388	7.525752	8.003839	7.791291	8.14172	7.691859	7.325039	7.57233
7893269	8.001937	7.31498	7.042292	7.136274	7.009952	7.281887	6.71647	5.897232	6.648762	7.289087	7.155043	7.702876	6.841535	6.76061	6.736832	7.54718	7.245005	7.003913
7893270	10.83071	11.17853	11.04934	11.44727	10.27956	9.10583	11.73262	10.041	11.40872	11.3039	11.2404	11.26157	11.81387	12.03206	11.99457	11.80373	10.12077	11.87475
7893271	10.64792	11.17693	11.15023	10.82549	10.57222	10.90627	10.08722	10.36532	11.01945	10.31559	11.22594	11.0594	10.00345	10.26038	10.23596	9.854424	10.89736	10.35577
7893272	10.88682	10.60163	10.21371	10.67814	9.71363	8.893719	11.0947	10.24326	10.79455	11.04975	10.72483	10.73083	11.02814	11.44683	11.39286	10.62469	9.667315	11.09169
7893273	7.356832	7.434043	7.202427	7.029074	6.777718	7.462375	7.797938	6.762043	7.254346	7.574757	7.660601	7.326616	6.358879	6.80548	7.138561	7.006996	7.357058	6.783892
7893274	3.306272	3.071135	4.10002	2.657664	3.980177	4.915418	2.477916	3.451044	2.971338	2.545006	2.599669	3.32717	3.116489	2.688544	3.105426	3.075857	3.529414	2.723741
7893275	4.158506	3.77077	3.178263	3.684126	3.424687	3.843786	3.152992	3.583057	3.915246	3.727398	3.774299	4.031254	3.210299	3.565345	3.351025	3.182644	3.485818	3.501052
7893276	3.747084	4.592246	3.500105	3.867363	3.054138	4.920189	4.321433	3.302877	3.500334	3.261981	3.377735	3.327168	3.562744	3.783992	3.966148	3.613714	3.873489	3.721265
7893277	6.808088	6.70327	5.910587	6.828395	6.301172	6.980455	7.391714	7.005623	7.076152	7.212691	6.72628	6.748027	6.514635	6.410687	6.56698	6.209548	6.028589	6.93821
7893278	7.245418	6.732907	6.278669	6.794137	6.678718	6.735662	7.744123	7.053683	6.26579	6.691791	6.757326	5.929206	6.833729	6.845161	6.937195	6.706071	6.669433	6.958391
7893279	4.215775	3.765174	2.850688	4.052792	3.314041	4.630661	4.000489	3.539502	4.07401	4.674037	3.510629	4.413733	2.857867	4.061259	2.882441	3.018003	4.104202	4.52421
7893280	2.879079	2.718323	3.307319	2.772682	2.873804	2.890264	2.811954	3.945052	3.240702	2.721614	3.414111	2.571697	3.047059	3.014175	2.726001	3.2625	3.528744	2.871867
7893281	12.51384	11.82565	11.46079	11.78918	11.90021	12.53549	11.81182	12.2919	11.89605	11.81202	12.07651	11.97984	11.53562	11.93459	11.69305	11.25655	12.28683	11.7584
7893282	4.503139	4.846056	3.241111	4.11272	5.254129	5.317145	3.669083	4.664244	4.013025	4.780622	3.629701	4.123012	4.872038	3.532659	4.983793	3.314968	3.773523	3.876243
7893283	11.94603	12.09104	11.97454	11.91781	11.93261	12.12389	12.27551	11.76516	11.76807	11.90715	11.9837	12.04774	11.61963	11.72367	11.70341	11.50519	12.01101	11.68058
7893284	5.163868	4.589266	3.900117	4.252077	2.834316	3.92155	3.280089	3.328297	3.626625	4.585387	4.790792	3.809082	4.793323	4.818919	3.593444	3.484723	3.158316	4.655528
7893285	7.833474	8.100039	8.120613	8.056457	7.984226	7.933451	8.345603	7.607767	8.027061	8.106655	7.176572	8.227337	7.681728	7.981327	7.803565	7.685034	8.094378	7.553178
7893286	6.744326	5.683547	5.318813	5.337249	5.982903	4.814505	5.250769	6.361921	5.677817	5.605068	6.320159	5.593025	4.41726	5.494954	6.221199	4.674325	5.221571	5.242918
7893287	4.21902	5.38398	5.414366	4.375963	5.651937	5.06422	4.128659	3.769471	5.759927	4.430114	4.678381	5.50722	5.684747	5.465719	5.397007	4.932448	4.590343	4.632381
7893288	9.371148	9.107507	8.605687	8.929601	8.529203	8.813162	10.21723	8.484198	8.836632	9.452755	9.198214	9.152054	8.442999	9.325234	8.960109	8.464439	8.17924	8.880616
7893289	12.23949	11.69571	11.37409	11.6012	11.92059	11.54793	12.05309	11.46456	11.7858	11.42715	11.71235	11.65395	11.6351	11.79005	11.71997	11.39927	11.61322	11.63132
7893290	6.382182	5.969406	6.105328	5.644738	6.123645	6.23935	6.116411	6.622981	6.446701	5.48874	6.26946	5.212262	5.907025	5.779484	5.443569	6.209732	7.299839	5.243847
7893291	4.570977	4.887462	4.888357	4.973841	5.865115	4.909807	5.293361	4.046152	4.346053	4.844721	5.230605	4.410794	5.676084	4.59206	4.284317	4.8541	4.650707	4.461148
7893292	3.306273	3.724863	4.267703	3.367605	3.938149	5.338754	2.962493	3.60175	3.93261	3.428058	3.189135	3.970361	3.742972	3.370712	3.009266	3.54954	3.885034	3.823911
7893293	3.028816	2.652883	3.004598	2.824924	3.127521	4.166352	2.52879	3.286911	2.829019	2.859056	2.673179	3.110572	2.676203	3.21807	3.081261	2.702444	3.181523	2.777848
7893294	8.370809	9.382251	9.46762	9.555514	9.179037	8.682817	9.704774	8.99082	9.361971	8.993236	8.962976	9.497842	9.713457	9.26185	9.560474	9.897226	8.172387	9.117653
7893295	4.540051	3.797323	3.360857	4.057055	3.98636	4.004205	4.42702	4.21077	3.30745	4.626917	3.728653	3.955284	3.738792	4.874001	4.794242	3.324816	3.331523	4.331201
7893296	5.080775	5.128134	5.175314	5.932871	4.807678	6.016701	4.173267	4.685043	5.337551	5.90704	5.551437	3.927803	5.533021	3.921224	4.909845	4.793985	4.097486	4.176424
7893297	9.685712	9.148251	9.178397	9.337427	8.990769	9.370647	8.815835	9.980136	9.210963	9.803257	9.322084	9.250105	9.321827	9.227694	9.483659	8.866144	10.00264	9.368102
7893298	8.027586	9.237806	9.657139	8.827927	8.358951	6.486906	7.811748	7.701765	9.070659	8.182141	9.109222	9.34572	9.177854	8.593234	8.886011	8.602571	7.485717	8.804224
7893299	6.531443	6.424125	6.364637	6.430132	6.904938	6.284386	4.722376	5.555602	6.499684	6.163845	6.32151	4.929742	6.161433	5.456574	6.813755	6.208028	5.978253	6.278028
7893300	6.693777	5.072882	5.169002	6.044237	5.445953	5.428447	6.181067	6.382915	5.994126	5.924976	6.205502	6.039036	5.539568	6.397316	5.7851	4.972329	5.887379	5.989779
7893301	3.988	4.134356	4.426285	4.287082	3.428043	4.552313	3.444327	5.040646	4.126833	3.744016	3.963398	3.506851	4.201864	3.744129	3.663728	2.870145	4.064244	3.847038
7893302	6.833912	6.289168	6.60219	6.565331	6.6247	6.546112	6.438356	7.463294	6.382537	6.372293	6.665811	6.27408	5.543806	6.226684	6.201072	5.945724	6.072054	6.030529
7893303	4.048824	4.380595	4.523946	4.525526	5.288938	3.894294	3.533223	4.297729	4.17649	3.568817	4.077698	4.533939	4.254263	3.462357	4.067609	4.400249	4.399351	4.132678
7893304	7.052897	6.85234	7.050694	6.725083	7.250684	7.802818	6.758578	6.638983	7.134943	7.156576	7.546853	7.260788	6.952284	6.652462	7.570708	7.285459	7.128473	7.117703
7893305	5.38213	6.082964	7.898034	6.723363	5.140298	5.381286	7.125593	4.576209	6.606586	4.987802	6.385874	6.143779	7.312714	6.434014	6.986509	6.87124	4.839525	6.885039
7893306	5.53021	6.187471	7.699604	6.822764	6.975367	6.096617	5.397549	6.375592	6.452203	5.295432	6.311071	5.890757	6.25556	5.537266	5.879128	6.513013	6.575119	5.862576
7893307	4.168225	3.566526	4.08635	3.333446	3.612247	3.377803	3.86612	4.266407	4.624616	3.086437	4.24502	3.440289	4.829354	4.161812	4.0063	3.788295	4.079206	4.025558
7893308	5.807057	7.032856	4.196074	4.940412	5.322404	5.906491	4.315234	5.934508	5.797973	4.622952	6.315642	5.849203	5.074175	5.097966	6.063589	3.304101	5.310857	5.811027
7893309	6.433218	6.696311	7.958899	7.01642	6.459536	6.489256	5.349203	6.843957	6.53081	6.363362	6.201632	5.638529	7.614546	7.011406	7.044429	7.969268	6.533437	6.874426
7893310	5.656004	5.270795	5.671298	5.082814	5.546259	4.973499	4.833085	4.601532	5.70389	4.590826	4.853144	5.493343	4.946258	4.675838	4.653439	4.228764	4.208768	4.963455
7893311	8.377175	8.504599	7.959719	7.959144	7.711775	8.109844	7.996419	7.934513	8.899099	9.176656	8.907853	8.589674	9.137405	9.153109	8.796816	8.722088	7.08967	8.79136
7893312	2.710258	2.574788	2.639419	2.772682	3.009398	3.286983	2.549875	3.334708	2.574071	2.714836	3.23149	2.665955	2.982699	2.423692	2.673732	2.937781	3.675762	3.072799
7893313	8.981037	9.279412	9.083199	8.78967	7.673022	7.484784	9.276546	7.671741	8.946449	9.285999	9.453281	9.267298	9.763292	10.21632	9.333354	9.036135	7.338945	9.585472
7893314	6.820952	6.82662	5.521011	6.301125	5.13903	3.411837	4.958784	5.091972	7.23133	7.005546	7.374896	6.757185	6.370316	7.151397	6.601916	6.768039	4.195931	6.441952
7893315	4.988419	5.942798	4.671395	5.492055	4.992284	6.102137	6.543601	4.077953	7.017018	6.499671	6.268595	6.478395	4.841679	5.906808	6.50638	5.761846	5.7891	6.186443
7893316	11.15071	11.45633	11.33717	11.49317	10.88729	10.05829	11.81	10.77657	11.59166	11.46128	11.48259	11.30602	11.93844	12.01604	11.84123	11.15384	10.75094	12.02861
7893317	3.342481	2.705348	2.897814	2.912717	4.289002	4.788597	2.761281	3.8506	3.13234	3.269321	2.995366	3.188929	3.068593	2.947751	3.009556	3.402946	3.528744	2.768716
7893318	5.978524	4.120962	4.50928	4.461878	5.866606	4.406777	3.875329	5.288795	3.74473	3.81418	3.753692	4.523473	5.111319	3.344319	4.716108	4.793095	5.133007	4.729208
7893319	6.412412	6.469265	6.009259	6.208517	5.177114	3.779945	5.123248	5.226382	6.960267	7.379853	7.173139	6.670662	5.968886	6.738742	6.736877	6.206469	5.938334	6.075676
7893320	5.721872	5.062216	5.832495	5.343591	3.936742	4.280224	5.393846	3.240968	5.699345	5.139668	5.161667	5.794179	5.96242	6.793048	6.107208	5.15291	4.932176	6.215577
7893321	12.18018	11.73336	11.24311	11.70605	11.23845	11.62252	11.73135	11.765	11.71364	11.3397	11.89393	11.8012	11.52228	11.5501	11.66205	11.15846	11.8287	11.54802
7893322	6.912498	6.711878	4.643384	6.381631	4.725342	2.706516	8.221001	5.636054	7.036843	6.365685	6.645723	5.785681	7.178909	6.61803	6.250862	6.402288	5.190076	7.159432
7893323	3.068256	3.28823	3.808504	2.815341	3.594724	3.647366	3.466038	2.903184	3.457433	3.674805	3.152914	2.870559	3.238733	3.453115	4.326443	2.552907	3.758668	4.568532
7893324	5.76639	5.834016	5.987235	6.150239	5.588147	5.698282	6.667475	5.667882	5.570444	4.981905	6.558347	6.880359	4.485968	5.725511	5.436842	5.617211	4.999658	5.387749
7893325	6.694726	6.556498	6.383257	6.647676	6.877888	5.870291	6.431175	6.522221	6.762907	6.635551	7.341776	6.085719	6.681802	6.633329	7.183817	6.390518	6.60508	7.400283
7893326	3.601051	3.203781	2.947879	3.087896	2.848325	3.353717	3.779299	3.144688	2.719549	4.11106	3.428791	3.402234	3.763294	3.598394	3.582244	3.808372	3.438042	3.61321
7893327	4.355174	3.849366	3.680592	3.188158	5.498085	3.646066	4.157688	4.103278	4.513433	3.553003	4.505109	3.17971	4.522578	3.022078	3.883783	3.627148	3.149801	3.713713
7893328	3.942237	4.180045	3.591924	3.612045	4.604987	4.489636	5.341486	4.034851	4.106561	3.772941	3.857221	4.325166	3.478509	4.815075	3.925625	3.132897	4.473118	3.892565
7893329	8.657384	8.005998	8.244057	8.194273	8.500493	8.083831	9.237447	8.223112	7.938344	9.216117	8.258368	8.024611	8.41636	8.476415	8.007461	8.236884	7.882353	8.379251
7893330	4.697905	4.492582	4.25495	4.265843	3.831609	4.369981	4.635738	5.066673	4.169476	4.668795	3.878173	4.166276	4.256803	4.094561	3.865056	4.299289	3.77759	4.37344
7893331	5.177674	5.565866	5.611133	5.943555	5.912705	4.876288	6.530374	4.00923	5.83098	6.196617	6.242661	5.989419	5.788399	6.142668	6.458564	6.350958	4.69388	5.688619
7893332	6.499712	7.50229	7.809552	7.77625	7.15367	7.109278	7.629603	7.667014	7.593533	6.93749	7.211483	7.272159	7.930992	7.220756	7.265441	8.055895	7.065629	7.050089
7893333	4.55967	5.549675	4.81292	6.023645	5.31179	4.439504	5.495835	5.549891	6.92594	5.650095	6.520527	6.21328	6.7577	6.746942	6.118711	6.263851	5.288651	5.955815
7893334	10.34424	9.856848	9.203431	9.458368	8.187441	9.039421	9.691189	8.322107	9.592815	9.006264	9.292597	9.986077	9.395823	9.299294	9.549674	8.558898	8.331893	8.875304
7893335	8.463802	7.853138	7.199208	7.561776	7.314295	7.779459	8.488863	7.723847	8.122321	9.116764	7.828281	8.136209	8.401948	8.66327	8.39207	7.815062	7.666643	8.21928
7893336	11.39858	10.84471	10.51962	10.78208	11.09257	10.40046	11.27706	10.41887	10.84153	11.0214	10.73211	10.81397	10.97212	11.18177	11.08648	10.93228	10.29175	11.01908
7893337	10.77804	10.4364	10.35007	10.40098	10.25331	10.10107	10.91023	9.812799	10.51876	10.49961	10.47582	10.51007	10.60607	10.52432	10.59673	10.2525	9.833476	10.61038
7893338	9.842783	9.249834	8.962101	9.266848	9.306049	9.544076	9.144156	10.02462	9.237454	9.384523	9.55902	9.410059	8.892699	9.19348	9.020329	8.509018	9.432043	8.963087
7893339	9.284777	9.107958	8.965386	9.355531	8.960819	9.061083	8.490861	9.773516	9.047772	9.487063	9.452388	9.053551	9.575338	9.757735	9.663685	9.072824	9.119936	9.361522
7893340	7.76852	9.160172	10.28982	9.415598	8.218124	6.707231	8.820216	7.184999	9.322785	6.893948	8.920708	9.255332	8.858908	8.342112	8.50744	9.177437	7.212532	8.421438
7893341	8.234929	7.652802	7.355786	7.858325	7.793868	7.833971	7.962599	7.701108	7.880126	8.285724	7.803664	7.531131	6.977166	7.673614	7.42675	7.574797	7.420134	7.868852
7893342	4.971481	5.34447	4.855176	4.535795	5.230316	5.241794	4.251007	5.616258	4.543961	4.820536	4.707379	5.061859	4.595669	4.782071	4.665225	5.070121	5.098858	4.986196
7893343	7.84723	7.792984	8.195528	7.808836	7.451408	7.766128	8.919033	8.017418	7.966171	8.46986	8.331575	8.08811	7.999952	8.440583	8.281793	8.171185	8.043766	8.073216
7893344	9.070945	9.841256	10.8353	10.07553	9.419476	9.774274	9.41584	9.581234	9.837387	9.608015	9.974703	9.793211	10.28407	9.646661	9.680034	9.811286	9.761617	9.76815
7893345	11.26146	11.21489	11.22523	11.45556	11.19718	9.80975	11.70564	11.36694	11.65187	11.78374	11.50195	11.39234	11.86172	12.22871	12.18173	11.88108	10.93367	11.95385
7893346	7.90808	7.759338	7.69228	8.052547	7.527677	7.063635	7.239138	8.081248	7.85894	8.466825	8.202109	8.065257	8.156859	8.03168	7.879818	7.850835	7.520427	7.946491
7893347	2.889368	2.857419	3.618251	2.933932	2.678862	5.167067	2.458907	4.376526	2.797586	2.808904	2.673732	2.531158	2.592356	2.776249	2.661934	2.86943	2.822175	2.650622
7893348	9.101017	9.497367	10.28222	9.666094	10.1752	9.717053	8.099117	9.857346	9.437829	9.23036	9.165395	9.383153	9.835532	9.145567	9.453438	10.21493	9.875374	9.425035
7893349	4.437723	6.657465	6.459744	6.2421	4.902877	4.810744	6.38584	6.327132	6.930189	6.493446	6.630475	5.875373	6.896647	6.689668	6.997119	6.480638	4.929515	6.614308
7893350	7.248061	6.496564	6.653513	5.785513	7.197535	6.790292	7.384448	7.03051	6.900512	6.83831	6.783001	6.661808	6.097013	7.226296	6.67447	6.924862	7.14223	6.750901
7893351	10.82853	10.53961	10.40951	10.51956	10.38063	10.74458	11.40158	10.70402	10.58649	10.83717	10.7924	10.52217	10.63288	10.8735	10.70408	10.48895	10.10383	10.62659
7893352	6.15575	5.682976	5.936888	5.61626	6.093813	3.99616	6.415567	5.0406	5.905226	5.696493	5.928992	5.669532	5.657345	5.317296	5.869875	6.132154	7.023302	5.701252
7893353	9.73097	9.344688	9.00737	9.263151	9.422767	9.250928	9.65365	8.894906	9.110169	9.615111	9.393373	9.480619	9.244493	9.069927	8.885949	8.971013	8.819624	9.237927
7893354	9.783154	10.01041	9.592602	9.79801	9.439612	9.293773	9.701845	9.414718	9.750688	9.581029	9.608439	10.02517	10.14586	10.21077	9.928952	9.70604	9.753363	10.20857
7893355	7.204545	5.95168	7.77954	7.226171	8.079059	7.765228	7.62019	7.654975	6.014328	6.906166	6.803707	7.24373	6.832344	6.695534	6.776068	6.590383	7.113049	6.762209
7893356	9.700498	9.714649	9.216241	9.405245	9.642965	9.330213	9.426872	9.034707	9.628469	9.989135	9.83197	9.82711	10.06971	10.24445	10.01095	9.637337	8.677077	9.994284
7893357	11.4392	10.95672	10.34542	10.90846	10.55893	11.81077	10.36195	11.509	11.02056	11.62228	11.22177	11.1616	10.87817	11.29929	10.9808	10.30351	11.32139	11.32342
7893358	6.064244	2.302101	4.251522	2.81355	5.190076	3.126658	5.974766	2.580263	3.006621	5.511739	4.423258	3.040114	2.644789	3.714858	3.265673	6.183342	5.009599	3.808609
7893359	6.568405	6.20712	6.710506	6.549532	7.621199	6.36058	5.7802	6.861922	5.91682	5.069185	6.493223	5.091446	6.827802	5.862681	6.419995	8.250568	7.104443	6.669916
7893360	7.138618	7.034572	6.752252	7.578399	5.751667	5.962361	7.164402	6.800508	6.686691	7.212883	7.215168	7.254382	7.177243	7.090197	7.246312	7.274726	6.328995	7.13404
7893361	7.073954	6.755923	7.168653	6.700456	7.081857	7.890917	8.950623	6.744357	7.043251	7.24001	6.955101	7.053834	7.032575	7.377209	7.034089	7.342179	6.635889	7.293485
7893362	8.636983	8.947745	9.169044	8.544091	7.775704	8.952485	8.40152	9.058167	9.012262	8.727298	8.492522	8.695562	9.276792	9.258882	8.829666	8.642008	8.972208	8.765092
7893363	6.620679	8.119469	7.963399	7.552753	6.495932	6.549547	8.902614	5.654074	7.907615	8.060976	8.159541	7.862716	8.462746	8.660272	8.401431	8.746461	6.846773	8.045586
7893364	9.80932	9.915097	9.486538	9.739075	9.200279	9.689014	9.119957	10.27229	9.900055	10.08933	9.902899	10.01384	9.725307	9.942045	9.752637	9.551453	9.904379	10.03531
7893365	5.802526	6.51032	6.14444	5.892212	7.061131	6.09081	5.647006	6.306134	6.918138	6.442677	6.477005	5.75753	6.5367	5.361157	5.902372	5.770541	5.110243	6.076221
7893366	4.796338	5.103623	5.756942	4.656523	4.698143	4.929089	5.966275	5.83415	3.711177	5.594571	4.741946	5.514756	4.872847	5.509931	4.376122	4.653998	3.357806	4.876884
7893367	7.535544	7.709391	6.420253	6.850284	5.782191	6.148785	7.044545	6.566724	7.60422	7.911036	7.966321	7.556862	7.959373	7.999039	7.838964	6.221437	5.4795	7.37534
7893368	3.03716	2.865491	2.983394	2.785499	3.190185	3.541724	2.479299	3.196658	2.860184	2.799841	2.75769	2.863219	2.831268	2.744503	2.770626	2.79379	3.327666	2.843591
7893369	7.769793	6.980204	7.18616	7.228471	7.138708	6.832736	6.860664	6.914952	7.659046	7.253839	7.636255	7.316206	6.097193	6.999735	6.907434	6.626566	7.23608	7.019774
7893370	5.078814	5.312001	5.567744	5.317596	5.290353	5.539735	4.763409	5.950564	5.618089	5.145927	5.133985	5.363605	4.744071	5.053753	4.944409	4.964625	6.569113	4.646021
7893371	12.61376	12.13466	11.6186	12.40274	11.95567	12.46015	12.45562	12.81448	12.41885	12.99134	12.65824	12.17809	12.64389	12.87865	12.6451	11.94344	12.59105	12.84429
7893372	3.606073	3.409903	3.000371	3.181151	4.895775	5.145935	3.552822	2.721662	2.555201	2.652588	3.953478	3.040114	3.003211	5.128408	3.126658	2.646046	2.937082	3.460577
7893373	6.225502	7.630916	7.069312	7.134295	5.121072	7.759852	7.481032	7.136963	7.234914	6.902938	6.976473	7.272132	7.60459	6.682347	7.392521	7.696168	6.529371	7.386933
7893374	11.08711	11.53921	11.36658	11.80722	10.58324	10.46498	11.45628	11.05934	11.59767	11.70785	11.86783	11.57915	11.68967	11.93664	11.85667	11.55969	10.28661	11.95273
7893375	3.997898	2.953455	3.737788	2.930588	3.039359	5.110634	2.692933	4.872791	2.955364	3.63753	3.869734	3.214451	3.182692	3.53554	2.895038	2.893836	4.512968	3.173872
7893376	5.665876	4.420413	4.294598	5.182259	3.752071	5.964556	4.699809	3.948638	4.592327	4.401881	5.187899	4.251637	4.833587	4.62634	5.064585	4.223079	4.352962	4.497745
7893377	2.94235	2.973554	2.625779	3.077643	3.045981	3.679266	2.89222	4.202626	3.046556	3.6548	2.805423	2.796257	3.074854	2.947667	3.435715	3.516894	2.568539	2.991842
7893378	3.005657	3.548983	4.15979	3.427598	3.447825	4.060081	2.829153	3.415978	3.163922	2.876528	3.479412	3.309153	4.243247	3.11781	3.338265	4.180322	3.579777	2.952217
7893379	3.327836	3.41365	2.73705	2.577753	3.356863	4.335376	2.617839	2.718474	3.387956	2.981665	3.008019	2.935591	2.779308	2.625413	2.98955	2.961753	2.788111	3.109019
7893380	7.34369	6.996052	7.418234	6.588739	7.458278	6.943057	7.311127	6.494919	6.895976	7.367125	7.444623	7.520399	6.132862	6.860791	6.478468	6.018447	7.176717	6.561096
7893381	4.631858	3.866011	4.769518	4.606535	4.019652	3.859989	3.65327	2.909142	4.524914	3.504516	4.236763	3.407387	4.300014	4.744988	3.487174	3.647653	4.348997	3.69478
7893382	11.16519	11.26189	11.23418	11.16094	11.0455	9.163973	11.41995	10.55328	11.05102	11.36184	11.17523	11.23528	11.74767	11.68354	11.70687	11.51172	10.64915	11.72095
7893383	6.501878	7.835797	7.120351	6.787854	6.805737	5.879081	8.745584	6.352518	6.977566	6.630201	7.341398	7.223346	7.422065	7.165379	7.361089	7.310323	6.883315	6.982801
7893384	6.173671	6.924701	6.96237	6.734445	7.4602	6.505282	5.157335	7.153837	6.702168	6.722076	6.101761	6.884909	6.318779	5.782223	5.207689	6.520619	6.631918	6.220637
7893385	10.09759	10.6333	10.95587	10.4943	9.57876	8.356446	11.15042	8.861194	10.84811	10.4785	10.62995	10.70271	11.29834	11.30113	11.2023	11.06231	9.136331	10.81331
7893386	12.56017	12.36836	12.53459	12.47607	12.418	12.14921	12.80022	12.77464	12.53017	12.85486	12.58626	12.4903	12.84932	12.84258	12.69761	12.32361	12.54558	12.8767
7893387	4.481667	3.606774	2.853168	4.012003	3.608491	4.364161	3.666771	3.859946	3.83472	4.422825	4.482923	4.381297	4.782524	4.434353	4.420381	3.644667	5.036736	4.377541
7893388	5.876204	4.911271	4.287001	3.545731	3.760085	5.013921	4.551205	3.625085	4.484679	4.362054	5.108306	3.904694	4.408321	4.772139	4.12369	3.935813	3.728137	3.795104
7893389	3.374704	3.613896	2.865163	2.697156	3.755746	3.410536	2.603945	2.978668	3.052995	2.912941	2.861787	3.040114	2.788479	3.174302	3.009521	2.776254	2.934467	3.155245
7893390	10.80167	10.30773	10.3944	10.39202	10.26094	10.10326	9.850523	10.90811	10.36302	10.53293	10.1012	10.26667	10.41124	10.49997	10.737	10.31009	10.62602	10.59807
7893391	10.12561	9.599669	9.743216	9.620451	9.755568	9.830678	10.21201	9.464221	9.821949	9.553098	9.422462	9.511847	9.955598	9.708464	9.616802	9.643415	9.469498	9.790926
7893392	6.62948	6.22363	5.950432	5.379117	6.143107	6.612106	6.061475	6.438283	6.581562	6.713183	6.245951	6.088255	5.912793	6.00187	6.324849	5.589292	6.400073	5.949316
7893393	12.9813	13.29576	13.2517	13.18504	12.675	12.62067	13.02665	12.39623	13.1812	12.93161	13.24868	13.36449	12.84813	12.69217	12.84539	12.99262	12.7547	12.88226
7893394	10.7027	10.93611	10.72792	10.80612	10.55494	8.602073	11.27406	9.716237	10.86428	11.39903	11.00944	10.87965	11.26503	11.57041	11.2519	10.91963	9.63347	11.31231
7893395	9.01249	9.499309	10.26095	9.491189	10.49635	9.505356	8.680205	10.04368	9.667591	9.371584	9.14513	9.43116	10.09693	9.408397	9.641876	10.78766	10.0215	9.519689
7893396	7.844791	6.956638	6.817076	6.360239	5.578651	6.201589	6.119657	4.107351	6.814647	7.160952	6.683997	7.30419	6.699285	6.388868	6.858763	6.759364	6.531812	6.821054
7893397	5.337111	4.713099	4.439927	4.454129	3.3671	4.036312	3.951159	4.305017	4.763767	4.137701	5.269948	5.195891	3.909504	4.502678	3.439623	4.28212	3.672949	3.278299
7893398	3.905961	3.684566	3.872684	4.003499	4.295274	4.201624	3.650241	3.605449	4.608454	3.646825	4.596786	3.751159	3.812147	3.891017	4.51065	4.173827	3.032026	4.939088
7893399	9.471634	9.696866	9.24358	9.656709	8.972707	9.422924	9.632806	9.625711	9.658018	9.869287	9.736	9.67932	10.09088	10.1367	9.74579	9.276481	9.504353	9.979066
7893400	3.455587	4.353882	3.970699	3.343327	4.190678	4.237945	4.078188	4.427715	4.773016	3.250211	4.16678	4.514896	3.272591	3.763036	4.102414	2.942862	4.163286	4.024447
7893401	4.915268	3.64391	4.925776	3.903544	5.686136	3.872227	3.747355	3.806998	3.306002	3.726591	3.868841	3.973787	3.422848	4.08183	3.930255	3.812001	3.884997	3.362899
7893402	10.5692	9.952071	9.648679	10.04589	10.14237	10.45909	9.962376	9.900843	9.92119	9.790166	10.01182	9.967361	9.932316	10.0179	10.11982	9.696235	10.0029	10.02518
7893403	6.517349	6.54915	6.345896	6.042523	5.287854	7.13411	7.85105	5.858693	6.837429	5.423085	6.356452	7.342951	5.985391	6.208911	6.495469	5.130998	6.621055	5.574251
7893404	5.949697	5.563745	5.898616	5.448956	5.397308	6.634549	4.143505	6.143397	6.105444	5.135312	6.139837	6.45214	4.754595	4.696007	5.213127	4.976224	6.161771	5.436828
7893405	7.271731	6.245522	5.840053	5.450124	6.300333	6.148239	6.248528	6.854417	6.175995	6.726665	6.450103	6.206564	5.475001	5.990608	6.258737	5.838313	6.506693	5.654536
7893406	3.448357	3.409903	3.18692	2.652588	2.692429	2.785668	2.324058	2.358487	2.36046	2.522518	2.45088	3.106883	3.182907	2.693246	3.265673	2.830271	3.07581	2.683247
7893407	9.202576	9.981259	9.843601	9.712804	8.444237	7.711425	10.0708	7.732706	10.09971	10.29143	9.832744	9.777497	10.64293	10.87672	10.52361	10.69274	8.009584	10.00546
7893408	5.399436	5.047617	5.782636	4.658627	5.34126	5.98456	5.110627	4.913617	5.035967	5.377114	5.54821	4.83569	5.48932	5.861533	5.612441	5.205266	5.147027	5.737852
7893409	6.595525	6.866307	7.5568	7.000175	7.551538	6.964235	5.852295	7.067904	6.823409	6.742373	6.653379	6.751152	7.195348	6.626732	6.841763	7.642626	7.146388	6.883396
7893410	8.218351	8.029269	8.415433	8.442785	8.084217	7.740578	9.434905	7.844405	8.851254	8.703049	8.185431	8.361145	8.437272	8.9754	8.733988	9.098955	7.714114	8.119674
7893411	6.334853	5.68836	5.823194	6.32499	5.873038	6.593375	5.9578	5.769047	6.319072	6.14044	6.182384	5.976861	5.451729	6.083503	5.533444	5.883564	6.015417	6.167073
7893412	3.909127	4.574418	3.581208	3.974681	3.87131	2.603592	3.263	3.267478	4.191534	4.569153	3.332784	3.880079	4.231611	4.101669	4.327287	3.590937	2.68148	4.026757
7893413	9.906519	10.29739	10.64788	10.43359	10.61336	10.07852	9.55348	9.940128	10.22564	9.903175	10.08401	10.13035	10.6391	10.33585	10.50365	10.91637	10.09991	10.30937
7893414	13.06685	12.74592	12.43044	12.68545	12.65981	12.79045	13.06176	12.83797	12.74288	12.88377	12.82181	12.80839	12.55684	12.57018	12.58084	12.38825	12.62663	12.64408
7893415	4.129098	4.100333	4.243497	4.969731	4.505051	4.43749	5.859011	4.594045	4.913036	4.933277	4.321404	4.5315	4.437323	5.07039	4.660251	4.73845	4.817996	5.829602
7893416	6.445282	6.033932	6.027982	5.803119	5.66194	6.571931	6.128503	6.433167	5.341842	5.88805	6.648696	5.451966	5.383902	6.065318	5.841571	5.739946	6.347086	5.985319
7893417	3.735667	2.936435	3.877342	3.498549	3.896307	4.111418	4.951011	4.512083	3.062964	2.765065	4.127101	3.325897	3.437036	3.079033	3.523437	3.434257	5.301349	3.445736
7893418	10.01947	9.844221	9.523809	9.607417	9.802691	9.241346	10.04516	8.932115	9.896004	9.540408	9.823442	9.838599	9.837199	9.822044	9.760936	9.512897	9.145294	9.701562
7893419	10.05674	10.43646	10.64852	10.69765	10.08967	9.620784	10.59781	10.339	10.62127	10.90313	10.56347	10.52454	11.02281	10.66888	10.86269	10.94528	10.24123	10.66712
7893420	9.711799	9.716108	9.465889	9.557405	8.917245	8.970666	9.053329	9.745359	9.299544	9.40397	9.560715	9.877609	9.891245	9.876342	9.84872	9.197046	9.454774	9.666037
7893421	6.32019	5.62804	5.344417	5.753294	5.636415	4.845153	4.843615	5.389095	5.905282	5.98658	5.652607	5.654741	5.799027	6.016124	5.86012	5.813076	4.968503	5.468132
7893422	11.4381	10.51891	10.59711	10.78494	11.0086	10.61727	11.16415	11.53813	11.11446	11.07403	10.94076	10.78186	11.10622	11.44533	11.39108	10.78226	11.39099	11.10867
7893423	3.897554	3.38789	3.10239	3.17011	3.045387	4.18933	3.619147	4.079948	3.249434	4.034502	3.453001	3.087757	3.139826	3.558416	3.235147	3.539684	3.171947	3.49395
7893424	11.4699	11.30637	11.30061	11.70147	11.36879	8.794158	11.90002	10.30914	11.85361	11.31352	11.67475	11.2156	12.15444	12.17408	12.21881	12.06495	10.82753	12.11177
7893425	3.266267	3.132432	3.730575	3.211922	3.582704	3.146509	2.501908	2.918569	2.729732	2.586771	2.800759	3.108801	2.764355	2.72735	3.005343	2.738159	3.286172	3.074851
7893426	3.421417	3.356449	3.770082	3.400542	3.919954	3.949336	2.873169	3.743427	3.311118	3.238975	3.160731	3.287121	3.317381	3.09879	3.159791	3.336441	3.865634	3.239544
7893427	6.465705	6.104959	6.676736	5.758657	5.924206	6.42767	5.689376	5.41873	5.601021	4.971424	5.631018	5.873364	5.639552	6.184715	6.249899	6.11296	6.650155	5.341517
7893428	9.367988	9.156763	8.77945	8.998899	8.601095	8.352098	10.28404	8.899019	9.077826	9.423742	9.174582	9.076482	8.936646	9.219615	9.14209	9.105818	8.03529	9.012312
7893429	6.382804	5.16937	5.333462	5.12326	5.880817	6.436123	5.999704	4.698164	5.409167	5.717671	5.459478	5.765073	4.675441	5.628181	4.031046	5.36068	5.880502	5.827112
7893430	4.440407	3.635374	3.718967	3.252107	3.694473	5.429931	3.277744	3.753541	3.932462	3.407505	4.228262	3.683522	3.005291	3.743373	4.538357	3.74277	4.006165	3.969908
7893431	3.840501	3.124693	3.558294	3.2631	3.402214	5.084701	6.13647	4.45107	3.166419	4.60015	3.453844	2.993222	3.400679	5.027823	3.5407	4.31251	4.802279	3.909484
7893432	7.037613	6.584756	6.456574	7.160841	6.744078	7.369169	6.54196	6.309294	6.784123	6.599527	6.814596	6.753369	6.93422	7.002391	6.723028	7.121598	7.199286	6.882778
7893433	5.041781	4.612905	4.628114	4.579747	4.60649	4.696136	5.609161	4.903438	4.994226	5.244647	4.793523	5.188724	4.986022	5.0151	5.081055	3.602319	4.006165	4.506928
7893434	3.043039	3.465125	2.691144	2.711006	3.78009	5.390404	2.735566	3.749521	2.840014	2.987015	3.285535	3.031694	3.788016	2.70716	2.959177	2.9149	3.090241	3.321528
7893435	9.178509	9.512721	9.25684	9.098535	8.288988	8.205192	10.07157	8.888236	9.249705	9.661957	9.441051	9.536914	9.592203	9.735354	9.555027	9.026886	8.069344	9.454461
7893436	7.213244	6.256483	6.247632	6.507496	7.473924	6.276012	6.253382	6.962239	7.316368	7.526442	7.41663	6.537814	6.801622	7.0823	7.029119	6.434341	5.754331	6.589745
7893437	5.051269	5.142194	4.821673	5.954599	4.641723	4.593252	4.970238	3.370041	6.476778	6.249223	5.426677	5.144995	5.632288	5.258108	7.254525	6.042838	4.05816	5.873644
7893438	8.70064	8.350161	8.924155	8.554651	8.709567	8.920782	8.840716	8.147184	8.447782	8.39086	8.364761	8.340712	8.480346	8.559975	8.585175	8.767195	8.666201	8.503045
7893439	12.13596	11.2198	10.85559	11.30544	11.30337	12.12877	10.87692	12.05125	11.32146	11.78406	11.51975	11.4932	11.41702	11.48872	11.57553	10.77915	11.97722	11.6921
7893440	4.627907	3.013109	3.738744	3.546353	3.348183	5.061439	3.766095	4.254892	3.519176	3.500343	3.348878	3.462802	3.74875	3.785861	3.648106	3.485167	3.782192	3.688249
7893441	8.012753	8.561366	8.299495	8.657964	7.872192	8.154904	8.322295	7.080195	8.744032	9.177511	8.024958	8.608834	8.769875	8.610168	8.736817	8.122193	7.460945	8.657169
7893442	9.33615	8.043554	7.15919	7.236726	6.94181	6.762033	6.599511	7.746219	7.841589	7.825965	8.475475	8.737537	7.710128	8.072813	7.685715	7.187975	6.977974	7.936315
7893443	7.86666	7.429365	7.682273	7.786613	7.945034	7.984734	6.557123	7.938598	7.59357	7.577467	7.012879	7.010122	7.345636	7.291455	7.406669	7.868511	7.517632	7.414373
7893444	5.975829	6.979663	6.208591	5.823887	6.772642	5.128375	5.337067	5.649954	6.976448	6.468366	7.423013	6.224347	7.129606	7.1251	7.121877	6.260212	5.017041	6.194394
7893445	6.11601	5.228374	5.436038	4.433643	4.348196	5.627535	5.587747	5.578673	4.355331	6.236704	6.152029	4.919226	4.441028	5.328505	4.690991	3.558176	5.77078	4.359769
7893446	5.793074	5.580591	6.159852	5.85952	5.770054	5.069051	5.248209	5.191042	5.016944	5.724384	5.777248	5.391141	5.814526	6.020632	5.910441	5.79639	5.156086	5.715091
7893447	9.36264	9.512341	10.8649	10.2309	10.80444	9.765289	8.741614	9.778723	9.767037	9.878627	9.369543	9.493858	10.00537	9.025383	9.56914	10.8623	10.29917	9.58653
7893448	10.50761	10.44297	10.29454	10.48408	10.52005	10.16841	11.31393	10.42826	10.20062	10.38098	10.49505	10.25655	10.39975	10.489	10.297	10.47166	10.3476	10.29669
7893449	10.44757	10.22584	9.783988	9.873192	9.819864	9.867079	11.08176	10.45953	9.945345	10.60501	10.40417	9.99904	10.36635	10.39917	10.39567	10.11471	10.05656	10.62919
7893450	3.825981	4.683799	3.319512	4.022418	5.003676	3.614347	4.104874	3.547167	4.16405	3.628809	3.635238	4.34989	4.29697	3.269057	3.574388	3.846303	5.34011	4.44425
7893451	5.657541	6.390769	5.674182	5.864598	6.900457	7.07425	5.277666	4.630861	5.909655	5.118001	5.697572	5.976462	5.085432	4.383272	5.1486	4.902148	5.946531	4.664595
7893452	5.887993	5.20736	5.08211	5.045928	4.574271	3.036942	4.807466	4.500304	5.656487	3.950889	5.750141	4.266359	5.635366	5.474728	5.462128	4.651517	4.350404	4.819693
7893453	7.050247	7.35925	6.312389	6.445167	5.864655	6.64196	6.099576	5.630804	7.297053	6.742535	6.677906	7.091578	6.04723	6.147572	7.07108	6.068302	5.521975	5.745687
7893454	11.00212	11.02765	10.84751	10.76681	11.10269	10.91993	11.44816	10.66852	10.78364	11.17266	10.87875	10.73748	10.58964	10.93942	10.52459	10.66782	11.00718	10.65167
7893455	7.052415	7.696793	8.932867	7.872693	8.073804	6.028908	5.613219	7.354819	7.759529	6.716312	7.509697	7.650601	8.145675	7.265611	7.44543	8.189912	7.441185	7.407736
7893456	4.179002	4.984815	5.150344	4.046436	4.650111	5.04007	4.72784	4.3868	4.371687	3.652963	4.896277	4.003863	4.413364	4.935988	4.531941	4.103036	5.703366	4.449765
7893457	3.76972	2.940022	2.919936	3.845594	4.740462	4.371785	3.175575	2.954811	2.957848	3.375197	3.729778	3.296271	2.900276	3.056528	3.077043	2.569613	4.315236	3.335748
7893458	9.35772	9.202381	9.223689	9.192114	7.579607	5.438712	8.559767	6.935709	9.284908	9.606921	9.266991	9.241051	9.710273	9.669672	9.305115	8.947246	6.827847	9.457918
7893459	6.194194	5.740672	4.076351	4.206154	5.697931	5.429043	5.454327	4.857826	6.174276	5.514265	5.765017	6.012949	5.748398	5.656194	5.01451	5.937593	5.177121	5.869682
7893460	10.79295	10.63895	10.48861	10.85853	10.59601	9.269536	10.98353	10.13093	10.787	10.98574	10.92155	10.89681	11.10458	11.25199	11.1248	10.79499	9.800926	11.14695
7893461	8.168965	8.534822	8.011222	8.281921	7.476143	6.954075	8.235907	7.186053	8.254687	8.500929	8.532361	8.523756	8.630198	8.977761	8.93267	7.812595	7.55553	8.719435
7893462	4.952373	4.559037	4.312558	5.154695	4.14262	5.493107	5.14622	4.126843	4.849133	5.75094	5.009185	5.03614	5.490856	5.27262	5.745516	5.261063	4.112684	5.757205
7893463	4.784307	5.468918	6.152117	5.723668	5.570961	5.53836	4.67918	6.162241	5.775803	4.815759	5.419656	5.471485	5.961944	4.523664	4.379887	5.679768	6.151017	4.685544
7893464	6.62216	6.958035	6.55305	6.551264	5.901271	6.363735	7.155493	6.182983	6.995443	6.489983	6.6572	6.676887	6.717602	7.256591	6.919851	6.503204	5.912231	6.912009
7893465	7.968834	9.053118	7.871734	7.835172	7.642098	7.600358	6.272223	6.688248	7.407114	7.479263	8.097066	8.648913	6.140433	6.765509	6.496731	6.697374	7.490333	6.333268
7893466	11.03661	11.01272	10.91388	11.02965	11.21917	11.18608	10.73866	11.30613	11.28384	11.1688	11.09895	10.99101	10.80303	11.00451	11.021	11.05487	11.25597	10.91858
7893467	9.884948	10.2953	10.07452	10.12442	9.983347	10.06223	9.68011	9.499807	10.248	9.587111	10.26773	10.26109	8.915543	9.503314	9.413228	9.107859	10.10924	9.627308
7893468	6.712215	6.152919	5.893745	5.639994	6.497286	6.855012	4.648297	6.537104	7.23078	5.824301	6.090812	6.707801	6.728409	6.330103	6.851641	6.207368	5.600526	5.728977
7893469	12.96908	13.09493	13.16104	13.03101	13.06786	12.81347	12.07079	12.47133	12.99812	12.48289	12.83742	13.02164	12.95915	12.91333	12.83551	12.95934	12.8729	12.89911
7893470	6.226452	5.098209	5.44819	5.603604	5.16565	3.348149	4.197118	5.42779	6.649128	5.808424	5.826765	5.808336	5.703233	5.710539	5.801703	5.100362	4.694184	4.977163
7893471	3.662224	4.780624	4.510994	4.378352	4.642323	6.178949	3.748823	4.732034	4.941988	4.207524	3.941672	4.874553	3.397831	3.888483	5.120252	4.047132	5.124437	5.130274
7893472	6.858606	6.286619	6.252894	6.588443	6.64642	5.302496	6.707301	7.002693	7.298558	7.067214	7.065313	6.118512	6.404428	6.822839	6.748222	6.906992	5.414062	6.794017
7893473	7.054547	6.501125	5.930777	7.390267	8.102936	7.367115	7.970959	7.350537	6.301924	7.792841	6.748911	6.906703	6.715439	6.669521	6.572524	7.844539	7.516118	7.121387
7893474	5.312511	5.421415	5.172096	5.039226	4.498945	5.432374	5.656239	4.58636	4.426426	5.413932	5.62365	6.021984	5.570893	5.498217	5.428617	6.045996	5.10851	5.661014
7893475	7.903657	7.079865	6.93405	7.471028	7.271317	7.046011	7.322567	6.912453	7.819159	7.234333	7.437819	7.44358	6.884756	7.348035	6.931655	6.761683	7.494308	7.290686
7893476	9.111403	9.259547	8.943743	9.652676	9.047611	9.091063	9.256399	9.677453	9.309508	9.58328	9.564317	9.343331	9.474196	9.765624	9.615614	9.165235	9.45791	9.666682
7893477	6.338139	7.013939	7.636199	7.56482	6.509677	7.290511	7.527905	6.733811	7.640778	8.167416	7.755404	7.362457	8.635473	7.95018	7.991331	8.2274	7.369179	8.356815
7893478	7.609505	5.616952	7.016101	6.729355	6.630706	6.587468	7.308937	6.598511	6.690176	7.023832	6.909723	6.635911	5.863158	6.924202	6.951451	6.437781	7.022284	6.77391
7893479	2.856632	3.043862	3.090907	3.147459	3.836537	3.382834	2.694904	3.119136	3.729208	2.95786	3.067415	3.359191	2.708668	2.842388	2.950644	2.754298	4.276061	3.205622
7893480	9.218896	9.897173	9.184766	9.440319	9.153381	8.542291	10.48099	8.589612	9.870944	9.301885	9.484059	9.839822	9.246807	9.608707	9.204414	8.754111	8.942821	9.388323
7893481	7.935946	7.622225	8.540795	8.137751	8.167388	7.461775	7.662294	7.703882	7.756791	7.56606	7.961552	7.99718	6.944272	7.353013	6.999335	7.250007	8.068967	7.385489
7893482	5.469884	4.068615	3.413303	4.897002	5.533715	4.268251	5.207125	4.411582	5.730534	5.830271	6.277827	5.009463	5.319775	5.732366	5.273262	4.037279	4.035375	5.167951
7893483	8.132051	7.923732	7.993986	7.75574	8.094076	7.507037	8.452221	7.939348	8.16832	8.246063	7.837491	7.809536	8.166525	7.92312	7.84724	8.477618	7.413347	7.92238
7893484	6.970452	5.789948	5.593224	5.480412	7.41115	6.311733	7.297002	5.20817	5.923287	5.780116	6.876712	5.875373	6.479191	5.818397	6.229779	4.011243	3.422225	6.474696
7893485	9.424414	9.364033	9.239727	9.473584	8.776348	8.902346	8.708261	9.424492	9.473555	9.382925	9.427851	9.321341	9.765645	9.377331	9.693606	9.617431	9.393635	9.714911
7893486	12.08076	12.14548	12.37559	12.06005	12.18925	12.59176	11.939	12.68382	12.19076	12.49147	12.16734	12.20037	12.52439	12.37713	12.23947	12.11189	12.34768	12.32664
7893487	5.026143	3.911502	4.577718	4.109496	3.93311	3.485115	3.575528	3.800193	4.064641	4.000379	4.695356	4.616106	4.788844	3.862735	4.62729	3.504155	3.465615	3.842198
7893488	7.370253	7.306217	6.785241	6.4583	7.073427	7.721265	5.498129	7.335104	6.75704	7.420428	6.797894	6.841865	6.540257	6.803862	6.731449	5.54833	6.967892	6.400261
7893489	3.436392	3.689691	3.474838	2.901598	3.794102	4.430697	2.559727	4.341057	3.515105	3.258891	2.85736	3.517356	3.075436	3.334979	3.04481	2.598119	3.341878	2.761933
7893490	3.113756	4.097823	4.085269	3.274416	3.576463	3.647894	4.182453	3.49595	3.630159	4.031581	4.115386	3.363558	2.839878	3.30954	3.935298	3.684894	3.235632	3.32903
7893491	10.02221	10.16125	9.991953	10.11037	9.089584	8.389772	11.22725	8.618731	10.12807	9.983593	9.740773	10.10417	10.46387	10.41718	10.28776	10.27558	8.488825	10.14729
7893492	5.813053	3.48854	5.694965	4.433972	2.771405	2.45088	3.711816	2.81355	3.329173	6.747393	5.017895	5.182855	5.187899	5.864583	3.982423	3.292342	2.721133	4.647166
7893493	7.50222	7.212033	6.697365	6.225955	5.972517	5.894456	6.978778	6.148004	7.415548	6.294568	6.974121	6.038571	6.307538	6.371491	7.192316	6.359428	6.521269	6.335082
7893494	7.91417	8.362281	8.122269	8.559114	7.873307	9.034358	7.148073	8.861088	8.429384	7.940248	8.337022	8.549877	8.107678	8.24131	8.133468	7.813333	8.749409	8.451408
7893495	4.496528	5.002934	4.239206	4.760905	4.195793	4.070038	3.952498	4.02736	5.158856	4.41852	5.02651	4.942265	5.144258	5.299423	4.563546	3.916991	3.349892	5.044286
7893496	4.393642	5.253108	3.550085	4.714504	5.30575	3.492102	4.210192	5.209851	5.301284	5.265738	5.61758	4.17782	5.614614	4.98138	5.629051	4.809471	4.52322	5.705227
7893497	7.116264	7.53027	7.184604	7.110723	6.606837	5.721752	6.214948	7.076829	7.125051	7.280376	7.308322	6.678547	7.785745	7.791893	7.424078	7.388815	6.228474	7.19621
7893498	13.2278	12.70343	12.4735	12.5734	12.92553	12.78599	13.11916	12.92691	12.82936	12.80688	12.75189	12.84527	12.78053	12.72494	12.75886	12.54575	12.9213	12.70768
7893499	5.464244	3.688557	4.07618	3.227686	4.834271	3.863174	2.882584	3.556487	3.095327	3.189507	3.90673	3.482374	2.977304	2.779917	3.975533	2.885953	3.132601	2.93569
7893500	6.751574	7.730332	7.26045	7.042805	5.326512	5.829577	7.12573	6.707091	7.653897	7.223925	6.870556	6.895684	7.764491	6.817187	7.953314	7.928384	6.842484	7.283167
7893501	6.42054	5.035959	5.159611	5.222896	5.052638	4.830786	5.221059	6.352499	5.140114	4.788846	6.155101	4.668485	4.148278	4.494363	4.222108	4.433181	4.703021	4.253064
7893502	2.901706	2.833042	3.08482	2.726258	3.085515	4.430697	2.749406	2.81355	2.590565	3.01843	2.948974	2.627925	3.059009	2.971575	2.859831	2.825458	4.504457	3.233457
7893503	8.941326	8.609343	8.267937	8.296438	7.775394	7.915813	8.605292	8.014234	8.489806	8.45358	8.080642	8.76475	8.348759	8.642054	8.334123	7.8459	8.200779	8.544002
7893504	9.928341	9.098207	8.941257	9.476155	8.577298	9.136619	8.975581	9.952926	9.45504	9.823797	9.407699	9.300677	8.994371	9.526409	9.45667	9.142767	9.76854	9.465549
7893505	3.609203	4.173186	3.884649	3.714981	3.844416	3.502831	3.202468	3.704346	4.589541	3.511526	3.640352	4.520284	3.176268	3.438822	3.22828	3.100842	4.324368	3.363125
7893506	5.494137	6.242026	6.619045	6.91047	7.685724	6.481871	6.357597	5.562446	6.768855	6.321582	6.89599	6.737016	6.958378	6.865904	7.088164	6.750344	6.042744	6.796202
7893507	13.55724	13.30585	12.9555	13.23474	13.33943	13.58826	13.42951	13.53907	13.33273	13.28327	13.43146	13.31077	13.08082	13.22134	13.1704	12.84509	13.44429	13.14423
7893508	3.306273	4.202389	4.412854	4.491793	3.064351	2.81066	3.487424	3.450374	3.638172	3.552231	4.095872	4.552816	4.391616	4.393423	3.659472	4.006319	4.04845	5.202851
7893509	2.813263	3.890442	3.976554	3.640424	4.921784	4.184563	3.116005	3.803125	3.690539	3.245459	3.757415	3.670345	2.840512	2.862609	3.589724	3.517499	4.111933	3.690243
7893510	5.189243	5.607177	4.814963	4.816252	5.111021	4.011443	4.271004	4.959615	5.222752	4.983229	5.080564	5.251717	3.848305	4.43871	4.908074	5.050578	5.932223	4.704633
7893511	9.671829	10.26437	9.689869	9.814859	8.5635	8.741204	10.52432	8.880689	10.26362	9.43644	9.691298	10.17998	10.04814	10.39639	10.40266	9.94536	8.844528	9.949006
7893512	3.689232	3.7912	4.106074	4.028531	5.55925	3.986261	2.958738	3.364164	4.255054	2.946387	4.392241	4.292408	3.449878	4.072526	3.824357	3.728824	3.698451	3.13994
7893513	7.63202	6.883707	7.155019	6.950119	7.322987	7.056146	6.989819	7.814709	7.234612	7.759606	7.203599	7.277583	6.884812	6.593668	6.62123	7.634261	7.507463	7.050069
7893514	4.480522	4.857103	4.864896	4.377306	4.998377	4.97298	3.615747	5.281865	4.426015	4.593415	5.009231	4.71246	4.637506	4.815329	5.096378	5.004643	5.193792	4.859884
7893515	9.873732	9.919514	9.945332	9.911058	10.01235	8.370469	10.60024	9.01062	10.03121	9.609559	10.05508	9.830603	10.1626	10.02357	9.982237	10.46841	9.139845	9.818692
7893516	10.99316	10.5989	10.94595	10.74293	11.39494	11.05108	9.876438	11.15766	10.8819	10.9059	10.77602	10.53547	10.89562	10.58194	10.85357	10.84951	10.88713	10.70938
7893517	8.173866	8.748835	8.888332	8.813467	8.084572	8.450085	9.872164	8.733592	8.851734	9.078976	8.702251	9.151272	9.004935	8.934708	8.618608	9.101707	8.34861	9.136531
7893518	7.947402	8.337596	8.292583	8.268323	7.936163	7.682716	8.163915	8.112955	8.229757	7.900827	8.234892	8.017024	9.106498	8.253454	8.6227	8.247026	7.038005	8.683706
7893519	4.915289	4.160491	3.944861	4.292286	3.564101	5.550871	4.207411	4.470581	5.55871	4.373563	4.759622	5.040172	4.347642	4.79926	4.621562	4.080396	4.697872	4.796741
7893520	4.547027	3.479761	4.95722	4.893491	5.772247	3.370665	4.259378	5.00811	4.559397	3.732582	4.659531	4.880528	5.365083	5.137274	3.879162	4.934658	4.989158	4.014737
7893521	4.416576	3.045284	3.55992	3.142473	4.148123	3.228435	3.311707	3.276766	3.695843	3.491683	3.088062	3.883383	3.236636	3.485971	3.514151	2.96946	3.434241	3.158306
7893522	3.44788	3.835466	4.025981	4.029096	2.897472	4.431657	5.11956	4.064244	4.067672	3.892784	3.394603	4.275248	3.623425	4.921617	4.216188	3.621845	4.706224	4.482865
7893523	6.949244	6.014665	5.689353	6.265295	4.855174	6.816202	5.916129	6.265115	5.591461	6.75822	6.715617	5.402232	6.78986	6.495488	7.136282	6.894793	4.922358	6.081352
7893524	8.371881	6.669709	6.94158	7.148796	7.218914	4.918393	7.202668	5.718402	7.674897	8.204559	7.878777	7.205081	7.36228	7.741073	7.585217	7.528913	6.495048	7.69396
7893525	6.791466	7.137523	6.952868	7.050029	6.828885	7.347074	7.778262	7.231917	6.997433	7.565304	6.964236	7.021487	6.390808	6.669813	6.878436	6.434549	7.226439	7.287629
7893526	3.89587	4.208457	4.999549	4.179121	4.451094	5.538747	5.672896	4.090959	3.791778	3.559247	4.591042	3.292416	6.190068	4.188536	4.946301	5.302748	4.581979	4.228467
7893527	6.979555	6.354578	6.965966	6.93579	6.134433	5.325132	7.156476	6.446086	6.398213	6.609166	6.7175	6.675999	7.259162	7.490758	6.844857	7.437529	6.847127	6.662644
7893528	2.661366	6.795444	7.604071	6.623323	6.629635	7.271125	8.684798	7.538847	7.460263	6.747393	7.517118	6.444274	7.666264	7.581392	7.685275	8.731453	7.460945	6.762209
7893529	6.754347	5.646567	4.014336	4.643105	4.689605	5.454086	3.934458	3.389504	5.560935	5.480344	5.94106	5.476992	3.673531	4.061602	4.808538	3.654497	4.137908	3.734
7893530	11.97596	11.49002	11.25246	11.27758	11.48509	11.39092	11.01967	11.61106	11.5654	12.16194	11.83741	11.55489	11.80901	11.92813	11.6264	11.28471	11.49102	11.63693
7893531	6.31465	6.578218	6.547528	6.32448	6.189353	7.279936	5.111195	6.234263	6.628463	7.082201	6.165033	6.594194	6.650734	5.724816	6.52667	6.229609	5.722848	6.398837
7893532	5.945881	3.409903	3.279053	2.431167	4.547796	3.126658	3.223991	3.587854	3.434713	3.490661	3.131907	3.556549	3.274478	5.091838	4.123684	2.592357	4.809238	2.533456
7893533	8.492613	7.55033	6.745263	7.608426	8.121072	8.25874	5.894777	7.92679	6.908937	7.10138	7.616905	7.829036	7.323432	7.497488	7.125144	7.497342	7.662355	7.416974
7893534	7.19101	7.853689	7.790792	7.631737	7.129448	6.283355	7.974095	7.69573	7.992197	8.244347	8.118244	8.058797	7.924484	8.223758	7.718721	8.045891	7.308825	8.33267
7893535	6.133071	5.910857	5.511432	5.020656	5.830815	5.57834	7.699074	4.12039	5.426231	5.64734	5.398863	5.015991	5.31424	5.264975	5.910197	4.058933	6.262034	6.175138
7893536	12.06658	12.24445	12.15856	12.07445	12.13408	11.84243	12.23409	11.85841	11.98406	11.70631	11.82669	12.2367	12.20513	11.99259	12.0349	12.24241	11.95867	11.86933
7893537	5.494137	5.014507	4.518189	5.496373	4.858246	5.598724	5.064762	3.982305	4.95621	4.964927	4.667815	5.286032	4.541609	5.180762	5.905476	5.143333	4.356405	5.117676
7893538	5.479149	5.636897	5.165092	5.834302	5.368234	5.00865	5.009793	6.145622	5.279232	4.78426	6.170658	5.30947	5.391655	5.875349	5.864027	6.394909	4.529399	5.46804
7893539	10.79517	10.70461	10.58433	10.97286	10.49115	10.15765	10.20512	10.91519	11.13417	11.05463	10.92186	10.71109	11.15796	11.08375	11.01734	10.7012	10.74802	11.06331
7893540	12.88489	12.62839	12.32946	12.43829	12.45258	12.6739	12.71381	12.567	12.57124	12.42291	12.50331	12.67345	12.44363	12.51071	12.58319	12.35932	12.49431	12.50757
7893541	3.033936	3.05529	2.920127	3.395986	3.306107	3.002895	2.915242	3.859826	3.913274	2.959747	3.240262	2.641233	3.514268	2.659425	2.983085	3.012031	4.024832	3.55582
7893542	7.415115	7.476256	7.369879	7.602623	6.648141	7.800394	7.074972	7.612611	7.512119	7.37057	7.435647	7.774268	7.397894	7.544898	7.70823	7.45155	6.427945	7.508468
7893543	11.02726	11.20736	11.16291	11.48624	10.42322	8.45866	12.26802	9.929065	11.70129	11.74386	11.393	11.16671	12.04364	12.2955	12.21685	11.97607	10.17635	11.87232
7893544	7.18364	7.491376	7.739336	7.600679	6.850755	7.713488	7.10337	7.301936	7.20482	7.433682	7.277107	7.230385	7.684618	7.532175	7.840107	7.944226	7.738614	7.360512
7893545	10.45271	10.49593	10.34539	10.31751	10.68863	9.238942	10.57296	9.478769	10.27387	10.40611	10.27441	10.32749	10.70047	10.55412	10.38915	10.92782	9.898654	10.1434
7893546	9.150274	8.700075	8.629479	9.024253	8.744356	8.787892	9.689191	8.37356	9.114218	9.165855	8.788889	8.836028	8.906372	9.007879	9.129373	8.881481	8.430665	9.023701
7893547	11.87971	11.82947	11.9222	12.15408	12.06818	11.65669	12.02357	12.23529	12.04003	12.46364	12.08365	11.80847	12.45546	12.37517	12.42077	12.29025	12.28678	12.44287
7893548	5.127102	3.683883	4.267806	3.652417	3.356118	4.062008	5.118145	3.392787	3.579166	5.341124	4.190521	3.815407	3.483346	4.222331	4.439852	3.374955	3.03651	3.926556
7893549	6.221751	6.173896	6.278499	6.166457	5.217751	5.400573	5.251654	5.965606	6.181758	6.446006	6.392004	6.100236	6.901196	6.222211	6.234534	6.348261	5.73994	5.933994
7893550	9.524134	10.61824	10.26182	10.77873	8.448728	8.783802	10.27567	10.33926	10.71043	10.74131	10.44988	10.64284	11.38809	11.35071	11.27205	10.7633	10.11097	11.35524
7893551	8.572723	9.25703	9.15924	9.181662	8.761966	8.978973	8.833404	8.929457	9.255807	9.150764	9.012808	9.146468	8.790231	8.913623	9.062577	9.002066	8.918988	8.799814
7893552	6.294256	7.332787	6.449808	7.447882	5.996143	7.051659	7.75133	6.88393	7.097448	6.844807	7.200581	7.220635	8.112612	8.320831	7.934711	7.724609	5.809236	7.912348
7893553	3.520797	4.803268	4.29857	4.580635	4.059598	4.964639	4.484357	4.009475	3.96296	3.794159	3.880764	5.450979	4.192018	3.740929	4.272131	3.508625	4.148145	3.991718
7893554	9.535635	9.805439	9.389176	9.514956	7.994931	7.221305	9.29335	8.198936	9.559381	9.762281	9.832658	9.657228	10.2421	10.20761	10.06386	9.649456	8.039968	10.07583
7893555	7.890151	7.433064	7.415781	7.303359	6.940794	6.065042	8.686257	7.409039	7.442251	8.071332	7.622706	7.338112	7.687844	8.053053	7.760306	7.730088	7.277885	7.489886
7893556	7.750193	6.472549	6.478705	6.581063	6.357561	6.560802	7.402967	6.727584	6.315592	7.696855	6.463614	6.760832	6.683277	7.180798	7.389753	6.808333	6.756273	6.925368
7893557	9.94682	10.17557	9.63855	9.861279	9.146672	9.284888	9.332573	9.132854	9.668542	9.150726	10.27305	10.065	9.014534	9.294827	9.126465	8.323601	9.800955	9.301459
7893558	8.955884	8.641212	8.243522	8.470531	8.511411	8.268416	8.078386	8.93445	8.737453	8.410634	8.609528	8.647492	7.99359	8.19013	8.177906	8.048296	8.413687	7.786968
7893559	11.91312	11.82923	12.12529	12.0731	11.92096	12.53598	11.52464	12.4285	12.06093	12.30041	12.11845	11.94762	12.41131	12.36537	12.19198	11.7901	12.28657	12.5117
7893560	7.820731	7.604903	8.061414	7.917111	8.052202	7.971946	8.413429	8.192172	8.159706	7.939879	8.105492	7.709938	7.882748	8.120665	7.921619	7.961437	8.355162	7.854787
7893561	9.336474	9.454447	9.391181	9.741203	9.087756	9.742809	8.724632	10.06033	9.483321	9.45544	9.485003	9.205739	10.06803	9.619614	9.86451	9.760223	9.704433	9.915728
7893562	6.274856	6.106521	4.848204	5.071505	4.21701	5.068682	5.499135	5.68026	6.015025	6.121645	6.703791	6.177536	6.174401	6.617301	6.062185	4.37843	6.097501	6.159346
7893563	4.403032	4.262563	3.351921	5.391612	4.015256	3.646583	4.556066	4.968258	4.816238	4.567268	4.122486	3.989143	4.118964	4.611648	4.631973	4.323024	4.965087	4.698322
7893564	13.38145	13.41317	13.48204	13.38083	13.54432	13.63817	13.11896	13.82754	13.35133	13.47077	13.51844	13.38411	13.25221	13.24149	13.36589	13.14943	13.5844	13.38434
7893565	4.802694	4.331662	4.732471	3.633664	3.314559	4.183974	4.576782	4.217378	4.477811	4.581779	5.161157	4.271242	4.863958	4.565892	4.589713	3.601305	4.294932	4.116583
7893566	4.156928	3.651659	3.240402	3.504142	4.150549	3.333549	3.555887	3.065521	3.879467	3.31844	3.527824	3.41916	3.526518	3.058355	4.434293	3.741268	4.481699	3.682147
7893567	6.630805	7.325437	6.038248	6.717836	7.326755	6.046078	6.889557	6.988459	7.279741	6.896693	6.671119	6.587132	5.058642	6.828796	6.42596	6.295262	7.23272	7.142565
7893568	6.712136	7.005363	7.118021	6.401114	6.357449	6.571776	5.764755	5.405343	6.614385	6.502721	6.701632	6.832503	6.70673	6.252272	6.469334	6.881716	5.830694	6.638213
7893569	2.820925	2.613841	3.013398	2.790418	3.456957	4.631142	3.004061	3.0266	2.874716	3.448625	3.60569	3.242223	3.916987	3.40087	3.626428	3.637762	2.692132	3.537141
7893570	6.118452	4.530021	6.758516	4.183548	7.486762	6.587469	5.789948	7.080195	5.735003	5.593224	5.869385	5.13349	8.405661	7.124868	6.408047	10.35469	6.942039	6.647698
7893571	10.93527	10.73281	10.67295	10.70118	10.49739	10.8129	10.09037	10.96186	10.56488	10.82981	10.74443	10.87374	10.96873	10.66008	10.82842	10.81377	10.75516	10.98633
7893572	6.513958	7.392352	6.597979	7.047323	7.030562	8.219954	7.139544	7.853751	7.528501	7.047072	7.633486	7.369121	7.610584	7.816686	7.227818	7.106672	7.665326	7.437902
7893573	6.883856	9.232443	9.475387	8.761403	8.451118	7.063815	8.306053	8.139628	8.829138	8.48773	8.67992	8.463943	9.541329	8.895772	8.877824	9.212721	7.908464	8.829666
7893574	9.662669	10.07574	9.682939	10.03985	9.409211	9.618568	9.173192	9.802566	9.871289	10.26203	9.930707	9.936081	9.955676	10.10703	10.13153	9.452953	9.919639	10.29266
7893575	4.908656	4.634928	5.676792	5.002265	4.626286	4.65692	5.691764	5.601088	3.915329	4.449717	4.739765	5.084983	4.147784	4.250272	4.268638	5.327136	4.234707	4.249354
7893576	4.247053	4.594325	3.475831	4.183548	4.626258	3.935598	2.747889	4.866505	3.828629	3.338194	4.846233	5.209404	3.580734	3.714858	5.207695	3.286076	4.8877	4.725627
7893577	3.608232	4.392375	3.428217	3.741567	3.825156	3.677667	3.650029	2.744703	3.871338	3.937595	3.185391	3.510355	3.551613	3.537046	3.812757	3.387357	4.133643	3.45703
7893578	4.097396	4.154548	4.784994	4.898798	4.624365	5.546206	4.7828	4.943081	4.136866	4.689453	4.562265	3.911018	4.29097	4.617517	4.360231	4.174475	4.577415	4.071208
7893579	4.472421	2.993774	3.976045	3.259493	2.989346	4.205727	3.015339	3.469699	3.116503	2.751589	3.375461	2.800676	3.780106	3.544449	2.988208	2.632192	3.989373	2.975427
7893580	5.210169	4.877856	4.077856	5.142082	5.106319	3.81754	4.79431	4.794522	5.221455	4.648498	5.005471	4.661458	4.553506	4.626233	4.527648	4.629028	4.397417	5.075093
7893581	5.253611	4.754291	5.782543	5.825723	4.64451	3.837763	5.160042	6.308616	5.780929	5.63979	5.841867	5.293835	6.175571	6.704185	6.980604	5.718864	4.617498	6.369527
7893582	12.6742	11.8727	11.66037	12.32243	12.39005	12.97198	12.03562	13.16348	12.2787	12.60156	12.23001	11.96863	12.37807	12.48854	12.53381	11.89357	12.87091	12.57117
7893583	8.268787	8.348287	8.171614	8.330116	8.7445	6.781939	7.854722	6.399226	8.751571	8.552227	8.71074	8.213154	8.790167	8.412704	8.79197	8.522311	7.379652	8.531356
7893584	4.661834	4.99907	5.025651	4.864846	4.554909	4.382587	3.811085	3.966646	4.411554	3.997471	4.733134	4.534637	4.066393	4.161813	4.322701	3.479641	5.099939	4.409879
7893585	9.110856	8.53285	8.321595	8.391789	8.241796	8.560732	9.458228	8.13068	8.692513	8.502343	8.383836	8.773952	8.193295	8.483139	8.493478	8.26394	8.046612	8.449646
7893586	5.331962	6.225455	6.580046	5.841095	6.700831	6.532167	6.489079	6.387284	5.813797	6.087622	6.398326	6.169466	6.70155	6.595969	6.031893	6.899462	5.088647	5.819314
7893587	6.994268	7.156111	7.013618	7.080921	6.244049	7.3609	6.930152	6.76061	6.981987	7.061115	7.312625	6.797612	6.756589	6.701293	7.214785	6.979468	6.759816	7.002209
7893588	6.236832	6.012223	5.20672	5.687092	5.293701	6.453399	5.732107	6.045912	6.037695	6.207291	6.161812	5.977651	6.317979	6.625495	5.878824	5.920116	5.467546	6.139669
7893589	6.412293	5.402809	5.014555	5.93736	6.073629	6.357708	6.580351	6.08216	6.269062	5.753684	5.31148	5.025139	6.456352	6.450195	6.4289	6.491664	5.779523	6.395854
7893590	6.311091	6.331175	5.504638	5.635633	6.204894	4.624449	7.470406	5.092163	6.158744	6.545253	6.51725	5.611448	5.798005	6.226297	6.53045	6.22512	5.545437	6.023659
7893591	10.27413	10.60798	10.37771	10.30072	8.672834	7.637431	10.57023	8.400652	10.68333	10.95533	11.01418	10.71613	10.97038	11.11204	10.75307	10.44078	8.490644	10.90507
7893592	10.63136	10.50003	10.05552	10.41723	9.133798	9.082374	10.21739	10.03812	10.66967	10.79718	10.59743	10.55758	10.77545	11.08335	10.70042	10.29925	9.79038	10.86491
7893593	7.593143	7.760799	7.516103	7.826774	7.788797	7.235704	7.273747	7.288842	7.863367	8.109084	8.122815	7.339399	8.389625	7.853086	7.940578	8.238984	5.974852	7.778383
7893594	6.894043	7.534862	6.53299	6.526339	5.772864	4.680961	6.030483	5.777001	7.644045	6.899199	7.509978	7.207382	7.216913	7.781435	7.604444	6.979059	6.624711	7.761059
7893595	3.398763	2.729211	3.279053	2.963781	3.750822	4.443061	4.317396	3.140474	3.277742	3.18861	3.242106	3.177488	4.498409	3.472366	3.472366	4.566338	3.075809	3.020243
7893596	4.815145	4.818876	4.612303	5.484	6.146753	5.740249	5.588069	4.534336	5.30442	6.054851	6.377432	5.744712	4.871597	4.82303	5.012058	5.300339	5.731313	5.826432
7893597	3.872019	3.615689	2.820946	2.897615	3.256814	2.81714	2.75327	2.685537	2.857651	3.299211	3.062846	2.803352	3.613471	3.183425	3.063515	3.513712	3.442545	2.908562
7893598	10.43567	9.757495	9.657579	9.686696	10.08296	10.27542	10.21082	9.867914	9.465562	10.02173	9.804914	9.969026	10.07548	9.938768	10.08636	9.698102	9.836841	9.666887
7893599	8.172326	8.464092	8.38987	8.306656	7.922233	8.058501	8.330639	7.969641	8.367651	8.648635	8.374901	8.485909	7.857637	8.068666	7.74427	7.719372	7.852611	7.921719
7893600	7.429969	7.114738	6.980485	7.125741	7.169638	6.786957	7.078526	7.136369	7.434985	7.29015	7.278267	6.870483	6.980627	7.674708	6.976627	7.387445	6.828138	7.408806
7893601	7.69537	8.011513	7.96704	7.827321	7.107449	6.655305	8.501839	7.146846	8.129745	7.552943	7.626778	8.215699	7.903971	8.039724	8.280715	8.194203	6.856194	8.152287
7893602	9.811734	9.45783	9.670612	9.635714	10.05728	9.732053	8.458109	10.48129	9.773018	9.366066	9.244916	9.528131	9.216358	9.363642	9.607968	9.798804	9.874887	9.430021
7893603	11.96213	11.40792	11.81316	11.41819	11.90259	12.54105	10.24445	12.1912	11.3338	10.97744	11.15848	11.54089	11.08106	10.78766	10.68902	10.68526	11.88765	11.07285
7893604	3.53555	3.142244	3.753947	4.287179	3.597213	5.148211	3.421379	3.770536	4.17281	4.025533	4.29606	4.046941	3.732851	4.626275	4.033113	4.594592	3.751652	3.915545
7893605	12.04049	11.75019	11.46295	11.68689	11.59258	11.64469	12.25731	11.48725	11.89313	11.70865	11.88969	11.94625	11.7167	11.86411	11.84549	11.33828	11.55599	11.80796
7893606	6.356289	6.12312	5.472729	6.246995	6.613962	5.034935	6.471979	5.943397	6.576832	5.258961	6.778872	5.731042	6.571099	5.85053	6.576132	5.778377	5.782897	6.897272
7893607	3.867545	4.764583	4.321527	4.50916	5.302948	4.612453	5.344648	3.745685	4.956578	5.143275	4.966329	4.802663	4.156796	4.584092	4.866924	4.923851	4.840882	4.624504
7893608	9.109385	8.85835	8.585973	9.237668	9.078991	9.347838	8.548801	9.489651	9.053981	9.2623	9.355014	8.385071	9.626012	9.322504	9.486937	9.426146	8.654368	9.36366
7893609	8.257697	9.485263	9.180789	9.491348	8.161043	9.10163	9.676132	8.673498	9.64712	9.838113	9.516839	9.314498	9.857985	9.837378	9.455398	9.017756	8.971169	9.323238
7893610	6.383678	5.317374	7.288383	5.489609	5.166435	4.708856	7.069553	6.598511	5.672604	5.902574	5.965153	6.036235	6.319329	6.741343	6.368854	6.444078	5.59372	6.505419
7893611	5.932074	5.190448	3.860454	5.508193	4.961809	3.60957	5.870733	4.913949	5.724197	5.931613	4.777901	4.969093	4.446995	4.900709	5.013813	4.105862	2.902781	4.830742
7893612	3.302595	3.60932	3.266222	3.093886	5.661165	5.3295	3.13616	2.841931	3.334868	3.383186	3.700314	3.799021	3.252386	3.307315	3.969017	3.338562	3.464911	3.670366
7893613	9.164812	9.265263	9.994411	9.366375	10.11795	9.873519	8.044539	9.853479	9.362655	8.601043	9.047089	9.117878	9.752617	8.969425	9.45385	10.17719	9.918092	9.402085
7893614	3.931333	3.596098	3.516373	4.14051	3.756616	4.483488	3.399216	5.611165	3.541076	3.654078	3.99679	3.8439	4.629831	3.928999	3.82618	3.391252	4.607287	3.978561
7893615	5.665876	5.136878	6.49756	4.992166	5.190076	7.317494	7.523448	5.436311	5.59488	5.669779	6.083473	5.589406	5.312248	6.959846	5.043016	5.702836	6.61803	6.538862
7893616	9.360472	8.846985	8.93171	8.946728	8.886363	9.35656	9.316212	8.613434	9.248761	9.29589	9.223378	9.199271	8.721155	9.245881	9.576381	9.421431	9.316157	9.243242
7893617	7.33836	6.9105	7.134295	6.476498	8.215891	7.635285	4.740675	7.709942	6.772407	3.978169	4.902724	6.061246	7.129742	6.372471	6.858951	7.500437	8.321419	6.932557
7893618	4.892861	5.456537	5.331674	5.205334	6.148386	5.629098	5.224567	5.12969	5.160438	5.286986	5.161435	6.389373	4.744603	4.828676	5.284363	4.61628	5.963671	4.513844
7893619	8.471697	9.117523	8.485399	8.838011	8.30496	5.145936	8.263826	7.06232	8.623417	9.53479	9.096294	8.641907	9.385942	9.085571	9.377136	9.207668	6.835651	9.488527
7893620	3.938531	3.566823	3.18692	2.757088	4.356797	4.184563	2.927662	4.644979	4.87582	3.736258	4.566976	3.961865	2.850998	3.772794	3.064451	3.737954	4.590106	3.877478
7893621	3.341792	3.434922	3.672194	2.680841	3.671833	3.935598	2.49318	3.037067	4.036036	2.753798	2.991725	2.976208	3.291972	2.907443	3.297423	2.490536	3.249017	2.863971
7893622	3.448357	2.989251	3.090907	2.757088	3.244818	2.994861	3.319396	5.539348	3.549871	2.522518	3.566823	4.048054	3.691165	4.110703	3.549871	3.469248	2.721133	2.860926
7893623	3.866326	3.103085	3.086966	3.620695	3.27474	4.679672	3.285398	3.57717	3.829383	3.56016	3.916273	4.307432	4.582973	4.320145	4.575833	4.009353	3.903433	3.259967
7893624	5.264586	4.775457	5.204979	4.705393	5.710185	5.487757	4.376012	4.270826	4.13167	4.851749	4.312275	4.887373	4.304556	4.705617	4.851488	4.810222	4.738171	4.238046
7893625	3.200063	2.985973	3.110738	2.941994	3.375757	3.710462	2.582722	3.293872	2.964967	2.867581	2.855664	3.017595	2.934644	2.816969	2.828843	2.886127	3.476115	2.848533
7893626	2.815064	3.089638	3.513802	2.754127	3.240891	4.958725	2.866722	3.866568	2.877455	3.168562	2.938196	2.915631	3.220582	2.925085	2.796426	2.938668	3.367873	2.710647
7893627	6.435087	6.778165	4.584753	6.412854	5.719663	5.49016	5.597367	6.358125	6.468916	6.742992	6.634999	6.267848	5.071805	5.883621	6.4116	5.611905	6.062291	5.498618
7893628	7.958903	8.387657	7.491337	8.234694	6.608169	5.331914	8.065722	6.925073	8.440311	7.708276	7.968248	7.961843	7.96867	8.559008	8.715786	7.995912	6.986362	8.477221
7893629	3.178611	3.197901	2.972989	3.00421	3.410795	3.06076	2.95115	3.302877	3.040363	4.171409	3.514003	3.219248	3.417324	3.570273	3.277505	2.883021	4.22016	2.918334
7893630	5.612384	5.26794	6.270577	6.441051	6.164345	7.069864	5.590594	5.178818	6.376746	4.290387	5.938162	5.864803	5.975403	6.731786	6.22716	5.514971	5.774504	6.386211
7893631	7.753672	7.350099	7.428464	7.274827	7.343461	7.246543	8.330922	6.476067	7.012895	7.272123	7.60117	7.604719	7.113831	7.210664	7.350403	7.148252	7.369341	7.327909
7893632	11.6219	11.45849	11.12043	11.6629	10.82045	10.5562	11.30571	11.67859	11.73124	12.15847	11.80924	11.72395	11.52361	12.19466	11.91887	11.12597	11.2725	11.95195
7893633	11.10248	10.70025	10.88592	10.60945	10.88906	9.566224	11.04888	10.03376	10.65301	10.62625	10.78184	10.69735	10.83778	10.94602	10.76308	11.03312	10.46594	10.63634
7893634	12.52997	11.91377	11.64325	11.72235	11.60663	11.29657	12.47745	11.16293	11.93444	11.80392	11.95245	11.95556	11.96634	11.91125	12.0307	11.64533	11.09524	11.89787
7893635	4.254722	5.813031	5.47406	5.318968	5.679987	4.445685	5.084358	4.862592	5.201506	5.000405	5.116112	4.030765	5.115366	4.247117	5.193455	5.357559	4.688632	5.124448
7893636	3.688061	3.885593	2.920127	3.045537	3.030124	3.887651	2.768239	3.609594	3.862409	2.765065	3.151873	3.966787	3.29649	2.617745	3.172773	2.727635	3.054039	3.012039
7893637	7.316871	6.376878	5.889769	6.433131	7.093129	6.623487	8.052518	6.622263	6.798777	7.023038	6.96493	6.503296	6.59179	7.471266	7.163861	7.60429	7.128889	7.262657
7893638	3.605772	3.536866	3.569107	4.282819	3.696343	4.232241	3.409116	5.014633	3.99039	3.911244	3.704084	3.724846	3.572819	3.432544	3.542774	3.729621	4.529869	3.355486
7893639	9.816403	9.860556	9.829021	9.813168	9.659989	10.23986	9.586533	10.13686	9.964838	10.02722	9.951947	9.656397	9.768435	9.893026	9.94174	9.516714	10.1764	9.931465
7893640	7.936187	8.283079	8.241506	8.514215	8.076085	8.297707	8.286208	8.489573	8.546919	8.583074	8.425193	8.625379	8.599305	8.691909	8.556081	8.328055	8.372966	8.608898
7893641	10.88654	10.37118	9.911192	10.5987	10.03872	9.136252	10.86946	10.45376	10.65926	10.88469	10.53163	10.56657	10.78605	11.1608	11.064	10.43525	9.66996	10.85946
7893642	11.74617	11.18674	10.87744	11.32763	11.23273	12.01148	10.84798	12.16798	11.32947	11.81762	11.38418	11.37076	11.31987	11.87007	11.64236	11.05258	11.9073	11.56152
7893643	3.699007	3.714394	4.052674	3.748415	4.245813	4.268336	3.146869	4.051578	3.653255	3.535206	3.470613	3.708074	3.608687	3.396304	3.486935	3.711564	4.126395	3.528165
7893644	6.69819	7.376746	6.506779	7.053678	6.718149	5.111057	5.920369	6.745664	7.519608	6.55899	7.942084	6.807323	7.132934	7.301695	7.74671	7.419394	6.095468	7.382857
7893645	6.017254	5.619216	3.703606	5.2392	5.131879	4.818494	5.32112	4.445461	5.981195	6.738333	6.470672	5.895442	6.575741	6.635242	5.051951	5.941475	3.029624	5.744356
7893646	9.958999	9.656492	9.643521	9.918746	9.183176	9.872859	10.64112	9.775614	9.851352	9.909061	9.76343	9.903396	10.00931	9.953141	10.29074	9.888271	8.889894	10.00339
7893647	12.13209	11.67913	11.60135	12.28679	12.12833	12.41067	11.85172	12.50075	12.43555	12.56956	12.23038	11.61197	12.30082	12.42732	12.35105	12.02027	12.37255	12.43601
7893648	3.923013	3.991296	4.501207	4.158242	3.907582	4.548268	3.368391	3.28738	3.76147	3.384353	3.792337	3.683324	3.349381	3.577537	3.483456	3.29595	3.924837	3.054086
7893649	9.663264	10.02501	10.22153	9.791411	9.762346	10.12044	9.669684	9.913734	9.975255	9.830023	9.229762	9.73929	10.23988	9.773443	10.06818	10.45049	9.799514	9.843714
7893650	11.7298	11.45729	11.16782	11.59759	11.22396	11.68439	11.74597	12.05096	11.49978	12.18695	11.67985	11.47207	11.83112	11.86079	11.76817	11.24927	11.77631	11.90064
7893651	9.092801	9.495362	9.654401	9.581241	9.695119	9.343516	9.458306	9.361633	9.271335	9.040874	9.338154	9.305123	9.568694	9.390881	9.749703	9.493146	9.566886	9.318572
7893652	5.790761	5.629117	6.266002	6.620776	6.089253	6.969474	7.039722	6.387919	6.107738	6.634054	5.4078	6.274292	6.123418	6.05476	6.31491	6.223153	5.654391	5.940049
7893653	6.538862	5.900471	7.066806	6.538862	6.933213	5.145935	8.380659	5.636054	6.57548	7.635688	6.596595	6.536274	6.531517	7.773989	6.831288	7.453191	3.422225	5.136878
7893654	6.970786	7.201431	6.109199	6.482723	6.783797	4.253289	6.747035	4.461118	7.465886	7.349803	6.571222	7.204627	6.556852	7.668266	7.328022	6.10682	3.995697	6.843712
7893655	4.629304	4.074183	3.524179	4.682775	3.60553	4.404634	4.544887	4.359324	3.871387	4.348269	4.582456	4.806043	4.011566	4.683352	5.232861	4.311043	4.433272	4.334125
7893656	4.263625	4.06561	4.43222	3.132622	3.941111	5.991838	3.803908	3.125988	4.338617	3.754132	4.539365	4.854365	4.014001	3.07102	3.602925	3.976616	5.099837	3.139234
7893657	5.267787	6.383879	6.472586	6.531384	5.69992	4.920309	5.443681	4.964994	6.771715	5.587326	5.852916	6.086497	6.025156	6.168258	6.60531	6.110147	6.546394	5.532228
7893658	6.538862	7.325092	5.942882	6.851571	7.043846	5.419739	5.755589	6.196592	7.592764	7.325421	7.893164	7.133093	6.789016	7.249688	6.907806	5.665905	6.102664	6.923012
7893659	4.090716	4.810848	4.796281	3.680113	4.881258	6.49786	4.399832	4.750321	4.779364	4.256613	4.050281	5.102532	5.429834	4.22142	4.751688	4.764226	4.160325	4.401208
7893660	10.23039	9.931378	10.24286	10.16683	10.23028	9.467848	10.53928	9.699131	9.769558	9.860666	9.914542	9.867792	10.44727	9.957108	10.27741	10.58335	10.18702	10.17941
7893661	10.38912	10.41511	10.12928	10.3255	9.73313	9.804522	10.7897	9.950584	10.38781	10.07141	10.12528	10.29108	10.40741	10.45708	10.32155	10.02883	9.662195	10.23883
7893662	11.59187	11.54208	11.24165	11.51946	10.29062	10.11801	12.28755	10.80157	11.79296	12.287	11.83755	11.75188	12.16373	12.36095	12.16242	11.68802	10.72586	12.25599
7893663	5.826684	5.181039	5.143812	4.291702	4.142889	6.071936	5.252743	5.646277	4.94522	4.453648	5.159376	4.881734	4.896134	4.944615	5.263586	5.452627	5.522041	5.432145
7893664	7.659213	7.552313	8.365249	8.058082	7.642789	8.081498	7.715527	8.09127	7.905695	8.328972	7.857752	7.55012	8.410204	8.647908	7.843949	8.220008	8.651714	8.066622
7893665	7.232302	7.15439	6.956641	7.536818	7.153249	7.095766	6.715597	6.8877	7.083877	7.11865	7.310832	7.115458	6.285291	6.923026	7.171203	6.788891	6.399386	6.665427
7893666	4.911081	4.990464	4.430031	4.54634	5.293427	5.589207	3.482389	4.821936	4.33181	4.450121	5.33579	4.072668	3.667475	4.446439	4.805829	3.765419	5.069806	4.469084
7893667	7.187823	5.544225	5.690433	5.356726	6.066807	6.276012	6.958591	6.393936	6.234158	6.060091	5.746867	5.968042	6.073997	6.154495	5.567721	5.363456	6.773157	5.534605
7893668	3.606073	2.482474	2.701003	2.989251	3.102516	3.126658	3.121329	2.521135	3.386942	3.329173	3.732405	3.3209	3.691165	4.110703	3.828629	3.207615	5.190076	2.476491
7893669	6.274395	6.052439	5.735686	5.730801	4.570683	5.213157	5.365976	5.501627	6.882025	6.401314	5.951324	6.285096	5.32692	5.746245	5.036392	5.938595	4.079333	5.978181
7893670	12.0215	11.32047	11.07195	11.36814	11.3499	11.8156	11.43315	11.39254	11.30122	11.3817	11.63787	11.46318	11.27918	11.54422	11.46407	10.88693	11.42235	11.55728
7893671	4.888531	4.780304	4.140992	4.505395	4.874731	4.482514	4.266674	4.791337	4.922851	4.698367	4.557431	4.574581	5.098089	5.465776	4.397403	4.556353	3.486999	3.900881
7893672	7.228044	7.839659	6.236172	7.376806	6.814429	8.085712	8.366886	7.727809	7.132028	7.781172	8.246428	7.07723	7.226171	7.683912	7.479145	6.818705	6.553567	6.816208
7893673	4.167133	4.519154	5.168752	4.776222	4.425324	6.669026	3.815608	4.000142	4.875844	3.314673	4.566976	5.438332	3.252231	4.433633	3.549871	4.440635	5.202375	3.800848
7893674	3.141891	2.711726	2.918289	2.512814	3.244818	4.184563	2.906316	2.753942	3.819387	2.860926	3.94727	2.612764	3.446891	3.242334	3.064451	3.558177	2.692807	3.018557
7893675	10.19535	9.668945	9.417542	9.731071	9.849719	9.847481	9.877287	9.896793	9.569755	9.491988	9.782619	9.708922	9.667807	9.723763	9.536871	9.700953	9.599362	9.731589
7893676	10.32244	10.47853	10.05875	10.51563	9.931432	10.92404	9.614575	10.82578	10.46705	10.65285	10.50913	10.42848	10.58383	10.61259	10.50725	10.34057	10.69411	10.70365
7893677	13.64772	13.31763	12.76933	13.06763	13.02394	13.70679	13.40754	13.46605	13.35359	13.37829	13.49606	13.34165	12.77583	13.09858	12.94218	12.37628	13.47443	12.95151
7893678	4.632184	3.872283	4.596541	4.631876	4.330717	4.060081	4.392409	3.605696	3.558802	3.77204	4.092696	3.403981	3.994026	3.636024	4.298615	3.275866	2.829107	4.179746
7893679	5.416485	4.231946	3.218549	4.911317	4.147423	5.266645	3.856506	4.257059	4.725849	4.460981	3.990222	4.457355	3.699233	3.660847	4.430845	3.589235	3.856909	3.307898
7893681	3.448357	2.989251	2.918289	3.648057	3.102516	3.126658	2.39374	2.521135	3.182907	2.606048	2.804556	2.701003	2.644789	2.653724	2.459064	2.903676	3.240821	2.81355
7893682	7.712714	7.727879	7.283491	7.405607	5.780788	7.334214	6.084713	7.852338	7.637478	7.36216	7.748743	7.839362	7.920743	7.795642	7.941513	7.438104	6.484139	8.046122
7893683	6.865287	6.160376	6.246479	5.756307	5.958754	6.300204	7.11073	6.082808	5.888991	5.956949	6.344956	6.134427	6.123197	6.322545	5.983828	5.828979	6.279404	6.370606
7893684	8.805599	9.206918	9.245794	9.147368	8.586304	8.799931	8.684169	8.961883	9.182552	9.019898	9.04864	9.192481	9.119434	9.078059	9.278438	8.817629	8.987933	9.186996
7893685	9.104671	9.025081	9.243091	9.112466	8.736859	6.769478	9.387293	7.282159	9.44899	9.255268	8.868966	8.647554	9.850513	9.609795	9.594305	9.728851	7.826742	9.532615
7893686	6.348454	5.726003	6.000457	6.260871	6.723923	7.240402	7.198378	5.422112	5.779118	6.790286	6.475613	6.48267	5.408877	6.662076	6.729165	6.383838	6.404386	6.240458
7893687	3.080414	2.998977	3.08511	2.921509	3.296484	3.759998	2.579496	3.297754	3.030047	2.88009	2.882597	3.004533	2.967152	2.812947	2.83253	2.898687	3.423887	2.898093
7893688	4.317774	4.111358	4.950671	4.646849	4.381677	4.497766	6.276619	4.566409	3.473105	4.974831	4.860886	5.257823	5.025593	4.465385	4.618444	3.740246	4.926564	4.502429
7893689	12.99915	12.50283	12.28067	12.40077	12.63571	12.60498	12.89577	12.2547	12.64888	12.55198	12.59562	12.62361	12.51194	12.59991	12.52893	12.10056	12.54519	12.56976
7893690	8.689096	8.58733	8.910996	8.531884	8.766138	9.184177	8.575006	9.096397	8.699343	8.447202	8.610835	8.435774	8.691733	8.543892	8.514211	8.37903	8.391909	8.609134
7893691	3.775829	3.480336	3.366758	3.497075	3.17435	3.857875	3.108914	3.761871	3.35091	3.427628	3.151911	3.287875	3.407651	3.79024	3.948976	3.345848	3.54786	3.357582
7893692	10.01617	9.745489	9.961787	10.13821	9.994523	9.448227	11.1437	9.673704	9.88222	9.181511	9.931188	9.679276	9.884981	9.93996	9.913872	9.771198	9.784301	9.839986
7893693	7.152316	6.181071	4.539867	6.394199	6.447224	6.097182	4.926598	6.922162	5.826952	6.187835	6.553558	5.67235	5.300333	5.924757	6.485102	5.419715	5.815849	5.453723
7893694	3.606073	2.862063	4.547796	3.926074	3.765659	5.345884	2.696476	2.81355	3.329173	2.702955	2.850998	2.572618	2.644789	2.693246	2.50046	2.707618	3.240821	2.683247
7893695	8.373224	7.910805	7.671793	7.283605	7.751253	8.079617	8.886683	7.926732	7.4424	8.008108	8.090039	7.973826	8.141617	7.942187	7.790804	7.876475	7.211996	7.689527
7893696	9.280468	9.323978	9.180178	9.406635	9.29728	9.140593	8.732697	7.574675	9.049108	8.842949	9.231916	9.088546	8.81522	8.617929	8.742089	8.24343	9.291564	8.825656
7893697	5.718388	5.234752	4.874774	4.337137	5.934332	4.673176	5.652707	5.004294	5.961526	5.376988	5.657588	5.517785	5.355706	5.737571	5.150294	5.376735	5.524301	5.220537
7893698	8.104228	7.571573	7.077719	7.131275	7.57995	7.99739	7.390891	7.424367	7.387249	7.800718	7.243308	7.292041	7.087678	7.207342	7.71726	6.920757	7.255192	7.306768
7893699	5.920993	6.152619	5.401252	5.86075	5.12335	4.157715	6.025947	4.624561	5.274388	5.942945	5.566608	5.615444	5.434433	5.645621	5.571702	5.067902	5.362089	5.672891
7893700	7.924226	8.435075	8.009898	7.948141	7.741335	8.205885	7.472973	8.37174	8.019826	8.164705	8.07582	8.133768	7.775856	8.16094	8.13696	7.680614	8.308496	8.227094
7893701	11.64601	11.3108	11.43672	11.22426	11.87329	11.79047	11.3995	11.72761	11.24646	10.79554	11.19691	11.18761	11.29116	11.05581	11.13311	11.47264	11.65456	10.95538
7893702	3.301051	2.821488	3.154094	3.186262	3.389835	4.421475	2.645382	6.253063	3.127093	3.530891	3.605883	2.890502	3.033039	3.498142	2.530819	2.747256	2.844002	2.709072
7893703	6.987686	6.902099	6.832997	6.738258	6.973714	6.902643	6.697807	6.604232	7.288137	7.24364	6.997773	6.195668	6.179387	6.776346	6.843515	6.80762	4.742191	6.768022
7893704	7.247715	7.028013	7.027549	6.866444	6.8332	5.522626	7.522707	6.703084	7.1674	6.324306	6.968445	6.944395	7.122844	7.554485	7.086576	7.150979	6.396472	6.955337
7893705	9.776985	8.832513	9.314791	8.306734	8.884167	8.242433	9.928476	7.946566	9.381024	9.217838	9.300024	9.412017	9.578432	9.728019	9.681067	9.443051	8.529624	9.269321
7893706	5.001269	5.647151	6.184355	5.634425	6.542325	5.080331	6.054537	5.667978	5.457572	5.693969	6.067636	6.171503	4.903507	5.658151	5.592293	5.083315	6.587602	5.992589
7893707	7.5949	7.659736	7.753194	7.815656	7.524677	7.760003	8.302409	7.583085	7.98206	7.651813	8.144436	8.065925	7.76537	7.771737	7.728415	7.326729	7.803094	7.992216
7893708	10.20978	9.641754	9.327716	9.668817	9.344755	9.218314	10.22795	9.659511	9.695775	9.863108	9.726715	9.566637	9.409752	9.555931	9.700114	9.387284	9.412587	9.541776
7893709	8.548135	9.381127	9.41175	9.346772	8.874878	8.291534	8.319447	9.234454	9.197762	9.288041	9.141145	9.111956	9.43841	9.162392	9.247711	9.492591	8.835726	9.060838
7893710	12.32579	11.94547	11.84909	11.92463	12.05549	12.3947	11.97273	12.20459	11.79602	11.74003	11.81843	11.8232	11.84245	11.76163	11.76141	11.83357	12.1754	11.71343
7893711	11.67715	12.23932	12.20276	12.0541	11.71065	11.20749	10.94662	10.66865	12.05527	11.2421	11.98557	12.24678	11.37246	11.40159	11.17189	10.95802	11.69938	11.46993
7893712	5.439337	5.4957	3.799172	4.665798	4.382752	4.089965	4.483194	4.166649	5.236204	4.666952	5.377257	4.868239	4.596536	4.63558	4.887266	4.017775	4.837078	4.354162
7893713	6.975152	7.156548	6.223727	6.401028	6.433541	6.74694	5.995279	6.304951	6.874569	6.7311	7.229721	7.126978	6.016903	5.733198	5.951034	5.858912	6.325706	6.187098
7893714	9.256566	9.749662	9.041164	9.337966	9.049242	9.431327	9.194693	9.032244	9.36911	9.06242	9.144251	9.573943	8.890642	9.128108	8.63642	8.541807	9.403752	9.050774
7893715	9.37624	8.992294	9.077269	9.21316	8.72635	8.115967	9.058358	8.848269	9.220128	9.136086	9.067278	8.881025	9.55867	9.851557	9.129664	9.637607	9.08148	9.134599
7893716	5.696279	5.05732	5.009823	4.837916	5.040894	5.404321	4.419852	4.892372	4.869723	5.47455	4.863004	5.444557	5.05473	5.162339	4.525779	4.642807	5.234004	4.855247
7893717	7.539152	7.027796	6.404221	6.679851	5.811419	5.128856	5.464146	5.707482	6.224655	6.743029	7.296978	6.776069	6.750931	6.483093	6.648761	5.833411	5.289442	7.049087
7893718	5.347944	4.823561	5.498146	4.465421	5.537745	5.172152	4.21843	5.948117	4.810693	4.81391	5.166676	4.574341	5.468428	5.145803	5.437814	5.01585	5.014555	5.060748
7893719	3.61867	2.821488	3.054783	3.405406	3.5477	4.255167	3.457246	3.389087	3.366263	3.092206	3.156869	3.717163	3.977215	3.470134	3.314702	3.330937	4.100157	4.105728
7893720	9.933692	9.648495	8.903666	9.293146	8.988957	9.269218	9.793402	9.100874	9.341265	9.752838	10.00628	9.790411	9.08685	9.9175	9.564453	8.680105	9.116118	9.376178
7893721	7.944894	7.807852	8.698491	8.431472	7.898755	6.492125	7.195279	7.97266	8.314979	7.043581	7.987874	7.940704	7.507929	7.722927	7.66126	7.986758	7.758954	7.626485
7893722	7.033734	7.062525	7.214554	6.379159	8.186399	7.114829	6.460755	6.891578	6.704287	6.812656	6.644972	6.491642	6.429331	6.457376	6.485322	6.625646	6.878281	6.19463
7893723	4.85667	5.550451	5.651124	5.555846	5.612535	4.795846	3.573877	5.775699	5.179646	4.72988	5.106495	4.746976	4.823172	4.133525	5.091969	4.269625	6.294785	4.558979
7893724	7.865069	7.882731	7.362097	7.341108	7.076953	7.027615	7.362632	6.705139	7.564279	7.232879	7.606099	7.613122	7.596172	7.300872	6.644925	6.701194	7.724847	7.121059
7893725	13.55573	13.18906	12.8119	12.97803	12.66806	13.39176	12.99574	13.13408	13.02042	12.81396	13.19489	13.38792	12.75973	13.02077	12.8483	11.96034	13.04156	12.92799
7893726	8.983989	8.319537	7.451612	8.001538	8.471137	9.545045	8.032604	8.953221	8.235805	8.576362	8.566477	8.038681	7.820653	8.421773	8.459558	8.126085	8.411071	8.11372
7893727	12.79385	12.84744	13.12795	12.91587	12.74899	12.1903	12.82627	13.03682	12.85546	12.99709	12.88805	12.89462	13.22046	13.05125	12.9323	12.96708	12.89264	13.10924
7893728	10.26897	10.07112	10.27791	10.04076	10.35515	9.924767	9.666353	9.489013	10.03081	9.412929	10.25701	10.07702	9.705153	9.638144	9.744112	9.618157	10.38879	9.590113
7893729	7.48093	7.689222	7.541414	7.273014	6.777794	5.952199	5.964056	7.641942	7.456472	7.072937	7.443458	7.666156	6.645213	7.490314	6.97168	6.275835	7.367383	6.507755
7893730	5.477428	5.931084	5.1932	5.059414	5.43583	5.312188	5.37257	5.479097	5.224034	6.038027	5.90215	5.335657	5.480675	6.049809	4.97718	5.223676	5.203712	5.02353
7893731	12.67043	12.7704	12.72629	12.58852	12.67152	12.47441	12.13719	11.884	12.60358	12.25838	12.66905	12.81871	12.00971	12.24513	12.00174	11.85228	12.60363	12.22011
7893732	10.39877	10.34076	10.95865	10.73759	10.71115	9.506926	10.57749	10.91663	10.77154	10.79347	10.60399	10.38479	11.33345	11.03179	11.26553	11.07434	10.20215	11.32829
7893733	9.813039	10.10079	9.904533	10.16033	9.839257	9.692246	9.329006	10.30337	10.25596	10.52418	10.38069	10.2113	10.32244	10.54641	10.37473	10.09714	10.08956	10.47586
7893734	11.18521	11.22381	11.73386	11.46305	11.36044	11.77076	10.31478	11.503	11.30157	10.65123	11.16749	11.08877	11.2922	10.73115	10.82572	11.17813	11.51052	11.13066
7893735	4.294228	4.070603	4.491523	3.634271	3.077518	4.311694	3.827691	3.073839	3.998802	3.952886	4.085715	4.372043	3.551739	3.652841	4.743457	3.429205	4.075704	4.081275
7893736	6.17717	6.28551	5.081637	5.741187	5.8997	6.838972	6.115612	6.298586	6.614282	6.335014	7.539474	6.35971	6.479074	6.642138	6.323443	5.797245	5.398323	6.286196
7893737	7.561644	7.089284	6.201993	6.476893	4.36226	6.270864	7.97174	7.200313	7.658667	7.632207	6.870071	6.712437	6.769523	7.430866	6.509597	6.400055	5.758773	6.828186
7893738	7.699151	8.387086	7.817316	8.267149	7.989154	8.323432	6.709962	8.301867	8.135731	7.389549	8.117343	8.03002	7.942037	7.905619	8.173337	7.457419	8.462705	7.905361
7893739	10.01285	10.18306	10.08061	10.18764	10.04865	8.995872	10.86812	10.06389	9.870614	10.11845	10.17183	9.733596	10.26168	10.28512	10.38515	10.34409	9.639508	10.06335
7893740	9.183334	9.307312	8.144382	9.056706	8.564385	9.377576	8.71398	9.077686	9.038162	9.70407	9.251719	9.264156	8.909236	9.192774	9.002908	8.472907	9.236729	9.086193
7893741	5.376519	5.097686	6.397952	3.695313	3.88057	3.084336	3.432451	4.530839	4.792057	4.242177	4.280235	4.892922	4.049252	3.910187	4.538216	3.527855	3.593256	3.439587
7893742	2.598292	3.06413	3.389899	2.874629	3.545615	2.903371	2.874493	3.221312	3.113142	2.926449	3.146585	2.641234	3.904822	2.518038	2.87734	2.724001	2.807834	2.987169
7893743	6.956933	7.810606	7.329886	7.613068	7.094126	6.773639	6.179681	7.050389	7.73905	8.00657	8.155984	7.411996	7.61952	8.099029	8.115567	6.778966	6.734066	7.153988
7893744	8.635298	8.410426	9.05551	8.648108	9.111492	9.048354	9.216059	9.019384	8.26416	8.655504	8.55211	8.417444	8.706167	8.496849	8.170066	9.03153	9.2071	8.583597
7893745	7.370684	7.555014	7.837123	7.130975	8.07123	7.538095	6.017885	7.74423	7.467664	6.974892	7.108951	7.463649	6.699164	6.608529	6.602797	6.864402	7.576552	6.421589
7893746	4.94348	3.823184	3.921223	4.701694	4.122851	3.196504	5.851604	5.697505	3.442279	4.658609	5.2062	4.539465	3.220552	4.187212	4.408236	4.064407	4.909419	4.719708
7893747	9.013465	9.099951	9.19789	9.118228	9.218296	9.656544	8.415267	9.225061	9.256395	9.124464	9.226315	9.208295	8.580155	9.017461	8.972385	8.856999	9.364415	9.094434
7893748	5.900614	7.581418	7.568361	6.73051	8.030413	6.883856	8.727277	6.831402	7.177814	6.587497	6.965009	7.126646	6.779005	6.773049	7.14386	7.1339	7.509978	6.919556
7893749	3.425695	3.364108	3.119357	3.7398	4.432344	3.286706	4.314649	3.101994	4.380433	3.086436	3.592093	4.085284	4.146879	3.265924	3.410633	3.455246	4.080849	3.974636
7893750	6.006873	5.227525	5.057041	5.188528	7.007871	6.38242	4.573395	5.884873	4.147716	3.680086	5.447766	5.67411	3.829933	3.907897	5.416698	5.157763	4.809238	4.158081
7893751	7.575841	7.332062	6.515562	6.802855	7.266228	7.254897	7.278893	7.049487	7.198218	7.107013	7.67594	6.785537	6.875686	7.359475	7.374259	7.127206	6.534313	7.378911
7893752	6.59621	8.382099	7.553986	8.476263	7.972044	7.806946	7.833019	8.120273	8.471976	8.443997	8.626987	8.235956	7.952785	8.277917	8.312589	7.980007	8.300743	8.428281
7893753	3.859397	3.371863	3.270116	3.414954	5.223631	4.469178	3.026419	4.112	2.932217	2.990105	3.182094	4.455658	3.182907	2.934114	3.800176	2.878859	4.394199	2.588047
7893754	5.531007	5.373486	5.206728	5.409285	5.30968	5.761633	5.821988	5.56668	5.260975	4.819644	5.303172	5.14758	5.14161	5.739742	5.193807	5.051615	5.180758	5.216321
7893755	4.570767	3.314651	3.718158	3.289331	3.568995	5.58242	3.584965	2.888177	3.5658	3.266572	3.219715	3.743032	3.516551	3.331507	3.269926	2.805646	3.602635	3.837052
7893756	5.470813	4.902001	5.100091	4.384628	4.931335	3.779878	4.90501	5.152633	4.299973	4.89115	4.965988	5.937795	4.446106	5.157848	4.935884	4.858397	5.447507	4.666993
7893757	6.290811	5.855711	6.869463	5.760712	6.932426	6.485316	6.83005	6.688232	5.911922	6.629982	5.77671	5.579729	6.987695	6.36218	6.421552	7.220217	6.410834	5.848397
7893758	4.494146	4.162008	4.492356	5.301353	3.39456	4.576744	3.567443	3.654138	4.014699	3.85467	4.67661	4.738951	2.912978	3.914905	4.186095	3.161688	4.954834	3.131336
7893759	11.54069	11.03861	10.904	11.32481	11.18576	11.23906	11.48331	12.07326	11.49712	12.01492	11.50196	11.06643	11.78734	11.92555	11.93361	11.28015	11.58222	11.84018
7893760	4.132497	2.869363	4.034509	2.929484	4.052656	3.393328	3.594492	3.297887	3.372758	3.096527	3.594206	3.052755	3.662091	2.948452	2.912303	3.708116	3.967779	3.072532
7893761	7.751674	7.502418	5.9761	7.27619	6.88256	5.620253	6.548152	7.099851	7.234517	7.69201	7.875448	7.275109	7.467584	7.419265	7.441233	6.5644	6.939209	7.522716
7893762	13.45942	13.04627	12.7943	13.27939	13.01739	13.62362	13.10513	13.64717	13.18968	13.51846	13.2732	13.04692	13.19087	13.45586	13.43292	12.61505	13.53284	13.57563
7893763	11.44838	11.34239	11.42097	11.42944	11.48571	11.55121	11.69268	11.67056	11.49242	12.01996	11.57981	11.28493	11.9553	11.85511	11.84619	11.66327	11.68308	11.86258
7893764	7.97696	7.792362	7.114655	7.458424	8.172968	8.351363	7.842033	7.926561	7.70458	7.670068	7.610162	7.135093	7.899168	7.58329	7.756021	7.55399	7.664322	7.538856
7893765	7.838337	7.402179	7.38905	7.769691	8.220836	8.470205	8.543314	7.616159	7.631162	7.767632	8.132113	7.387698	7.894259	7.928168	7.832109	7.934148	7.953938	8.031861
7893766	10.02673	9.588316	9.201737	9.836547	8.795983	5.145935	10.68992	6.278947	9.477384	9.913858	9.816598	9.624913	9.904816	8.997519	9.91608	9.970578	7.299548	10.06056
7893767	7.33051	6.798742	7.409783	7.254231	7.151819	7.406126	5.88963	7.402842	6.558583	6.11232	6.462469	5.725928	6.380937	6.545809	6.574426	6.671724	7.012059	6.712476
7893768	7.13268	7.045829	5.927455	6.985783	5.780995	6.498447	6.653277	5.217665	6.80135	7.184563	7.699495	6.502254	6.82161	7.212028	7.468887	6.967883	5.945144	6.91114
7893769	6.902156	7.920837	8.17438	8.105065	7.188156	6.973836	7.145003	7.527275	7.954607	7.171502	7.724324	7.745541	7.626878	7.039714	7.664107	7.458561	7.629417	7.520601
7893770	4.343472	4.644989	3.225365	4.282849	3.52353	3.426329	3.432088	3.851235	4.849362	4.281887	4.454504	4.630444	4.083191	5.430114	4.305176	2.904733	3.751653	4.279621
7893771	7.214026	5.535265	6.093848	5.771488	6.429877	5.18968	7.383268	6.128218	6.582994	7.175223	6.926839	5.876658	6.570524	6.289542	5.780547	6.238122	6.131394	5.748352
7893772	4.185396	5.147731	5.104853	5.053822	5.405713	6.088634	3.867339	5.505807	4.382817	3.964664	4.603292	5.483301	3.984022	4.522014	4.988941	4.146724	5.620354	3.495999
7893773	11.03328	11.40454	12.10499	11.55791	11.29901	10.32397	10.80347	11.19027	11.39992	10.57066	11.33271	11.31405	11.52171	10.8553	11.05377	11.31388	11.05803	11.17741
7893774	10.30241	10.80726	11.08699	10.4822	10.99853	10.24926	9.566257	10.18861	10.54785	10.06958	10.0985	10.55283	10.82206	10.23523	10.34005	10.95458	10.58158	10.11757
7893775	3.266267	4.155488	3.446492	3.46735	3.962486	5.049308	2.878216	4.271687	3.513912	3.485241	3.080931	3.31795	3.031328	3.377553	2.930204	3.039059	2.756404	3.083757
7893776	4.059762	4.743301	4.632396	4.965786	3.664387	3.394009	3.061402	5.080947	4.028007	3.897833	4.621962	3.700781	4.070756	3.4764	4.199611	3.846941	4.07465	4.266002
7893777	7.779342	8.296463	8.255624	8.433597	7.987013	6.833773	7.849068	8.241194	8.326095	8.289396	8.251715	7.819366	8.294289	8.609363	8.272713	8.145356	8.180718	8.220495
7893778	8.807528	9.050518	9.009276	8.880818	8.062826	8.299659	7.463763	8.492407	8.879092	7.787118	8.9275	8.63396	8.665519	8.42916	8.303237	8.375527	8.360435	8.405657
7893779	9.282187	9.247619	8.929834	9.262776	8.794319	8.477605	8.665871	9.23941	9.250939	9.90616	9.479689	9.141941	9.401834	9.387935	9.573658	8.876092	8.52449	9.539326
7893780	4.155897	4.307257	4.111014	3.852433	3.409047	4.651193	3.621471	5.114031	3.893832	3.199447	4.29642	3.758859	3.187344	3.751116	2.940235	3.194224	3.504641	3.894764
7893781	10.49099	10.17321	9.579041	9.900904	10.22837	9.618571	10.52615	9.951748	9.773068	10.16231	10.08852	9.752446	9.46876	10.30914	9.804653	8.98388	9.090786	9.646254
7893782	8.422791	8.024501	8.391208	8.394687	8.254192	6.915577	7.359643	8.020107	8.038177	8.054743	8.087042	8.043437	8.420011	8.290159	8.56877	8.751086	7.849579	8.332404
7893783	11.97061	11.57968	11.31302	11.4363	11.52976	10.80289	11.97968	10.79696	11.51399	11.33482	11.43049	11.62661	11.41916	11.68989	11.57438	11.11861	10.96703	11.43295
7893784	7.69587	7.528913	6.77171	7.04479	7.18831	7.695854	7.252418	7.41218	7.690803	7.472497	8.196084	7.838711	7.678306	7.998244	7.45611	6.504047	6.812092	7.500294
7893785	11.35317	11.29343	11.35334	11.23452	11.03568	11.18776	10.90478	11.41707	11.36318	11.36514	11.23358	11.37392	11.35778	11.05645	11.54684	11.45132	10.85106	11.37489
7893786	7.08898	6.379302	6.175482	5.51717	6.3366	6.665563	7.486584	6.816547	6.177833	6.376667	6.473348	6.719276	5.686862	5.672759	5.522863	5.168406	6.455408	5.750719
7893787	5.086366	4.228111	4.328194	3.938078	4.937154	3.855942	3.577541	3.664762	5.809314	3.919921	3.796057	3.757295	3.584858	4.813669	3.47873	3.58867	4.853639	3.542793
7893788	8.343423	8.88403	9.003583	9.040315	8.463205	9.057904	8.504269	9.316239	9.106151	9.167197	8.927229	8.750374	9.459223	8.992728	9.145318	8.750746	7.3664	9.300564
7893789	11.44616	10.4101	10.3266	10.45237	11.18486	11.36968	10.71141	10.97596	10.52128	9.866941	10.48827	10.64085	10.41754	10.65319	10.51049	10.42845	10.81354	10.54425
7893790	8.909573	8.097891	7.893922	7.862296	8.333638	8.943592	7.207847	8.545794	8.28004	9.155919	8.805387	8.326771	8.489096	8.478838	8.765282	8.013369	8.313768	8.626595
7893791	7.36988	6.377138	5.159376	5.405265	6.464896	5.943377	5.330513	4.954462	6.298	5.604319	7.345327	6.049055	7.048989	6.858121	6.816045	4.852736	3.803031	5.504365
7893792	9.448584	10.10052	10.96381	10.21593	10.50299	9.194056	9.404359	9.319768	10.01188	9.125119	9.902235	10.06658	10.18474	9.319905	9.629932	10.19454	9.596422	9.790352
7893793	6.283092	6.38909	7.045877	6.934274	6.53069	6.597025	6.925113	6.723675	7.51414	6.724502	6.164361	6.403734	6.626729	6.786598	6.985199	6.62613	6.346385	6.543736
7893794	7.174812	6.155459	6.185126	6.913898	6.472035	5.788871	6.135393	7.217973	7.126002	6.631463	7.265192	5.918659	6.578334	6.682444	6.649683	5.799155	6.208498	6.167071
7893795	4.246359	5.737808	5.961421	5.599875	4.800351	6.306817	5.032981	5.57369	5.298973	5.939715	5.094399	5.251628	5.410148	4.88332	5.715743	6.02533	5.540537	5.137945
7893796	6.797572	7.252991	7.550165	7.42351	7.287452	7.764319	8.949623	6.555601	7.122117	7.002117	7.296176	7.595676	7.288065	7.671392	7.272433	7.131314	7.22076	7.107265
7893797	5.842319	6.715668	6.364505	6.508739	6.404027	5.773959	5.466594	4.731978	5.48947	6.242887	5.58499	6.004394	5.387823	5.786711	5.59698	5.74911	4.473118	6.350117
7893798	5.325307	5.744347	6.072497	5.320749	4.774486	5.740388	5.429154	5.81904	5.500245	5.024098	5.340735	5.778237	5.425377	5.091249	5.60221	4.683483	5.115892	5.324507
7893799	4.928778	3.764835	3.138913	3.81847	3.89386	4.412122	3.59739	3.854338	3.486435	3.828531	4.224933	3.141547	5.078738	4.481314	4.445822	5.115955	4.045907	3.751792
7893800	10.0158	9.358692	8.896132	9.235909	9.392541	10.13034	9.737628	9.7764	9.369964	9.856462	9.683661	9.365803	9.642321	9.649193	9.701999	9.509815	9.66818	9.517976
7893801	4.026572	3.816856	4.077397	4.101564	3.780389	5.307446	4.549193	4.105737	4.488248	3.732365	4.284136	4.509506	3.598179	4.493592	4.266525	4.025904	5.027049	3.631548
7893802	12.25529	11.91675	11.51365	11.71959	11.78221	12.08993	12.19404	11.77907	11.82331	11.84265	11.62464	11.8074	11.87736	11.83097	11.84693	11.56188	11.49232	11.84482
7893803	3.817702	4.031621	2.922517	3.855826	3.603112	3.228906	3.555571	3.630829	4.791819	4.108361	4.242683	4.118135	3.900138	4.019134	4.390314	3.113854	4.999656	3.637922
7893804	6.268078	5.258498	5.198578	5.287083	6.190829	5.505391	4.786114	5.191182	5.287958	5.719643	5.488399	5.822823	5.511705	5.578066	5.81345	5.194708	3.588849	5.295112
7893805	9.233814	9.209729	8.915995	9.151444	9.107161	9.359373	8.355674	8.661528	9.144518	8.319646	8.705608	9.652032	8.864683	9.02072	9.050782	8.869596	8.756143	8.541563
7893806	5.718669	6.530712	7.193348	6.865736	5.710424	4.9128	6.056861	6.062517	6.812275	5.949911	6.497941	6.645619	6.903942	6.700758	6.615808	6.184207	5.657712	6.983057
7893807	7.267755	7.254683	7.219426	7.303295	7.3361	7.452536	8.912764	6.903008	7.519616	7.632737	7.698985	7.519142	7.480389	7.506449	7.649765	7.606556	7.533356	7.747684
7893808	11.71654	11.59203	11.51315	11.9595	11.83504	12.21986	11.20158	12.47278	11.64526	11.85056	11.84177	11.51959	11.60075	11.72333	11.52831	11.295	12.23546	11.58041
7893809	7.946474	8.277153	8.282509	8.215624	7.953936	7.941026	6.877066	7.863046	8.157735	7.946433	8.2007	8.327765	7.913046	7.599792	7.495005	8.062363	8.031658	8.387052
7893810	8.505813	9.10495	7.85931	7.945062	8.65051	8.637889	7.860345	7.654975	8.524961	8.215891	8.702505	8.463943	7.987097	8.713717	8.208188	8.393558	8.005441	8.244315
7893811	6.305384	5.515941	4.94753	6.141923	5.022639	4.612608	6.977799	5.181518	6.125521	5.798705	5.720643	5.761299	6.302016	6.20369	6.262444	6.146607	5.721634	6.265485
7893812	6.128715	7.483442	7.194542	7.121959	5.007547	4.89883	6.547771	4.865751	7.303592	7.832994	7.351	7.249921	7.427268	7.497385	7.728115	7.139769	5.61389	7.233976
7893813	5.652696	6.963444	7.326293	6.577093	6.119548	6.7176	5.588352	6.891046	6.902867	6.577361	6.913606	6.354651	6.783998	6.297172	6.858352	7.204476	6.873101	6.913437
7893814	5.218243	6.269539	6.270577	5.934534	5.448956	4.694444	6.882838	3.938531	5.545083	5.780116	5.692643	7.018728	7.077824	6.969493	6.70283	5.994619	6.345146	6.842135
7893815	11.2082	10.8991	10.72926	11.10162	10.12369	10.44298	11.49432	10.57118	11.28854	11.31563	11.10935	10.70675	11.38555	11.36653	11.60349	10.80548	10.89216	11.53533
7893816	9.509683	9.387066	8.889801	9.496498	9.081753	10.09041	9.048965	10.1191	9.457163	9.88633	9.530203	9.334767	9.249567	9.415977	9.393768	8.841412	9.854667	9.485669
7893817	6.972967	6.837379	5.695259	6.292326	4.473902	7.392044	6.641349	5.079376	6.505728	6.398252	6.304054	6.663481	6.057381	5.861579	5.771605	6.381133	6.124859	5.521445
7893818	6.906926	6.485795	6.77876	7.115631	7.072062	7.181526	7.084223	6.86437	6.652153	7.363866	7.04451	6.786422	7.245784	7.279053	7.382967	7.501784	7.098119	7.254024
7893819	4.745612	4.054523	3.142335	4.023189	3.103318	4.777956	3.220107	3.609645	3.230578	2.714836	3.990894	3.556549	3.8323	3.762042	3.916959	3.964053	3.214043	3.383837
7893820	12.01504	11.42898	11.0467	11.28742	11.21017	11.56696	12.27425	11.41201	11.43456	11.70757	11.42204	11.28444	11.47227	11.54342	11.59915	11.50773	11.18703	11.42541
7893821	8.159395	8.506043	8.319466	8.235686	8.122805	8.646558	7.159518	8.432551	8.541649	8.25875	8.250663	8.169679	7.830348	8.213532	7.839554	7.606259	8.504634	8.330951
7893822	5.080544	5.005249	4.951116	4.570849	4.175015	5.655155	4.974953	4.801915	4.478817	4.145633	4.643711	3.774993	4.433715	4.901546	3.482096	4.607742	4.208213	4.554594
7893823	5.442411	5.761077	4.999485	4.945366	6.964891	4.081522	4.572107	5.592268	6.637394	5.19818	5.408851	5.106262	5.515188	5.143021	6.199238	4.264674	4.211011	5.827137
7893824	8.539299	8.210054	7.695161	8.035661	8.186762	7.817771	7.923183	6.997483	8.218534	8.079482	7.914432	8.15505	8.081305	8.046843	8.233891	7.932801	7.568985	8.147477
7893825	4.697119	5.202697	5.787477	4.676797	3.631931	4.011443	4.864491	5.487829	6.321956	6.855301	6.765073	6.643205	6.33674	6.118231	6.318707	5.197909	5.827839	4.882055
7893826	3.259937	4.178338	3.184828	2.709406	3.988156	3.343288	3.108528	2.728229	3.574785	3.855653	4.6315	3.124543	4.234719	3.836561	3.89016	3.228658	3.865366	4.202299
7893827	8.03715	8.222403	8.776381	8.320308	8.624393	7.477476	7.69352	7.973155	8.762319	7.715611	8.301999	8.286713	8.106675	7.530512	7.8851	8.149334	7.903022	7.573964
7893828	5.004763	5.314299	5.911401	5.171417	5.797688	4.41431	5.996845	5.92753	6.548753	5.356266	5.160087	5.373481	6.004854	5.076538	5.850197	5.712729	5.523523	5.592865
7893829	3.79029	3.087059	3.566576	3.360329	3.932961	4.672054	3.84361	3.317374	3.278504	3.416505	3.543831	3.813918	3.633243	4.570839	3.055816	3.045788	3.597301	3.603323
7893830	4.815547	5.186607	6.420116	6.004959	5.887947	6.738838	5.334029	6.540128	5.093359	5.177141	5.319859	4.139912	5.747031	5.451414	5.058031	6.829947	6.161638	6.032663
7893831	8.679511	8.278072	8.147026	8.284266	8.58111	8.800896	8.79531	8.376551	8.210855	8.853971	8.451468	8.457026	7.910327	8.540112	8.169765	8.200866	8.243815	8.129434
7893832	7.702775	6.910675	6.995244	6.203905	7.489157	6.224844	8.130671	6.886985	6.505559	7.682152	6.751324	7.25545	6.57706	6.653481	6.451284	6.48804	6.669448	6.612792
7893833	9.523027	9.241876	9.020704	8.908469	9.79755	8.687668	9.154453	9.156466	9.422167	9.446782	9.512435	9.038876	9.385422	9.549333	9.666487	9.574883	8.9166	9.672608
7893834	7.167563	7.753633	7.803488	7.429385	7.56882	7.617153	8.409399	6.539097	6.891924	6.965673	7.504969	7.240951	7.831739	7.554688	7.695178	7.672247	7.432652	7.796254
7893835	10.01881	10.20825	10.1535	10.08234	10.23463	8.583439	10.51171	9.275125	9.941401	9.185195	9.945827	9.716755	10.09028	9.939978	9.954603	10.60006	9.468693	9.934696
7893836	10.00222	10.52486	10.80659	10.60146	10.05321	8.406002	10.70545	9.859546	10.51019	10.07781	10.44378	10.44896	10.61781	10.5553	10.53706	10.8632	9.60602	10.34759
7893837	6.233921	5.733681	6.881378	6.168437	6.915246	5.864672	6.563333	5.764931	5.886007	6.372905	5.718321	6.082697	5.474196	5.169915	6.090538	6.018502	6.537539	5.953512
7893838	12.50214	12.15627	11.71177	12.09734	11.99183	11.74431	12.54803	11.60393	12.174	11.99517	12.18841	12.22804	12.14361	12.22953	12.14326	11.78416	11.37933	12.29434
7893839	3.516558	3.729529	3.405699	3.496106	2.987971	3.865638	3.473919	4.295438	3.998152	3.763896	4.083114	3.25345	2.958346	3.918234	3.691497	3.074491	3.253466	3.083718
7893840	8.782694	8.800358	8.811771	8.521441	8.620461	8.599416	8.989274	8.773	8.841166	8.962705	9.069179	8.766113	8.713462	9.123964	8.849332	8.852478	8.490096	9.084769
7893841	9.112421	8.601862	7.87617	8.465718	9.094966	9.594604	8.610743	8.953114	8.099984	9.146008	9.193098	8.483945	9.046577	8.944824	8.911204	8.855521	8.806906	9.132598
7893842	6.365716	6.487201	6.045978	6.484093	6.395133	6.955641	7.267604	6.737885	6.011972	6.394454	6.556091	6.655216	5.941875	6.535151	6.387191	6.579452	6.288385	6.449332
7893843	5.695817	3.64365	5.070098	4.984067	4.396679	6.141889	3.84995	3.674063	4.691066	4.806311	5.42276	4.104233	4.701009	5.14791	4.950701	3.992253	5.141325	4.300397
7893844	5.685716	5.463151	5.708798	5.171271	5.639866	5.161726	4.5215	4.12493	5.587571	4.623071	5.714001	5.893222	4.726568	4.883627	4.846413	4.044024	4.665461	4.630962
7893845	3.180984	3.083134	2.843565	3.629473	2.687893	5.552187	3.016046	4.736351	3.394903	3.970146	3.693963	3.482934	3.463911	3.071131	4.345169	3.112265	3.958201	2.988489
7893846	3.575711	3.835488	2.860792	3.053615	4.774418	2.771655	2.945432	3.621746	3.062328	3.270847	2.969423	3.476776	3.073761	3.73516	2.933084	2.873436	5.084223	3.273008
7893847	4.374929	4.246529	4.945685	4.509187	5.109109	3.581812	4.907042	4.567148	3.718837	5.819389	5.273429	4.880743	5.133932	5.843638	4.421535	5.013454	3.970131	6.055728
7893848	5.563458	5.256575	5.571987	4.334937	5.290443	5.620782	5.742115	5.191592	5.758264	5.763199	5.150583	5.590263	5.656772	5.320508	4.531234	4.66306	5.393545	5.256801
7893849	6.641847	6.302754	5.387116	5.695418	5.899885	5.940306	6.039849	6.167957	6.818455	6.35384	6.109572	6.601637	5.092895	6.165903	5.99874	4.819127	5.955495	5.720452
7893850	9.710739	9.598042	10.76887	9.83176	9.732895	6.782105	8.31408	9.926586	9.875655	9.779667	10.10222	9.831669	10.31376	9.669201	9.666286	9.966138	9.665362	10.04276
7893851	4.231086	3.931488	3.510826	4.92722	4.162064	4.987951	3.563726	4.210473	5.212834	3.641166	5.075062	5.196311	5.071063	4.391869	4.622947	4.418022	5.669167	4.395979
7893853	10.11825	9.562625	9.594919	9.451391	9.895866	9.006845	9.826841	8.940307	9.555514	9.176477	9.716224	9.510921	9.26666	9.245513	9.10238	9.510931	9.570919	9.114277
7893854	3.483497	3.115782	3.058325	3.709706	3.79654	2.853127	3.497095	3.024808	3.811473	3.317505	3.665174	3.516072	4.010209	3.9877	3.52201	3.123883	3.837016	3.721622
7893855	9.58771	9.704851	10.12917	9.710609	10.05479	9.757556	9.375075	9.74622	9.711559	9.414801	9.62673	9.766092	9.814821	9.559504	9.698805	9.515046	9.992671	9.599336
7893856	8.598757	8.679785	8.901731	8.642413	8.603498	8.636916	7.463967	8.570859	8.726794	8.408651	8.868005	8.586381	8.426281	8.202747	7.927748	8.351626	8.486309	8.19547
7893857	7.854859	7.758654	6.565958	6.459158	7.273426	7.593409	9.510509	7.075265	7.368579	7.64039	7.629434	7.687985	7.56851	8.033751	7.287364	8.08777	5.851577	7.850515
7893858	2.999141	3.264078	3.132335	3.105961	3.350788	4.690893	2.818511	4.252645	3.033988	3.352142	3.320492	3.108801	2.969289	3.075484	3.417763	2.99157	3.650884	3.706916
7893859	5.488908	5.747723	4.805907	5.118529	5.196815	5.27352	4.596048	4.327881	4.770646	5.531802	4.866452	5.587939	4.272819	5.136375	5.155907	4.566646	5.407759	5.107708
7893860	8.043287	7.818113	7.446737	7.807508	8.653065	7.613494	7.709854	7.047681	8.249571	7.236834	8.069842	8.299887	6.953498	7.041635	7.38911	7.018592	7.096011	6.886901
7893861	7.81052	8.667054	8.602533	8.553472	8.705994	8.790624	8.481322	7.499727	8.247682	8.203716	8.507217	8.632158	8.417697	8.301556	8.393283	8.397808	7.284758	8.367659
7893862	7.053806	7.148175	5.87007	6.852029	4.895775	3.697016	6.980792	5.20817	7.036843	7.686637	7.694698	7.460718	7.195292	7.756561	7.707931	7.082266	6.420155	7.463899
7893863	3.577251	2.656015	3.311682	3.509958	4.726751	3.335268	3.606532	3.906868	3.515815	2.946547	3.005665	4.138616	3.265241	3.853968	2.946241	2.888618	2.853197	3.200294
7893864	5.169727	4.058961	4.878008	3.7076	4.594324	5.153701	2.941778	4.558165	4.322952	3.746581	3.8277	4.236648	4.495324	2.890913	3.912139	3.831157	5.450278	4.854477
7893865	3.619791	2.953642	4.101598	3.87962	3.944258	4.439504	3.480261	4.072444	3.827235	3.730419	3.4655	3.052721	3.861719	3.584498	3.528251	3.469305	3.262016	3.194541
7893866	13.32526	13.41314	13.44379	13.36672	13.28437	13.03375	13.15088	12.95622	13.34282	13.3627	13.45274	13.4411	13.29933	13.37227	13.28982	13.22998	13.17537	13.32853
7893867	7.73934	6.657543	6.352417	7.144562	7.06553	6.397969	6.493298	6.387309	7.283512	7.400318	7.282354	6.660336	6.427192	6.751233	6.716116	6.268732	6.381561	6.885209
7893868	7.1254	5.684701	6.122828	5.249378	6.112051	7.020304	5.890687	6.379719	5.794352	5.6138	5.796739	6.222649	5.544436	5.555791	5.666175	6.446543	6.224889	5.110417
7893869	7.186237	6.933637	6.192769	5.990778	6.861098	7.147709	7.071241	6.351152	6.625293	6.623508	7.036764	7.143199	6.709588	6.550252	6.615952	5.470215	6.841504	6.675114
7893870	8.663143	8.729507	8.238098	8.324811	8.546183	9.156176	8.672754	8.693415	8.677578	8.450068	8.624187	8.819617	8.290382	7.835812	8.021117	7.556829	8.603953	8.419655
7893871	6.402093	6.191835	6.192976	6.204288	6.317522	6.235608	7.104455	5.952991	6.067588	5.931816	6.098937	6.653021	6.564258	6.428071	6.32715	6.089902	6.365131	6.067606
7893872	7.33464	6.229765	6.51257	6.564188	6.662327	6.567427	5.596488	7.080396	7.114232	7.233108	6.49943	6.296455	6.037997	7.087783	6.691585	4.312599	6.792776	5.943303
7893873	6.575899	6.008377	6.430177	5.423136	5.772984	6.741445	6.242401	5.885535	6.500619	6.265311	5.014401	4.984024	5.957738	5.830016	6.32066	4.834088	5.178764	5.041952
7893874	3.820629	4.610642	3.981346	4.480452	5.027572	6.887219	7.236708	6.279655	5.148329	4.775252	6.43258	4.856881	5.881275	5.697628	5.388903	4.184563	6.315294	6.648005
7893875	9.5211	9.735895	9.522547	9.533442	9.649083	9.384765	10.16003	9.01333	9.775894	9.452231	9.635879	9.749746	9.605285	9.337073	9.416578	9.726967	8.999585	9.550798
7893876	8.956954	8.448805	8.451361	8.472463	8.958324	9.17443	8.612651	8.839979	8.562546	8.967909	8.509427	8.683533	8.140719	8.168039	8.274821	8.487334	8.422712	8.332434
7893877	4.511346	4.682167	5.211734	5.06629	5.419853	5.965012	4.861682	4.603423	5.393979	3.971117	5.100729	5.27745	5.159477	5.138854	4.673725	4.492404	4.229074	4.407899
7893878	7.668889	7.546635	7.899779	7.71375	7.720749	7.736994	8.14539	7.557935	7.844918	7.613059	7.797912	7.260742	8.152189	7.907856	7.969115	8.497118	8.196316	7.668335
7893879	5.967914	5.733603	4.755758	6.447267	6.298819	6.018493	4.925359	7.104631	6.151284	6.132444	6.737825	5.760488	6.167665	6.329401	6.074022	6.378905	7.130368	6.177047
7893880	11.0876	11.06096	10.58202	11.06779	10.54595	10.67581	11.08754	11.06614	11.13334	11.67922	11.03554	11.17489	11.11061	11.80617	11.61217	10.85161	11.05633	11.45773
7893881	6.528404	7.018927	7.055941	7.026746	6.021687	7.133651	7.900966	7.333344	7.322234	7.178559	7.023853	6.285376	7.311172	7.455698	7.305191	7.224977	7.031912	7.355932
7893882	4.989683	6.540502	6.570887	5.738758	6.664673	3.906078	6.723688	5.205636	7.053203	5.81413	6.169242	4.901624	6.091668	5.697283	5.7672	5.525037	6.033293	5.779667
7893883	10.52217	10.21716	9.747236	10.201	10.18032	10.90571	10.00692	11.11812	10.05285	11.1517	10.16704	10.16757	10.37533	10.91467	10.5385	9.693873	10.99152	10.53611
7893884	8.033115	7.426374	6.98222	7.254739	6.548956	7.787393	7.021525	7.077634	7.320183	7.682568	7.38721	7.735218	6.905481	7.035673	7.344925	7.071428	5.985356	7.424574
7893885	4.588719	3.409903	3.000371	3.791468	4.547796	2.706516	2.906316	4.30225	3.329173	2.445408	2.713202	2.572618	2.588238	4.531585	3.469248	2.536659	2.721133	2.81355
7893886	8.7764	8.506721	8.548044	8.448833	9.240064	9.607849	6.931656	9.660349	8.69589	8.502172	8.590787	8.630975	8.621292	8.484135	8.629414	8.760487	9.060489	8.693674
7893887	3.484067	3.35013	4.514013	4.393825	3.442657	3.539034	4.924988	6.014147	4.11533	4.908072	5.286204	4.599802	4.411175	4.332206	4.998263	4.612461	3.444143	4.233148
7893888	7.818283	7.846829	8.444542	8.082545	7.764019	8.131705	6.709515	8.089861	8.051804	7.304228	7.795975	8.249625	7.244733	7.620952	7.404061	6.853584	7.947201	7.385535
7893889	8.369745	7.983007	7.816136	7.503384	8.525367	5.261039	7.764911	7.100448	8.230652	8.487431	8.085324	7.802029	8.681612	8.344786	8.660446	7.838175	7.473056	8.099877
7893890	6.365007	5.524134	4.49745	5.845405	4.421731	5.293475	6.495847	6.00185	4.949371	6.012639	6.124029	6.239886	4.510474	6.265333	5.33107	4.503543	5.202859	5.900019
7893891	4.514692	3.372444	2.841801	3.54573	3.635709	4.882588	2.750811	3.995767	3.500875	3.18121	3.391652	2.986744	2.779308	3.354695	2.934515	3.219624	3.355536	3.03875
7893892	9.469441	9.287078	9.788789	9.676086	10.06825	9.626449	9.675008	10.09123	9.547311	9.329662	9.246309	9.18834	9.630341	9.196321	9.67244	9.703968	10.07891	9.591198
7893893	9.85275	9.682064	9.248554	9.615966	9.902789	9.910263	9.963033	9.301895	9.705411	9.746991	9.932018	9.273327	9.737589	9.884052	9.678409	9.233597	9.398847	9.630419
7893894	4.899925	4.494044	4.273286	3.982668	4.998903	4.411819	4.058964	3.821181	5.728889	3.863599	3.882892	4.865711	4.564784	4.756336	4.238456	3.918013	4.316824	4.615117
7893895	3.359066	3.657737	3.175618	3.623761	3.495342	3.741974	3.36059	3.536922	3.864835	3.541216	4.063511	3.456427	3.653425	3.23876	4.324712	3.632128	5.390189	3.012188
7893896	7.223601	6.536333	6.680368	6.932899	6.735399	7.054403	7.244825	6.497031	6.503063	6.716646	7.356508	6.649969	7.017596	7.725024	6.927268	7.340805	7.234017	7.155289
7893897	4.61884	3.455768	3.633882	4.258284	4.623298	4.315022	2.869645	2.715138	4.986892	4.622601	3.144648	4.428646	3.636202	4.482622	3.273845	3.106441	3.56094	3.997495
7893898	6.127664	5.308856	5.002387	5.697909	4.955149	4.653515	6.306357	6.754948	5.492827	5.932941	4.659115	5.281335	6.199582	5.48922	5.577881	4.95796	5.870269	6.324605
7893899	5.373891	5.899045	3.080039	5.202203	3.814656	5.974567	5.090245	5.43293	5.803019	5.51944	5.235479	4.743706	4.685078	4.169964	5.000367	4.572327	5.088063	3.566315
7893900	8.771852	7.548307	7.304714	7.904103	7.84413	8.503063	8.719995	8.53424	7.750909	8.324988	7.965033	7.619471	7.524668	8.149187	8.123056	7.934518	8.223343	7.981565
7893901	10.72161	10.45367	10.14311	10.33892	10.09101	10.49593	10.53206	10.52049	10.47632	10.35872	10.5323	10.47433	10.20777	10.57053	10.39324	9.876121	10.3716	10.38767
7893902	5.305316	4.930997	4.897979	4.946189	5.408679	6.360366	4.290137	5.798285	5.122984	5.426074	4.948998	4.206174	5.138612	5.345792	5.635719	4.746053	5.557678	4.901244
7893904	12.00194	11.81581	12.22579	12.01954	11.81692	12.38096	11.50674	12.45468	12.034	12.09602	12.04533	11.96235	12.37892	12.20361	12.16997	11.72726	12.22087	12.47049
7893905	9.166909	9.473034	9.007433	9.359917	9.153301	9.747014	8.365334	10.14071	9.284948	9.373676	9.346024	9.410912	9.625281	9.739489	9.396438	9.363425	9.255159	9.573398
7893906	7.561241	7.402798	7.175	6.792298	7.699329	7.074641	6.974504	6.966805	6.947939	7.386193	7.299234	7.52494	7.334558	7.276939	6.712293	7.351449	7.146417	7.177197
7893907	6.61558	6.695534	6.443353	4.992166	5.855841	4.694444	6.408484	7.365428	6.289213	6.413663	5.869385	6.827971	5.859416	5.794975	3.769072	5.291793	6.420155	4.647166
7893908	4.22925	6.687707	7.002691	6.378451	4.246408	6.070013	5.75194	4.289323	6.94302	4.102674	5.907321	6.706679	6.20175	5.596444	5.946499	6.520723	4.229477	5.736116
7893909	4.225414	5.184572	4.572053	4.358866	5.17557	5.312191	3.8488	4.362317	3.90739	4.620448	3.92398	3.849083	4.497435	5.001045	4.20969	4.566528	3.889177	4.72545
7893910	7.250687	7.27028	7.786133	7.661162	7.012478	7.268116	7.819321	7.529833	7.113609	8.023508	7.908325	7.480382	7.769686	7.384292	7.467577	7.495131	6.940115	7.664388
7893911	4.002878	3.157498	4.233464	3.36323	4.571188	5.224142	3.033882	4.623915	4.33785	3.615567	3.996861	3.434337	4.131143	3.63602	3.702838	3.716153	4.464808	3.939577
7893912	4.729395	3.262365	3.318591	2.831469	4.561648	3.662234	3.730201	4.471349	4.402712	3.05289	3.532208	2.929892	2.885647	3.714858	3.617928	3.107919	3.221626	3.482373
7893913	8.401181	9.08509	7.722421	9.004356	8.145003	7.835831	9.056948	7.79454	8.996738	8.969517	8.780901	9.211014	9.496346	9.330106	9.657516	8.80503	7.109288	9.100677
7893914	10.962	11.06315	11.21224	11.03082	11.09704	10.75952	11.10346	10.41694	11.09529	10.80346	10.88128	10.96375	10.96265	10.7435	10.92208	10.8277	10.76231	10.80141
7893915	5.309432	4.797916	4.440962	4.658915	4.996698	3.970403	5.992414	4.22255	3.652239	5.31017	4.676281	5.054434	5.033664	4.697304	4.894971	4.49018	4.991085	4.841962
7893916	10.24982	10.66247	10.39567	9.896894	10.04792	10.08716	10.68053	9.052988	10.26034	10.07503	10.25135	10.64704	9.833444	9.659804	9.869625	10.04322	9.729535	9.721713
7893917	3.451701	2.778065	3.18692	3.46395	3.490428	2.908034	3.303033	3.199992	3.779567	2.787709	3.013766	3.469667	3.452121	2.674398	2.725842	3.867138	4.144435	3.551088
7893918	5.689369	5.366483	5.283535	5.588996	5.641312	5.363419	5.391461	4.416839	6.444775	5.093276	5.63802	6.099102	6.38907	6.981561	6.778113	5.480917	3.636764	5.77418
7893919	9.148488	9.739199	10.23908	9.925754	9.678285	7.996918	10.15435	9.319705	10.07307	9.662306	9.638354	9.627269	10.00689	9.60167	9.991079	10.44115	9.027917	9.910782
7893920	6.269259	5.612751	4.497454	4.76932	5.17136	4.871606	6.382419	5.875336	5.934329	6.652972	5.623881	5.673227	5.999132	5.970031	6.441307	5.819954	3.982103	6.072442
7893921	8.26277	7.729867	7.866066	7.833792	8.067959	8.522364	6.858152	8.699953	7.997464	7.501257	7.925318	7.740616	7.752542	7.652844	7.979337	8.103467	8.589729	7.951904
7893922	9.475174	9.191539	8.951216	9.032593	8.784089	9.045899	9.721722	8.762258	9.206225	9.210566	9.148703	9.342443	9.349661	9.313621	9.309083	9.015215	8.613612	9.291198
7893923	12.43879	12.36654	12.84519	12.47661	12.64497	12.63067	12.07045	12.79487	12.44024	12.34669	12.38663	12.43633	12.5399	12.34659	12.31522	12.35313	12.58764	12.4176
7893924	9.040391	8.554987	4.973083	4.759439	3.765659	5.525339	7.203907	5.080204	5.800272	5.511739	7.576992	9.025088	4.20893	4.001182	3.913748	4.184563	4.110703	3.941321
7893925	8.127411	7.286547	7.073095	7.491442	7.433028	8.4491	7.14743	7.572982	7.164895	7.562494	7.346522	7.515188	7.521568	7.395837	7.419611	7.644478	7.879009	7.45166
7893926	11.643	11.7078	11.67888	11.7004	11.48327	11.43024	11.64087	11.3212	11.64623	11.67167	11.68401	11.72942	11.79785	11.72155	11.7887	11.84244	11.29356	11.68252
7893927	5.489664	5.828723	4.831909	4.827648	5.215105	5.546982	5.040776	4.406146	5.311042	4.305382	4.367597	4.205949	4.597619	4.405422	3.839793	3.827523	4.25491	4.14196
7893928	9.581572	9.539325	9.777276	9.85711	10.07333	9.739275	9.258716	9.968216	9.811408	9.689075	9.586366	9.649989	9.641558	9.49509	9.376299	9.430502	9.357491	9.750168
7893929	11.83704	12.17507	12.04371	11.76134	11.45282	11.59308	10.67008	10.46785	11.80214	10.92892	12.00873	12.22819	10.5313	10.8356	10.73426	9.953463	11.60494	10.90079
7893930	6.183597	5.974041	7.668151	6.748477	8.148351	5.408767	5.168379	7.388757	6.234051	6.749792	5.963799	4.946759	6.766121	5.661013	6.525631	7.209158	7.770745	6.549939
7893931	3.172752	3.25221	4.485785	3.497357	3.200437	3.866552	4.036137	5.206662	3.49439	3.151334	3.243363	3.371683	2.620537	3.038187	3.536129	3.090638	4.014395	3.030372
7893932	9.431666	8.976058	9.042401	9.025472	8.583166	8.623449	8.908364	8.449677	8.989929	8.92795	9.302835	9.11997	8.255364	8.966184	8.85879	8.60112	8.230528	8.909501
7893933	7.9525	7.935717	8.447933	8.07476	7.962638	7.869286	7.394685	8.262058	7.935236	7.813682	8.016647	8.0939	8.240036	7.839563	7.91396	7.568804	8.234353	8.055938
7893934	7.42704	7.349418	7.178495	6.780963	7.323813	7.348422	7.807467	6.453308	7.161509	6.68795	7.217895	7.175314	6.708716	6.547528	6.535237	5.829951	6.670791	6.554701
7893935	3.64935	3.138945	3.685571	2.89197	5.159776	4.021754	2.782632	3.510878	3.2171	2.970552	3.131907	3.672685	3.08798	2.953959	3.086527	3.292342	3.954198	2.657656
7893936	7.747496	7.441352	6.747295	7.048314	7.559393	7.956684	8.280765	7.783004	6.927608	7.403975	7.689417	7.451039	7.47296	7.368689	7.450047	7.165482	7.004614	7.303677
7893937	10.69609	10.08167	9.994141	9.961296	10.03103	9.27562	10.06969	9.75194	10.35555	9.72595	10.18872	10.33234	9.989337	10.24426	10.14739	9.788436	9.76455	9.97866
7893938	9.260456	8.496229	7.888818	8.50147	8.57511	8.434613	9.017058	8.250223	8.117359	8.888113	8.628634	8.636847	8.221663	8.725099	8.280115	7.4935	8.299047	8.54543
7893939	9.17331	9.264891	10.03325	9.308034	10.12745	9.68077	7.939144	9.847176	9.267287	8.607854	8.904463	9.208097	9.602023	8.936711	9.304646	9.833883	9.92922	9.215779
7893940	3.951431	4.074536	4.266032	4.479659	3.935989	3.899025	4.65695	3.472327	4.139688	4.230461	3.783214	4.041371	3.710765	5.048205	3.907681	3.958911	5.171067	4.646217
7893941	8.826186	8.872262	9.276852	9.306551	8.879596	8.614147	8.913344	9.021525	8.75796	9.222569	8.847732	8.918575	9.365543	9.247648	9.12454	9.582133	9.047497	9.291291
7893942	6.216818	5.520568	5.345775	4.537885	4.686659	3.878938	5.060216	5.587731	6.067492	5.972619	5.313745	5.042282	7.061095	6.388816	6.74152	6.141403	3.237962	5.557011
7893943	4.052614	3.958725	3.325379	3.876951	4.775465	4.226613	2.911948	4.019802	3.123098	3.256851	3.258115	3.564885	3.284388	3.357615	3.98766	4.041615	5.603621	4.02028
7893944	2.749292	3.044075	2.986858	2.788645	3.469041	4.184563	2.42836	3.683019	2.857814	2.972846	3.087157	3.246057	2.533456	2.65339	2.549727	2.515103	2.998556	2.833768
7893945	6.473416	5.266734	4.836122	5.348145	5.256783	4.794498	4.366059	5.453787	6.401824	5.238227	5.467972	5.463054	5.351428	5.175683	4.791117	4.38658	6.251451	4.162013
7893946	9.377598	9.390335	9.6994	9.309266	9.659313	9.672716	9.328592	9.607254	9.395628	9.394724	9.483263	9.579787	9.242276	9.146523	9.50462	9.053397	9.782748	9.156462
7893947	6.527901	6.651431	6.520767	6.305223	6.896375	8.178282	7.51902	6.529114	6.685503	6.433932	6.655931	6.853913	6.43156	6.726444	6.731218	6.322361	6.217611	6.964103
7893948	9.563519	9.289003	9.016004	9.499144	8.743305	7.528885	9.223314	9.177634	9.589772	9.61828	9.277999	9.31216	9.686649	9.659178	9.610887	9.308129	9.031391	9.523419
7893949	9.740519	9.756566	9.37708	9.428217	8.9735	8.597124	10.42888	8.997785	9.660005	9.475451	9.626342	9.569546	9.738786	10.04573	9.909644	9.788832	8.990218	9.844896
7893950	6.268195	5.303894	5.497615	5.917207	5.163072	5.887436	7.027565	5.455284	6.052408	6.580459	7.24876	6.404964	5.483873	6.160752	6.110098	4.738178	4.500368	6.294029
7893951	4.955711	4.311904	4.606547	4.916444	3.903056	4.408587	5.287945	6.19946	4.975621	4.806564	4.589775	4.394742	5.561913	5.425786	5.979806	4.798716	5.507717	4.488092
7893952	9.547577	10.19899	10.47227	10.29209	9.15894	8.819792	10.8695	9.425934	10.31249	10.34869	10.13915	10.16171	10.8088	10.75823	11.00736	10.921	9.588143	10.63509
7893953	7.871233	7.609103	7.610958	7.110294	7.549572	7.885152	7.175686	7.044931	7.477825	7.265491	7.470249	7.833229	7.150054	7.098433	6.834496	7.058087	7.938984	6.761834
7893954	8.257414	7.710688	7.226263	7.4795	7.706136	8.501383	7.915153	8.132837	8.068396	7.600824	7.843154	7.972748	7.183316	7.515266	7.447616	7.131433	7.910999	7.055645
7893955	4.606412	4.906939	4.566001	5.104605	4.490067	4.205564	4.860617	4.227232	4.520224	5.208592	4.347153	5.916303	5.110645	4.623464	4.300439	4.270431	5.92446	5.241975
7893956	12.44638	12.41061	12.78071	12.50122	12.31605	12.61398	12.40491	12.88127	12.47971	12.23805	12.52511	12.42879	12.66946	12.50173	12.46752	12.51542	12.44387	12.65845
7893957	4.014047	4.423526	4.018951	5.207168	5.023548	5.94538	6.717698	4.681307	4.508796	4.86413	5.08224	4.560824	4.922142	5.534954	5.166325	5.748069	5.516835	4.447814
7893958	7.641625	7.926369	7.182585	7.571299	7.655314	6.819371	6.606649	7.222755	7.733502	7.16173	7.999554	7.024368	8.1	7.885201	7.682586	6.810172	6.74465	7.437191
7893959	10.16921	9.144292	8.876801	9.256165	9.805288	9.260614	10.96174	9.015983	9.409823	10.91189	9.86785	9.414823	10.6279	10.51028	10.39917	10.32438	9.131952	10.24193
7893960	9.065234	9.714912	9.962904	9.518071	9.330598	8.073103	10.08233	8.805732	9.430368	8.858821	9.593884	9.676417	9.832502	9.381279	9.803141	10.27174	8.169279	9.551229
7893961	8.538421	8.429921	8.694052	8.443962	8.789239	8.512779	7.543767	8.038164	8.277027	7.215401	7.902913	8.439335	8.323058	8.011904	7.83702	8.399574	8.313914	8.115689
7893962	6.325628	5.751922	6.232633	6.224308	6.273576	6.253732	7.882103	4.213734	6.349871	6.120509	6.337628	6.009308	6.252366	6.066256	5.878226	5.522877	6.314127	6.258506
7893963	4.416161	4.066057	3.516096	3.509105	4.122431	3.490802	3.235912	3.167814	4.205194	2.762657	3.200099	3.319932	3.409082	3.133676	3.618578	3.530672	3.89936	3.805091
7893964	5.796477	5.3083	3.876474	4.48498	3.559209	4.065776	4.079049	4.098947	4.72087	5.36481	5.442804	6.012656	5.601986	5.459355	4.465459	3.735785	4.541454	5.443585
7893965	5.057075	5.40902	3.712231	4.999207	3.586754	3.942036	4.623242	4.050581	4.565563	4.125437	4.57309	4.509506	3.453031	3.821404	3.952811	4.018396	4.768387	3.908198
7893966	10.8745	10.66831	10.11055	10.4249	10.2484	10.2974	10.03115	10.78862	10.55526	11.2459	10.60867	10.68974	10.77108	10.9004	10.90376	10.38196	10.45352	10.9439
7893967	8.20476	7.897614	7.518308	7.679883	8.019416	7.966991	8.404093	7.743536	7.459021	8.214314	7.963251	7.925036	7.379262	8.000001	7.857459	7.426249	7.819292	7.892125
7893968	9.138916	8.731644	8.121673	8.383556	8.322125	8.248818	8.312323	8.756486	8.683424	9.468526	9.198534	8.479233	8.894462	8.947691	9.016565	8.565922	8.803345	8.833038
7893969	4.621607	2.720313	2.796453	3.303553	3.698602	3.745413	3.431273	3.389087	3.49451	4.346066	4.201315	4.416164	3.29712	2.704304	3.962442	2.940186	4.242344	3.461037
7893970	6.296976	5.469165	4.904814	6.084881	6.536426	6.869726	7.68242	6.055324	5.018538	6.416232	6.028537	5.390254	5.262447	5.889974	5.604588	5.096878	6.201891	6.136695
7893971	4.903481	4.584317	4.212554	4.176065	5.383201	5.3295	6.97886	5.184767	4.899423	5.278621	4.88748	4.429702	5.233912	5.286006	5.155532	5.238939	5.813815	5.084226
7893972	11.7397	10.98139	10.94404	11.08069	11.53599	11.67061	11.23946	11.48775	10.99103	10.93206	11.05391	10.93707	11.26318	11.32582	11.36514	11.24895	11.43753	11.1887
7893973	10.22193	10.14422	9.900919	9.938182	9.897963	9.795927	8.973352	9.721935	10.24243	9.710557	10.18202	10.14751	9.889554	10.06983	9.930211	9.610726	9.949318	10.18965
7893974	4.673188	3.85493	3.088679	4.317733	2.817431	3.500525	3.293872	4.45808	4.290917	4.270276	3.748881	4.483125	3.164031	4.255276	3.857535	3.777371	3.854059	4.136556
7893975	3.518815	3.787834	3.863077	2.883323	3.179348	4.956814	3.593209	3.189303	3.247779	3.295254	2.844095	2.950253	2.888511	2.679904	2.756235	3.534457	4.606664	3.126535
7893976	5.813354	5.712205	5.286406	5.086597	6.086659	5.612761	5.259831	3.834657	5.446157	4.523233	5.710958	5.430914	4.519031	4.72348	4.895694	5.26783	5.97916	4.857785
7893977	3.426242	2.995007	3.75342	3.023525	3.121798	4.637618	2.664579	3.146189	2.914444	2.796648	2.882335	3.197449	2.793466	2.732326	3.24721	2.925617	3.318004	2.918607
7893978	5.528704	6.135682	6.044411	4.984091	6.29835	6.967743	4.352949	5.721852	5.986959	5.420536	6.107916	6.018908	5.140898	5.26556	5.533472	4.915648	6.41064	5.702242
7893979	7.922467	8.392054	8.773206	8.742064	7.85718	8.746436	7.799809	9.039986	8.586386	8.790329	8.183136	8.753643	8.739224	8.596009	8.293278	8.19592	8.72357	8.721166
7893980	4.423182	3.956611	4.055481	4.108863	3.288683	4.606324	3.9493	3.282598	3.749993	3.268246	4.523756	3.847113	3.012988	3.208082	2.953095	4.369759	3.675762	3.223075
7893981	8.339448	7.898567	8.964158	8.372629	8.984127	8.322447	8.571056	8.357038	8.603319	7.856384	8.364058	8.236513	8.224319	8.309238	8.586668	8.785424	8.552658	8.535252
7893982	5.539499	2.800085	3.711816	2.81355	2.491781	2.840508	3.0501	3.642693	3.0501	2.857886	3.382439	3.032309	2.644789	2.708564	2.873995	3.262454	3.984326	3.139234
7893983	5.353021	5.347769	5.275876	4.863167	3.351334	4.697353	5.930841	4.129474	4.227269	5.20321	5.93866	5.36828	4.9603	4.699852	4.881637	4.575551	4.799853	4.24496
7893984	4.170753	4.630058	4.32292	4.22753	4.177788	4.665264	4.285661	3.805706	4.442095	4.887129	4.078825	4.561892	4.224118	4.736186	4.931099	4.165814	4.420016	4.412221
7893985	5.861458	6.002548	6.007445	5.58505	4.243348	6.316791	7.45887	5.761005	5.849679	6.13854	5.963829	5.2193	6.073686	6.326094	6.221264	5.854038	4.771871	5.763106
7893986	7.740329	7.093086	6.534927	7.064304	6.682157	6.339006	7.005927	7.103314	7.438747	7.614825	7.308297	6.984072	6.81656	7.128798	6.951622	6.486512	6.246637	7.455039
7893987	5.802451	4.566271	5.821771	4.392777	4.553348	4.226894	5.914124	4.255449	4.882257	5.151858	4.97941	5.103913	5.402398	5.459911	5.656399	4.76462	5.352498	4.823482
7893988	3.025167	2.842627	2.930677	2.783854	3.224916	3.41901	2.443169	3.034398	2.898505	2.779987	2.798624	2.875213	2.791769	2.759576	2.723307	2.783951	3.297863	2.771278
7893989	5.581537	5.900449	5.671024	5.79443	5.261956	7.133446	5.458016	5.343169	6.090173	6.435715	6.342685	5.818745	6.009519	6.588906	5.975427	6.318883	6.889727	5.258268
7893990	4.901118	5.616414	4.746962	4.967094	6.322319	5.406919	6.703598	5.538337	5.138227	5.372039	5.210638	4.770529	5.172238	5.47056	5.384783	5.890928	5.259422	5.240459
7893991	7.250926	8.737775	8.471959	8.726215	7.669421	6.809726	7.248434	7.745311	8.673457	8.17189	8.532417	8.343475	9.206287	8.309276	8.772128	8.406975	7.501947	8.820366
7893992	8.015172	7.508767	6.670629	7.140875	6.32809	5.992606	7.812298	6.524038	7.300375	7.900169	7.583582	7.628921	7.11279	7.357495	8.214526	7.194924	5.072279	7.263159
7893993	12.5337	12.82377	12.82311	12.73743	12.59534	12.4292	12.44114	12.08792	12.70786	12.3436	12.70515	12.80394	12.37845	12.45595	12.41935	12.35495	12.43395	12.45638
7893994	3.235548	3.527362	3.059477	2.936898	3.284312	3.555519	3.879169	3.047815	3.0936	3.851447	3.307282	3.403757	3.829285	3.507083	3.775105	3.745129	2.782667	3.140384
7893995	8.171817	8.679058	8.338636	8.52508	8.255566	7.782404	7.869728	6.831741	8.36094	7.498188	8.40005	8.904892	6.961552	7.709253	7.169322	6.848865	7.749197	7.182277
7893996	3.518582	5.347156	4.392663	3.54445	4.409563	2.829975	4.646073	4.873075	4.817229	4.639589	4.432279	4.712009	3.689441	3.769748	4.456668	4.117365	3.071679	4.16095
7893997	6.801557	7.44926	7.803056	7.610933	8.291304	6.657295	7.508773	7.586488	7.136703	7.044076	7.61375	7.01369	7.152869	7.213634	7.229606	7.58028	7.805686	7.040716
7893998	8.597314	8.358409	7.635252	7.79938	8.550597	7.931437	7.060305	8.080978	8.103679	7.814558	8.147687	8.156427	7.816967	7.861757	7.934993	8.006594	7.858349	7.624069
7893999	3.776886	4.151955	5.185234	4.004097	3.009398	5.164405	3.982465	4.706145	3.750319	3.498074	4.045394	4.619421	2.994832	3.803436	4.648075	4.317164	3.900892	3.866736
7894000	12.99459	12.74909	12.33874	12.61658	12.34324	12.86	12.89716	12.52356	12.72753	12.60251	12.75018	12.70927	12.47476	12.51119	12.51366	12.04841	12.50455	12.66364
7894001	7.191287	6.885997	6.777604	6.825948	6.534735	6.076053	5.020121	4.815203	7.577719	6.665549	6.470487	6.857849	7.385936	6.669094	7.307984	6.976188	5.638544	7.301061
7894002	5.747163	4.918749	5.189399	5.846761	6.611916	4.786178	6.960663	6.492772	4.904094	5.978583	4.538998	5.381145	5.912578	5.393066	6.23689	4.610314	4.661175	5.758186
7894003	2.683371	2.477107	2.890451	3.219804	4.574254	3.13156	2.782235	3.191248	2.768665	2.88563	2.829607	3.298331	3.599606	3.059659	2.786457	3.126539	3.316852	2.894376
7894004	3.389639	3.168235	4.211048	2.755966	3.054138	4.393404	3.135737	3.364164	3.241034	3.135981	3.237148	3.094644	3.550086	2.986723	3.032411	2.874602	4.717094	3.15293
7894005	9.65891	10.22016	9.964172	10.14458	10.01467	9.458473	10.56098	9.518383	10.18657	9.916668	9.741567	9.858006	10.43413	10.19746	10.11332	10.18684	9.481075	9.910107
7894006	5.260223	5.782275	3.596331	4.914215	4.495195	3.113613	4.427151	3.883101	3.857386	4.556725	3.512879	3.63763	3.345157	4.602105	3.704601	3.52269	5.099837	4.595479
7894007	12.15992	11.72324	11.45315	11.53242	11.445	11.37653	12.02857	11.27096	11.77612	11.76154	11.76079	11.70419	11.66081	11.72069	11.62033	11.55245	11.42876	11.71167
7894008	7.915688	7.461269	7.391106	7.619449	6.864213	5.377687	9.56457	6.271863	8.424114	7.993182	8.501553	7.880697	8.137993	7.654411	8.568027	7.579536	6.702682	8.358043
7894009	6.125429	5.537897	5.623343	5.621366	5.95342	6.799079	6.193402	6.518669	5.641462	5.701436	5.70407	5.734869	5.844564	5.91613	5.824241	5.650693	6.406555	5.811676
7894010	5.431507	6.160932	5.597827	6.184541	6.187229	5.577573	6.470205	5.311217	6.379275	4.920818	6.012555	5.134907	6.732067	7.203204	7.082041	6.341029	4.788538	6.921899
7894011	8.031154	9.007389	8.941166	9.323677	6.938834	5.566128	7.889208	8.211417	9.283974	7.872716	8.880461	8.651482	9.151705	8.402912	8.921265	8.248533	8.041256	8.405707
7894012	12.41142	12.10242	11.8493	12.23585	12.10597	12.51928	12.46011	12.75245	12.29882	12.8128	12.28044	12.0109	12.55211	12.48911	12.50594	11.86222	12.45381	12.68628
7894013	6.104598	6.169981	4.721786	5.666967	5.615214	4.492663	4.713842	5.338613	6.268509	5.258462	6.194172	6.361278	5.389362	5.485234	5.331694	5.423715	5.494081	5.939605
7894014	4.329621	3.477111	4.736793	3.969543	3.809726	4.626302	3.454253	4.698164	3.966273	3.81204	4.053915	5.062202	3.895831	4.138608	4.411935	2.947836	3.752651	4.316479
7894015	8.633118	8.131923	8.032875	8.219136	8.893365	9.067224	8.888696	8.915482	8.310225	8.719897	8.419247	8.075489	8.192184	8.428856	8.329475	8.523848	8.634312	8.174208
7894016	4.354328	7.777836	7.387625	7.095818	6.70083	5.753438	7.320065	4.635313	6.955939	6.642604	7.892109	7.018131	7.449389	6.295373	7.615804	7.000648	2.937081	6.850723
7894017	6.53223	6.524996	5.535883	6.00334	5.12009	6.924354	7.516576	6.367578	6.098347	6.483652	7.159543	7.269075	5.971503	6.559701	6.017024	5.254654	6.770959	6.597367
7894018	6.123081	7.197737	7.24825	6.440634	3.706799	6.474058	7.615524	6.291482	6.699888	5.970072	5.672453	6.223322	6.259761	6.325444	5.630195	6.104557	5.750852	6.427308
7894019	10.55035	10.45367	10.42785	10.6448	10.4764	10.40963	9.938969	11.12317	10.51544	10.83493	10.55032	10.49798	10.72999	10.72558	10.56518	10.77062	10.69003	10.86313
7894020	7.948312	7.623713	7.176761	7.415033	6.989015	5.144425	8.043507	5.864094	7.660052	7.523317	7.744004	7.539618	7.428767	7.588685	7.728095	6.48967	6.69328	7.455585
7894021	3.529189	3.605141	3.393168	4.292116	3.278807	4.875191	3.903864	3.355258	4.492511	4.115894	3.881776	4.88431	4.348343	4.076135	3.707922	3.538488	4.885973	3.408347
7894022	3.873046	4.74185	3.763882	4.952176	4.398225	3.774688	3.506999	4.19895	5.336737	4.065936	3.689927	3.10989	2.953735	4.438517	3.622084	3.495998	3.857944	4.565475
7894023	3.205114	2.64716	3.139712	2.874216	3.715387	4.753819	2.574189	2.655778	2.696973	2.880864	2.60406	2.731095	2.546617	3.13594	2.886459	3.018681	4.501944	2.720252
7894024	3.275416	2.628517	3.096312	3.000953	3.303361	3.461625	2.721214	3.069584	3.778194	3.210037	2.992342	3.298793	3.071519	3.245661	3.553482	3.606947	3.819775	2.980396
7894025	3.563897	5.328062	3.810489	4.894938	3.508952	4.552361	3.84557	4.508011	4.811934	4.635333	5.397631	4.763673	4.41948	4.661255	5.085997	4.253994	5.820201	4.239148
7894026	8.629692	7.619844	7.894368	7.614446	7.308266	8.690634	7.252346	8.300709	7.989124	8.597459	8.310677	8.085538	7.45402	7.809507	8.018296	7.347221	7.461818	7.882275
7894027	7.316009	6.798445	6.605143	7.229156	7.980679	7.102455	7.227684	7.096951	6.868245	7.472336	7.517429	6.92473	7.20409	7.161185	7.187907	7.317153	6.457263	7.47078
7894028	6.568574	6.50013	6.865011	6.735581	6.245229	6.511261	6.551908	5.996474	6.266608	6.039049	6.442431	6.464163	6.910993	6.33152	6.267471	5.925184	5.915705	6.587552
7894029	11.56091	12.06635	11.69485	11.66542	11.71051	11.34603	12.13229	10.63356	11.81773	11.77106	11.89855	11.92611	11.60079	11.78645	11.48918	11.85708	11.13843	11.83365
7894030	7.696426	7.339927	6.847693	7.37469	7.434377	5.24591	6.22309	6.797331	7.835091	7.463705	7.495397	7.485315	7.159418	7.26491	7.680619	7.27404	5.66949	7.317738
7894031	9.400386	8.728429	8.290347	8.718206	8.368718	9.350628	9.723993	8.936952	8.793025	9.129502	8.859798	8.920795	7.958411	8.581518	8.618895	8.803871	8.273109	8.644144
7894032	4.732811	3.817668	2.974339	3.731345	4.452297	3.901374	3.214772	3.670655	3.43185	3.714277	3.719224	3.770003	3.139382	4.133204	3.986568	3.301045	4.110703	3.693258
7894033	11.61051	11.65878	12.25093	11.99754	11.85371	11.48328	11.46039	12.13889	11.75352	11.82146	11.81335	11.68152	12.18474	11.61972	11.70266	12.00846	11.88477	11.93477
7894034	5.344531	5.825737	5.684347	5.930617	5.535898	6.370302	4.6374	5.872386	6.071584	5.619247	5.181601	6.019983	4.845489	5.074957	5.03274	4.940953	6.126772	4.279346
7894035	4.027402	4.011773	3.18498	3.563916	4.132515	3.391339	2.829692	4.171438	3.373417	3.757607	3.872473	3.718961	2.874881	3.320658	3.254403	2.797735	3.766464	2.933494
7894036	13.18266	12.72012	12.32232	12.64277	12.82294	13.04361	12.95461	12.96267	12.76966	12.75016	12.78595	12.65294	12.65965	12.7942	12.68544	12.48121	12.89688	12.63943
7894037	11.26419	10.59829	10.21058	10.495	10.46001	9.835944	10.88629	10.13107	10.6185	10.28667	10.62097	10.5972	10.3476	10.33285	10.55281	10.16729	10.28197	10.47714
7894038	6.357046	5.719193	7.117095	6.038233	5.238966	7.190278	6.228793	5.412132	6.023686	5.8258	4.806991	6.758516	5.813465	6.811234	5.353196	3.610738	6.292939	5.689049
7894039	5.313291	5.57457	5.624574	5.893331	4.930372	4.950929	5.665174	4.820342	5.780373	5.899587	6.295882	5.555284	6.743081	6.134933	6.359357	5.980762	4.25448	6.432795
7894040	4.919047	4.122416	4.723768	4.985718	4.259072	3.383957	4.046615	3.386282	3.694902	4.910709	4.454042	3.796481	4.753335	3.797215	4.014694	3.929627	4.350405	4.068163
7894041	9.294898	9.015086	9.654143	9.347083	9.012395	9.539948	9.019062	9.840638	9.2886	9.179277	9.404108	9.008229	9.363645	8.922114	9.110773	9.01208	9.623497	9.269263
7894042	8.030547	8.428848	8.752568	8.169189	7.939963	6.561927	8.472195	8.319576	8.62446	8.397644	8.110395	8.401515	8.621325	8.222655	8.613549	8.646667	8.211414	8.657791
7894043	11.86401	12.36477	12.5854	12.40176	11.61146	10.22889	12.62215	11.58482	12.34174	12.07092	12.40569	12.37358	12.56417	12.32174	12.42307	12.42044	11.27455	12.38139
7894044	9.275025	10.27715	10.30593	10.40455	7.923317	7.606555	11.54588	8.38986	10.66853	10.09652	10.22454	10.4607	11.31715	11.26849	11.34578	11.14567	7.933992	11.02572
7894045	5.674438	6.208301	4.542953	4.645219	4.914719	4.608995	4.018199	3.506288	5.472606	4.563377	5.769214	5.34448	4.741197	5.195465	4.938476	3.696251	3.223269	4.464987
7894046	9.529894	8.959311	8.71105	8.868051	8.45377	8.642756	9.188273	8.8951	9.171865	8.454661	8.914618	8.945392	9.019263	9.145751	9.142338	8.867703	8.421943	8.736306
7894047	5.461632	3.850689	4.549911	3.29915	3.729732	4.437775	4.295507	4.043533	4.125384	4.337442	4.268407	3.829027	3.804373	4.194149	4.279121	3.529555	4.142232	4.657396
7894048	9.183499	9.242436	9.317989	9.246388	9.033178	9.174021	9.578933	8.215663	9.175478	8.934566	9.4346	9.390579	9.461342	9.619692	9.677794	9.585403	8.091238	9.397176
7894049	9.17196	9.125178	9.555412	9.177533	9.297005	9.102666	8.1367	8.433008	8.825947	8.563588	8.917706	9.21843	8.412504	8.447654	7.949002	8.628956	8.970948	8.238148
7894050	5.375511	5.296489	5.373536	6.076994	5.533539	5.609168	5.659634	5.69764	5.696087	5.186329	5.096541	4.815288	5.071459	5.011233	5.100753	4.197097	5.118187	4.780886
7894051	12.43901	12.079	12.31871	12.17447	12.39527	13.08206	11.66057	13.01395	12.12653	12.55591	12.30869	12.4746	12.49556	12.42896	12.30822	11.93482	12.81886	12.52384
7894052	6.516511	7.24604	7.36196	7.152618	7.259522	5.977528	6.478697	6.460296	7.443824	7.122562	7.037745	7.579898	7.024609	7.753691	7.127924	7.210112	6.41455	7.253541
7894053	4.129288	4.283122	2.959236	3.732416	4.079534	4.484808	3.853335	3.326289	5.134217	4.479862	3.29262	3.167203	3.766481	3.798565	3.795432	3.477643	4.131937	3.605033
7894054	4.780095	4.392374	3.932946	4.497951	3.573277	4.936346	3.569208	4.471349	3.679813	4.224195	3.686434	5.922806	3.693261	4.871783	2.822541	3.348588	4.761621	4.7384
7894055	7.397886	9.185833	9.12434	8.898241	7.265319	6.32375	9.292048	7.872823	9.161857	9.221802	9.201256	9.080025	9.837924	9.614305	9.829885	9.959793	7.621613	9.323669
7894056	9.784007	9.242657	8.546745	8.684886	7.76567	9.410152	7.641598	9.461106	9.082275	9.66852	9.550326	9.281274	9.270381	9.520554	8.829646	8.533739	8.807036	9.047115
7894057	11.33765	11.40498	11.72058	11.35106	11.1526	11.65727	11.03685	11.6534	11.42503	11.48431	11.20407	11.54377	11.59261	11.58993	11.31723	11.12962	11.27946	11.57883
7894058	10.92694	11.26337	11.21493	11.57813	10.72763	8.412481	12.16293	9.793901	11.75045	11.89786	11.67363	11.38924	12.06839	12.18422	12.08757	11.81698	10.24737	11.94831
7894059	3.862468	3.388294	3.809197	4.211151	3.337897	6.412032	3.533265	4.795926	4.863163	4.075839	3.792994	3.79797	4.083874	4.895488	3.160969	4.629366	3.593256	3.401665
7894060	7.559381	6.860248	7.67475	7.710462	7.387069	8.334181	8.298769	7.177699	7.690129	7.653996	7.723409	7.575927	7.729794	8.015604	7.686664	8.152457	7.237956	7.391482
7894061	8.964725	9.484912	10.21527	9.658734	9.59312	9.096113	8.898186	9.581284	9.519235	9.328953	9.667179	9.411641	10.78395	10.03077	10.09351	10.52779	9.579256	10.00482
7894062	10.86012	10.5507	10.4165	10.43705	10.26412	10.89568	11.07689	10.34183	10.66335	10.6605	10.83917	10.56168	10.55345	10.86486	10.68454	10.03953	10.43309	10.59108
7894063	9.800786	9.230322	9.138418	9.176725	9.346749	8.371936	9.186762	8.442703	9.322499	9.193564	9.122728	9.177512	8.749525	9.080901	8.990509	8.671361	8.755444	9.200919
7894064	10.4635	10.76979	9.851249	9.810362	10.11052	10.64581	9.753437	8.695465	10.28629	9.296236	9.56062	10.98106	8.201412	8.854813	8.640703	7.234711	10.08655	7.958817
7894065	5.546805	5.967826	5.422674	5.48244	6.082475	5.768007	5.432527	6.087276	5.795206	5.414921	6.114151	5.508929	5.603586	5.322203	5.730612	6.057312	5.89241	5.773831
7894066	5.69604	5.481566	6.001681	5.446534	4.642551	4.314443	7.280806	6.491994	5.521013	7.099452	5.552559	5.920485	6.017036	6.174947	6.403755	5.713923	4.800574	6.46853
7894067	8.564568	8.865338	8.484755	8.735838	8.38905	9.254524	7.412727	9.34697	8.563876	8.069691	8.557861	9.067833	7.894563	7.843327	8.059548	7.942757	8.560411	8.509665
7894068	9.96944	10.40859	10.5506	10.25248	10.01374	9.906215	9.854277	9.879107	10.36214	9.732325	10.01469	10.21854	9.697949	9.649048	9.523825	9.655646	10.01647	9.552314
7894069	3.170178	4.543926	3.611692	5.056316	3.01121	2.710546	4.078372	4.862592	4.962222	4.246904	3.39347	4.294148	3.120696	3.848805	4.789615	4.38471	4.8032	4.034197
7894070	9.795465	10.4112	11.2331	10.54803	10.15402	8.918236	9.8381	9.739356	10.64422	10.08345	10.63135	10.4771	10.56321	10.23011	10.24964	10.71003	9.74463	10.22115
7894071	4.424537	3.826216	4.825037	4.034903	3.745866	5.551935	4.135211	5.031133	4.435433	4.020534	4.262744	4.088477	4.59559	4.177625	3.735236	3.704872	4.051337	3.550719
7894072	9.899402	9.250131	9.168782	9.095642	9.030001	10.22807	8.180803	10.19724	9.260233	9.388221	9.507061	9.365458	9.35348	9.106809	9.205477	9.015198	9.740106	9.502618
7894073	6.001328	6.719527	6.307634	6.063965	6.98673	7.334973	5.621405	6.398052	6.161896	6.176804	6.117478	6.490886	5.922271	6.319804	5.858857	5.209061	6.533233	6.380773
7894074	10.93552	10.47706	10.22433	10.77326	10.22496	10.35949	10.56973	10.97807	10.65847	10.71301	10.78913	10.58507	10.75868	10.84204	10.97393	10.42333	10.4684	10.79991
7894075	6.897485	5.65823	5.564255	5.129599	5.330922	5.01237	6.138487	6.181524	4.770242	6.379267	5.54515	5.711269	5.663618	6.858133	5.780547	5.785742	5.606967	5.542965
7894076	10.20727	10.61806	11.04095	10.4974	10.92506	11.21277	9.056835	11.09724	10.63174	10.377	10.71849	10.48466	10.85394	10.56171	10.53203	10.62105	11.04383	10.71955
7894077	4.405631	3.382046	4.140225	3.881379	4.230069	4.089993	3.354125	3.961705	3.947215	3.680268	3.428575	3.218362	3.5884	3.519591	3.428499	3.061679	2.829107	4.105686
7894078	6.905779	7.804728	7.642907	7.612368	7.537213	8.096532	5.110772	7.921556	7.334938	7.325379	7.643775	7.518339	7.373807	7.167296	7.103568	6.832895	7.62984	7.077667
7894079	4.526288	4.614389	3.333277	4.425573	4.822249	5.751472	3.444414	4.063729	4.402321	3.649317	4.417149	4.047492	3.741704	3.470292	3.746465	4.224808	4.703021	3.046816
7894080	5.617799	6.276351	5.417921	6.016906	5.023154	6.044667	6.034507	5.156667	6.209484	5.724261	5.272444	5.879077	5.257956	5.449854	5.934274	5.471505	5.731461	5.917974
7894081	6.392852	5.549682	5.919501	5.241547	5.925971	4.800353	6.12961	5.9392	6.066772	5.012296	6.108759	5.724554	5.866653	5.598403	5.953942	6.336931	5.201279	5.365688
7894082	4.989683	5.53676	4.752316	5.038564	3.811905	4.517952	3.896163	5.162704	5.374074	4.478608	3.959644	3.894037	3.99261	4.639915	4.445922	4.520844	4.11631	3.805699
7894083	10.83411	10.95535	10.95735	11.45132	10.67064	10.59951	11.20696	11.36228	11.57313	11.60552	11.31625	10.78781	11.50008	11.55002	11.68759	11.38228	11.02061	11.54398
7894084	4.077896	3.469965	2.766268	3.993052	4.259072	3.940789	3.212536	3.559062	4.269484	3.676035	4.384426	4.451523	3.242312	3.562341	3.358729	3.693005	4.17394	3.72698
7894085	8.925014	8.484228	8.355662	8.121474	8.419569	7.372013	7.764032	7.472121	8.279793	8.158858	8.142188	8.405303	8.069955	8.270782	8.275392	8.375292	7.627546	8.160018
7894086	11.89484	11.67652	12.24017	11.82055	12.20578	12.46017	10.92042	12.34133	11.79564	11.76063	11.83322	11.80746	12.19757	11.61387	11.71568	11.87739	12.22837	11.93114
7894087	12.24782	11.19173	11.18753	11.12434	11.58105	11.22911	12.11647	11.19374	11.29288	11.59912	10.93276	11.31609	11.38427	11.25749	11.37386	11.23707	11.15527	11.35658
7894088	9.204633	9.430201	9.38788	9.255306	9.340887	9.556911	9.771618	8.995687	9.219687	9.647028	9.352839	8.922358	9.005155	9.290967	9.298487	9.176734	9.379543	9.337043
7894089	7.358994	8.052418	7.207684	7.661399	6.820973	4.064682	9.231262	6.92714	8.198637	8.109872	8.291848	8.020641	8.522544	8.869911	8.735312	8.890378	5.812943	8.429195
7894090	5.316482	4.265921	3.961219	5.093365	5.707848	2.956163	7.209438	4.709111	5.828664	5.986463	5.110389	5.117536	5.994555	6.092338	5.57441	4.592458	5.23749	4.39115
7894091	3.921799	4.837033	3.570436	3.888564	3.482068	3.625688	4.023061	3.698945	4.516306	4.301125	5.374325	4.205366	3.305872	4.62635	4.931534	4.480777	2.892868	4.641364
7894092	7.82309	7.621279	7.155871	7.904885	6.858516	7.292057	7.214835	7.219647	7.533468	7.131144	7.791748	7.640218	7.823594	7.730572	7.757382	7.172239	7.391873	7.29485
7894093	3.850059	4.616677	4.78267	4.794964	4.268619	3.718836	4.587343	3.381613	4.611973	3.776336	5.028935	4.195588	4.409391	5.153001	4.672784	3.844595	4.493869	4.219551
7894094	8.063613	5.920186	5.563918	6.078259	6.482483	5.884274	7.234027	5.805706	5.86508	6.539035	6.605711	6.529066	5.232207	6.7044	6.304397	6.547679	5.75454	6.755726
7894095	4.371202	5.045022	3.989194	4.67634	3.188337	4.098619	3.130509	3.240803	4.634733	3.97518	4.479787	3.570486	3.950598	3.394626	4.157893	4.15204	4.309474	4.160978
7894096	5.320847	5.041797	4.995515	4.952215	4.156992	3.981541	4.986977	4.32274	4.052709	4.555466	4.871676	4.622744	4.710804	4.692648	5.615522	6.175262	5.724226	4.10051
7894097	8.579935	7.190461	7.187922	7.577938	7.258752	7.115166	8.315308	7.18962	7.38302	7.549819	7.477849	8.102968	7.105601	7.999385	7.628791	7.201035	6.151374	7.49582
7894098	12.35466	11.70595	11.61168	12.14714	11.93342	12.28918	12.13163	12.59934	12.12541	12.59266	12.16782	11.7803	12.30797	12.48392	12.44708	11.99264	12.25393	12.41076
7894099	5.111849	3.570481	3.221991	3.053943	3.102516	4.283694	3.416598	3.550381	4.369765	3.7968	3.341975	3.229359	3.256752	3.028094	3.224751	4.173717	4.191052	3.369994
7894100	10.75798	11.61975	12.02036	11.73206	10.9299	9.334666	11.52572	10.42598	11.78158	11.2839	11.60851	11.68871	11.95625	11.67813	11.88889	11.95138	10.20297	11.67629
7894101	5.806366	5.572373	6.536258	5.84694	4.847861	6.737491	5.006357	5.705657	4.693612	5.817867	5.785958	5.288679	5.617807	5.541529	5.934346	5.293466	6.385482	6.014236
7894102	10.59166	10.93092	10.89977	10.90119	10.56796	9.859582	10.73538	9.827473	10.85147	9.863797	10.86571	10.68167	10.75627	10.73498	10.71881	11.07901	9.629386	10.56521
7894103	7.542406	7.157668	6.814456	6.871758	7.421367	7.088908	5.482697	7.035086	7.341827	7.213868	7.390304	6.716213	7.261224	6.871804	7.259349	6.787159	7.090795	6.479161
7894104	9.27012	9.594829	9.987225	9.875799	9.346317	9.366053	9.349881	10.13587	9.908605	9.945873	9.724857	9.732653	10.25919	9.76733	10.10547	9.9376	9.517945	10.22531
7894105	5.927592	4.404094	4.722884	4.843824	4.293856	4.384384	6.690662	6.150018	4.565921	5.171742	4.786481	5.189863	3.902815	4.825259	4.639863	4.750107	3.878514	5.098978
7894106	6.571542	6.519959	7.074824	6.607526	6.557116	5.801518	7.129922	7.272104	7.192768	6.828636	7.306268	6.959174	6.714492	6.655467	7.123968	7.172969	7.084136	6.677819
7894107	10.94311	10.70984	10.47995	10.56699	10.31853	11.27382	10.58435	11.37895	10.57399	11.22184	10.76421	10.72483	10.92348	11.09072	10.86271	10.36592	11.0409	11.0433
7894108	5.019327	5.002738	5.503869	5.327794	5.961936	5.998954	5.758237	5.693922	5.036217	5.040401	4.673517	4.978151	5.61062	5.575118	5.226895	5.899188	6.023716	5.381852
7894109	6.249127	5.911947	5.833522	5.469568	5.146632	5.712323	5.460422	5.417228	6.597741	5.518126	6.068117	6.134748	6.012316	6.430986	6.370677	5.484721	5.662084	5.558635
7894110	11.61733	11.18092	11.0357	11.21382	11.24563	11.82294	10.44606	11.61396	11.20861	11.39633	11.28426	11.38285	11.19456	11.52242	11.36765	10.68226	11.53916	11.38391
7894111	6.914094	6.601026	6.476606	5.480071	7.753255	7.744796	7.487881	6.717079	6.792199	6.856165	6.513655	7.012629	7.025908	7.411857	6.730779	7.36566	6.954694	7.231996
7894112	6.729438	6.475317	6.085728	6.615384	6.140912	6.954592	6.658565	6.645641	6.708233	6.802346	7.480387	7.137039	6.547518	6.634349	6.810491	5.92506	6.428954	6.46457
7894113	4.241883	2.991696	3.371441	3.343557	3.455552	3.979458	3.037337	3.207476	3.938132	3.775723	4.893891	3.275303	3.869551	2.904782	3.562554	3.132897	4.515603	3.322568
7894114	12.3768	12.4661	12.67815	12.46912	12.16569	12.46861	11.88508	12.63875	12.51227	12.32579	12.39289	12.63782	12.57415	12.26959	12.18751	12.19062	12.60885	12.51626
7894115	8.814443	8.882049	8.976617	8.014599	8.258733	8.180231	8.559138	7.919014	8.400309	8.281054	8.604345	8.801435	8.163115	8.652408	7.97033	8.199559	8.366984	8.094073
7894116	7.572365	7.407059	6.457149	7.227579	6.854889	6.599999	8.249703	6.913456	7.608638	7.472286	7.752304	7.789976	6.719795	7.102724	7.536467	6.98065	6.621239	7.287266
7894117	9.695631	9.394793	9.339376	9.457783	9.581358	9.525757	10.45122	9.610081	9.237026	9.810171	9.670996	9.233919	9.833977	9.670231	9.733656	10.02049	9.332483	9.538153
7894118	9.451876	9.270181	9.222306	9.71461	8.834811	9.259542	10.1913	9.414597	9.64262	9.450128	9.646147	9.626293	9.509211	9.559765	9.579101	9.308583	9.392069	9.611265
7894119	8.823678	9.735958	10.33533	9.585471	9.379163	9.507892	9.186769	8.979833	9.638872	8.649589	9.508938	9.579906	9.417817	9.088408	8.993084	9.450994	9.072766	8.991493
7894120	6.107523	5.570306	5.507097	5.415258	3.872386	3.821435	3.929311	4.781643	5.338962	5.837633	5.804462	5.372922	5.27548	5.990261	5.78652	5.518614	4.112684	5.137496
7894121	6.843638	6.530491	6.540772	5.976742	6.496069	5.847811	6.517326	6.401914	6.664346	6.276296	6.4169	6.721669	6.535394	6.950393	6.307852	6.885908	7.028059	6.523258
7894122	12.84209	12.75628	12.62798	12.6572	12.74645	12.55081	13.09292	12.64165	12.82421	12.63286	12.8187	12.79227	12.78093	12.7102	12.71067	12.50761	12.55027	12.7719
7894123	2.661366	3.6836	4.031603	3.24004	3.6665	4.654222	3.025423	2.715138	4.371462	3.119355	3.659775	3.168591	3.606071	3.729788	3.229444	3.237337	3.879308	3.763175
7894124	4.797447	5.258264	5.004099	3.943037	6.1194	5.578346	5.565091	4.849709	4.973878	5.655328	5.161827	5.474553	4.782584	6.414126	5.630243	5.059737	5.882174	6.13604
7894125	11.62471	11.52442	12.00074	11.54459	11.61169	11.25027	10.82249	11.56011	11.46391	11.1644	11.45088	11.62973	11.58139	11.3169	11.23258	11.36428	11.55939	11.32491
7894126	9.680039	9.404726	9.101823	9.17619	8.566317	9.421417	9.582708	9.142192	9.409854	9.209072	9.37095	9.554164	9.337185	9.210898	9.203721	9.379169	8.658271	9.475882
7894128	7.851669	7.159363	6.844366	7.503221	8.111228	7.57727	7.788072	7.360381	7.288131	6.759177	7.257728	7.078357	6.511534	6.796193	7.453174	7.004925	7.271929	7.078828
7894129	6.545355	6.432142	5.927061	5.905265	6.088832	3.851089	6.833362	5.484851	6.56348	5.305085	6.684446	5.992874	6.608529	6.327208	6.277647	5.740718	4.992107	6.68152
7894130	8.192753	9.575745	9.447259	8.79868	8.171775	8.054412	6.615298	6.366855	9.061942	5.933443	7.749847	8.728475	6.425198	6.376519	6.54066	5.065752	8.387106	6.194859
7894131	10.10391	9.492532	9.114006	9.437154	9.454996	10.36239	8.707909	9.778388	9.561424	9.418419	9.52581	9.535556	9.218976	9.154334	9.263918	8.914423	9.726951	9.354635
7894132	8.522437	8.985118	9.93987	9.261574	9.933591	9.269085	7.522984	9.584463	8.980026	8.699789	8.666085	8.827714	9.421693	8.529726	8.911087	10.0422	9.514092	8.913257
7894133	4.110703	3.669406	3.996082	3.994867	4.383892	3.624813	3.005143	4.113142	4.140874	4.04229	4.080698	2.885533	3.466297	3.264199	3.128834	3.2095	3.128694	3.551213
7894134	10.11924	9.67308	9.858733	9.97257	10.00574	9.913255	10.20053	10.02131	9.887443	9.992745	9.723347	9.717666	9.67434	9.721345	9.696363	9.51977	9.818966	9.828444
7894135	11.71062	11.69282	11.53193	11.69418	11.52644	11.66056	12.0065	11.64723	11.72344	11.91893	11.92807	11.6516	11.47814	11.75897	11.67302	11.30365	11.62366	11.68871
7894136	9.261848	9.280325	9.036461	9.582463	8.69684	9.415041	8.260128	9.7285	9.163973	9.191692	9.273623	9.174318	8.90478	9.334526	9.277096	9.101486	9.637059	9.388744
7894137	3.114822	4.243209	3.537232	4.475261	3.422159	3.028286	3.728137	4.420238	4.195003	4.23057	4.481989	4.195418	3.858763	3.59273	4.39067	3.156722	3.879308	4.239952
7894138	7.352233	7.639826	8.113361	8.038645	8.049247	7.899406	7.383993	7.764485	7.86925	7.853397	7.092842	7.342782	7.090947	7.408918	7.945723	8.089771	7.47677	7.863449
7894139	6.151397	5.157029	5.291318	4.692663	5.275327	6.837843	4.595769	5.715767	4.572661	4.746261	4.056007	5.741088	4.176248	4.23308	4.53828	4.709971	5.052771	4.417886
7894140	4.241115	3.982446	3.063347	4.352359	4.053587	5.135841	4.25682	4.643658	4.072841	4.481242	3.759689	3.937993	4.072929	4.448147	4.413344	4.988698	3.785003	4.411161
7894141	6.841393	7.11919	6.509147	6.898846	6.559313	7.071769	7.042177	6.291132	7.2996	6.103096	6.958704	7.323423	5.724772	6.495164	6.786029	5.973735	6.969458	6.643308
7894142	7.574078	6.70857	5.183572	6.899575	6.863362	7.138892	7.495494	5.817723	5.799077	6.762196	5.885516	6.534527	6.30072	7.138942	7.226779	6.675291	5.063455	6.88343
7894143	3.690909	2.963238	3.209388	2.645022	2.940518	3.624596	2.866562	3.165008	3.200675	3.167522	2.851214	3.416298	3.040543	3.144687	2.868988	3.124703	3.382105	3.09995
7894144	5.846966	5.892417	5.913517	5.334161	6.503358	5.969597	6.515624	4.997905	5.995955	6.012793	5.465747	6.245492	5.586446	6.012984	5.474777	5.981841	5.822463	5.769199
7894145	11.90497	11.11643	10.8736	11.03704	11.53302	12.10653	11.47589	11.81741	11.2201	11.33666	11.20928	11.14443	11.28872	11.20021	11.29691	11.12699	11.68508	11.05383
7894146	9.149181	9.180828	8.279604	8.632833	8.809988	9.220172	8.59732	8.765123	8.896392	9.099443	8.940411	9.137581	8.80798	8.810661	8.56265	8.252146	9.005019	8.526521
7894147	3.749028	4.729225	3.487595	3.878031	4.930522	4.560314	3.699001	4.807017	4.678939	4.685321	4.63323	4.372188	4.421773	5.125892	5.007045	3.956152	4.010851	4.73174
7894148	9.773439	9.826429	9.798066	9.824792	9.876931	9.664256	10.40623	9.513586	9.962083	10.16996	9.9259	9.711086	10.05115	10.02655	10.04907	10.11848	9.587264	10.163
7894149	4.300087	5.411352	3.68342	3.674604	5.7845	5.507877	6.510006	5.408506	4.995592	5.020015	3.911003	4.680589	4.362016	4.393384	4.965615	4.365136	4.465916	5.225994
7894150	3.037362	3.190025	5.044403	3.443403	4.356797	4.443061	2.640685	2.721662	3.182907	3.259733	5.64547	2.608324	2.644789	2.413036	3.913748	2.97366	4.35613	2.683247
7894151	4.732471	5.192193	4.337625	5.711914	4.833188	4.067897	8.202621	4.857203	4.849505	5.938225	5.993115	5.557108	6.365054	5.967662	5.719001	4.63801	5.102452	6.160599
7894152	6.370961	5.769382	5.955592	5.282925	5.896135	6.060493	5.883875	6.022057	6.212591	6.603556	6.122042	5.43709	5.422791	6.069197	5.867141	5.860371	7.168984	5.590652
7894153	7.022174	6.907101	6.628355	6.622679	6.442719	4.567213	5.935157	6.119318	6.734987	6.406359	6.911718	6.773109	6.45992	6.913721	6.617275	7.049989	5.384515	6.247798
7894154	7.520245	7.105817	6.147879	6.97656	7.172206	8.079411	5.746003	7.519055	6.910245	7.582535	7.073963	6.522056	5.721667	7.064688	6.865891	6.490084	6.481588	7.061451
7894155	9.980533	9.423109	9.093389	9.407623	9.27776	9.938948	10.71837	9.502261	9.225242	9.842801	9.419528	9.443765	9.559959	9.676198	9.668991	9.585473	9.492566	9.618211
7894156	6.186608	7.202368	6.209165	6.274913	5.815845	4.984409	6.170183	6.248751	7.059544	6.962108	7.095466	6.40412	6.872085	7.223469	6.588367	6.308792	6.279086	6.227912
7894157	4.111983	5.066843	3.898663	3.918822	2.698653	5.889139	3.535726	4.110339	3.348612	3.798869	5.296665	3.648102	4.240033	5.151739	4.288617	3.898281	2.948567	3.580132
7894158	8.350164	7.706051	8.488572	8.129635	7.910164	8.706232	8.7372	8.876013	8.143254	8.652626	8.332008	8.006473	8.482147	8.646702	8.535121	8.389805	8.571995	8.539013
7894159	7.733335	7.486664	6.490237	6.795974	6.151533	6.905575	6.762798	5.651448	7.646996	7.845943	7.831509	7.517773	6.813387	7.472602	7.504454	6.749589	5.177289	7.540556
7894160	9.384025	9.174532	10.34794	9.406638	10.62055	10.15604	9.701299	9.901048	9.288887	9.263486	9.213262	9.092561	10.18939	9.544606	9.625066	11.01975	10.2614	9.446183
7894161	10.03727	10.10906	9.97796	10.06202	10.26171	9.95423	9.967313	9.015377	10.00828	9.681292	10.10447	10.42943	9.542859	9.538151	9.743356	9.760612	9.941736	9.595262
7894162	2.793914	3.345611	4.116712	2.65388	2.982987	3.64459	3.309563	2.835495	3.433613	2.967305	2.837165	3.327724	3.04556	3.244621	3.032411	2.938668	4.053885	2.69114
7894163	6.396119	6.810612	6.440251	6.376651	5.719837	5.491611	5.947516	6.152772	6.41113	5.588292	6.765365	6.525007	5.889968	6.183189	6.4362	6.312148	5.504101	6.104066
7894165	7.854219	8.199993	9.265082	8.408992	8.82181	7.171294	7.663039	7.640046	8.251078	7.468675	7.678054	8.490979	8.763829	8.116863	8.646854	9.04036	8.132226	8.438057
7894166	3.88917	3.490597	2.91317	3.417252	3.727667	4.720722	2.891662	3.759988	4.072954	2.901495	4.381091	3.42479	3.473282	3.067497	4.018715	3.276077	3.421642	3.707675
7894167	6.581762	6.088705	5.59887	6.598397	5.95481	6.394104	6.016339	5.319808	6.045015	5.769556	6.352895	6.313779	5.803634	6.371751	6.264836	5.752207	5.501156	5.80207
7894168	4.991155	4.256762	4.926881	3.730913	4.574713	3.50818	4.788441	4.299942	5.098985	4.545006	4.234264	4.432808	4.406771	4.999457	4.667723	3.796197	4.975111	4.615881
7894169	6.118452	8.214812	8.758445	5.840259	4.274249	3.935598	6.854209	4.946873	6.425758	5.142131	5.576721	6.983328	5.321154	7.983462	7.977359	7.066855	6.778156	5.897637
7894170	4.439521	4.324477	4.977621	4.351918	5.548763	5.394959	4.488783	4.237455	4.238583	5.307452	5.102834	4.737472	4.962311	4.428045	5.233515	4.641011	3.681043	4.387929
7894171	11.53983	11.21745	10.50305	11.24584	10.68983	10.12936	10.89973	11.06436	11.17114	11.49904	11.32492	11.28286	11.36512	11.7219	11.46451	10.50877	10.62911	11.59471
7894172	4.915452	4.306338	4.438215	4.105143	4.279704	5.01689	4.858858	4.432514	4.659444	4.43336	4.431233	4.545206	4.5691	4.3662	4.755604	4.738202	5.479766	4.3351
7894173	6.663387	6.208207	6.187057	6.274055	5.330922	6.840211	7.484211	5.905213	6.113339	6.431328	6.414451	5.881861	6.365762	5.980389	6.148523	6.337982	6.255579	6.114208
7894174	7.370908	7.594922	7.25026	7.120167	7.393484	7.845869	6.772311	6.854217	6.957302	6.94217	7.372634	7.697753	6.683323	6.975859	6.970879	7.204658	7.702167	6.458427
7894175	3.045325	2.956402	2.759121	3.256952	2.946679	3.371209	2.708197	2.861346	2.589462	2.727512	2.518047	3.130012	2.750015	2.913675	3.348504	2.736408	3.308094	3.130538
7894176	8.693736	8.565899	7.603592	8.086051	7.226946	7.369491	7.617658	7.670935	7.831769	8.549685	8.871882	8.550782	8.244211	8.574886	8.065993	7.127148	7.316316	7.960682
7894177	3.468625	5.552718	6.004919	5.336212	5.476344	6.332117	6.431988	6.273464	5.250364	5.653333	5.779837	5.476936	6.451777	6.301552	5.647362	6.259015	6.342062	5.559779
7894178	4.059227	6.366727	6.249964	5.95062	6.894949	6.500994	6.702574	5.415762	5.631452	5.957143	5.93246	5.872369	5.736774	5.35465	5.539464	5.787353	6.482542	5.808746
7894179	4.382527	5.255772	4.847872	3.989037	4.479195	3.963797	4.811653	5.078598	4.154498	4.870504	3.414342	3.719582	3.870133	4.551084	4.231639	4.371491	3.980381	4.295183
7894180	7.149067	7.405405	6.591969	6.46916	7.458335	7.520677	6.920467	6.612468	7.140058	7.525316	7.636102	7.105125	7.925942	7.269315	7.113661	7.566578	7.457438	7.264493
7894181	9.345815	9.093076	9.252399	8.846725	8.462076	8.222865	9.564733	8.914227	9.080875	8.903505	8.945231	9.097333	9.236532	9.220909	9.0638	9.1457	9.125891	8.913836
7894182	5.562304	6.343775	5.827869	5.814482	5.166413	4.988407	5.270714	5.013339	5.899578	5.849533	6.418068	6.607319	5.965534	6.707836	6.322921	5.433846	4.764156	5.852389
7894183	6.681294	6.87161	7.228106	6.954637	7.556834	6.949576	6.851917	7.016495	7.438212	7.595794	7.316536	7.144059	6.305976	7.011678	6.716344	7.302588	6.803376	7.008023
7894184	6.546493	5.785764	5.592747	4.966015	5.384324	5.26961	5.524746	6.136312	6.693186	5.662759	6.258358	6.556174	6.372663	5.938778	6.309952	5.438427	5.465115	4.966897
7894185	10.35816	10.49259	10.31625	10.78374	10.14313	10.27765	9.536085	10.62441	10.5785	10.0259	10.69143	10.4942	10.10703	10.19849	10.01325	9.661122	10.353	9.945694
7894186	9.357419	9.677654	9.898602	9.734019	9.002413	9.208189	9.632506	9.739693	10.01918	10.66824	10.04776	9.692462	10.13342	9.972136	10.12547	9.64761	9.450211	9.990373
7894187	6.758669	6.011951	4.489853	6.067541	7.174503	6.452902	6.548676	6.204494	4.927474	6.664063	6.100116	4.752577	5.951698	5.783454	5.89583	5.947178	4.082219	6.388522
7894188	8.59614	8.824249	8.170208	7.790647	7.427334	9.018732	7.746221	8.937542	8.3085	8.340147	8.627817	9.096218	8.356233	8.168332	8.097308	7.355997	8.468504	7.807555
7894189	11.22827	11.75847	11.398	11.20218	11.00945	11.17246	11.83672	10.63798	11.39168	11.20544	11.54997	11.67631	11.18533	11.53577	11.15743	10.96156	10.98213	11.09608
7894190	3.160343	4.022474	3.546631	3.100801	3.411343	3.011167	2.890242	4.241092	3.376829	3.619444	2.931171	3.536074	3.518428	3.961599	3.010954	2.872137	3.235757	4.227887
7894191	6.228653	5.896403	5.485587	6.017054	6.119613	7.131718	5.587281	5.921694	6.387084	4.859128	5.917072	6.032923	5.330986	4.886814	5.827968	4.90603	6.6552	4.784479
7894192	11.82108	11.45861	11.5564	11.45446	12.00373	12.36524	11.52118	11.97345	11.29266	10.87576	11.49476	11.39331	11.33316	11.14199	10.96033	11.41474	11.99819	10.75828
7894193	7.244781	5.627089	5.868034	5.742391	5.619154	6.906854	8.744355	7.458801	5.747455	7.378289	7.283421	6.36209	7.292323	7.18036	6.372754	6.816455	6.254944	6.704065
7894194	5.698895	7.1106	6.299454	6.580426	5.814503	7.155987	6.151673	5.632531	6.499848	6.595922	6.969554	7.316004	6.665494	6.365178	5.874462	6.058476	5.995708	5.946508
7894195	8.552601	9.099077	9.435575	9.289233	9.465219	9.284712	8.312648	9.351614	9.053403	8.921637	8.910066	9.094839	9.26381	9.060824	9.067079	9.297989	9.322326	9.119377
7894196	4.415569	4.688574	4.582028	5.293161	4.929409	6.027448	5.968886	6.188914	4.092555	4.848111	5.09937	4.31286	5.173651	4.294721	5.719443	3.551228	5.606286	5.588379
7894197	3.77005	4.770047	3.000371	3.309492	2.553295	2.785668	2.752877	2.81355	4.00241	2.924081	2.937082	3.556549	3.090907	3.318005	2.50046	2.707618	3.240821	3.877478
7894198	3.059783	2.774303	2.896081	2.796648	3.291992	3.613798	2.412335	3.131683	2.853439	2.779099	2.757546	2.892245	2.828841	2.746739	2.793741	2.800388	3.250149	2.750249
7894199	5.876758	6.440126	4.042869	5.92894	5.766068	4.475239	4.98512	5.324051	5.489259	5.593224	5.657001	6.178924	5.773764	5.016502	6.492064	4.119305	5.19722	6.25969
7894200	5.104667	4.604632	3.776956	4.54438	3.486866	5.099663	5.397052	4.534538	5.58393	4.399131	5.383514	5.963169	4.130113	5.116797	5.49839	4.645905	4.590248	4.905837
7894201	7.033463	6.915411	6.463458	6.837342	7.289148	6.732862	6.555176	6.856671	6.749262	6.384168	6.973372	7.093731	7.307035	7.072423	6.624886	6.824925	7.216514	6.7524
7894202	4.092906	4.908193	4.009663	3.432604	5.084576	3.950848	5.77746	4.259055	4.596128	4.399349	5.427118	4.712366	4.79881	4.835572	4.02756	3.648066	6.054294	5.242191
7894203	6.97995	6.445793	4.869815	5.493297	5.911345	6.811532	7.165344	6.216938	6.268181	6.023553	7.03414	6.483357	5.788116	6.561717	6.229438	5.187944	5.1337	6.137977
7894204	3.882985	5.315992	4.897444	5.735937	3.47416	3.096075	4.458104	3.66993	5.222524	4.74678	4.705277	5.194201	6.25486	5.893586	4.93752	5.730861	4.367381	5.519175
7894205	9.653898	10.26343	10.92301	10.39016	9.879434	6.930188	10.56309	8.870934	10.26542	9.826905	10.23348	10.14871	11.19784	10.57831	10.77495	10.96414	8.380541	10.74955
7894206	3.831797	3.391608	3.713706	3.695173	3.46082	3.940789	3.223548	3.780356	3.100738	3.518716	3.562507	3.74527	3.898466	4.452764	3.312946	4.142002	3.595008	4.465923
7894207	12.21785	11.5802	11.15511	11.34248	11.41295	11.82079	12.05204	11.46916	11.46988	11.3507	11.49267	11.46434	11.36787	11.66616	11.72487	11.39299	11.5894	11.48099
7894208	5.824177	5.159985	6.158738	5.555484	6.737638	4.136296	8.317698	5.37999	6.329994	5.7096	5.593115	4.049386	5.770239	5.52483	6.019775	5.619798	5.974852	5.968972
7894209	6.936621	6.931761	6.914035	6.901478	7.608862	6.993066	6.573421	6.616927	7.019651	6.725843	6.754313	6.515097	7.27167	6.777663	6.285492	6.928414	7.231591	6.537968
7894210	8.602736	8.519077	7.642475	7.585088	7.15822	6.292366	8.756882	7.020761	8.312677	7.87488	8.165157	8.137209	8.137132	8.250669	8.202203	7.604011	6.761234	8.249334
7894211	9.819902	9.828394	9.432904	9.6154	9.135089	8.499851	9.524202	8.892281	9.700592	10.00357	10.08054	9.785097	10.24815	10.52195	10.10712	9.654477	7.797332	10.23192
7894212	8.067804	8.904443	8.826258	8.851932	8.325424	7.362298	8.518621	8.458934	8.58628	8.967995	8.796499	8.817016	9.460003	9.160106	9.150043	8.696453	8.151536	9.295977
7894213	11.3943	11.29464	11.22385	11.21052	10.76216	10.95753	11.54646	10.82253	11.18046	11.20631	11.05226	11.34834	11.36882	11.32532	11.40951	11.46518	10.845	11.33918
7894214	10.94523	11.61827	12.13873	11.79058	11.18459	10.78094	11.82302	11.3512	11.63133	11.62892	11.65633	11.50543	12.20013	11.80153	12.09963	12.30083	11.14521	12.10842
7894215	7.630278	7.2046	7.396009	7.273753	7.229537	6.891466	7.771117	6.920645	7.314899	7.336538	7.571251	7.201291	7.354947	6.688532	7.536272	7.368902	6.936604	7.204674
7894216	4.483463	4.509426	4.538946	4.888993	3.8813	4.444023	4.579529	3.947979	5.706464	6.057556	5.906577	5.248065	4.388967	5.437013	5.278091	3.198169	3.107461	4.297452
7894217	4.761122	5.241876	5.407483	5.851718	5.698143	5.511162	6.190033	5.590635	5.242308	5.410398	5.156586	5.369154	5.317369	5.598333	5.306275	5.516788	5.655664	5.920215
7894218	11.02776	11.2077	11.01311	10.87269	10.96922	11.11863	10.44848	10.69283	10.94174	10.53971	10.71716	11.09138	10.57581	10.64145	10.66619	10.7226	11.05871	10.57726
7894219	6.680591	6.331572	6.656462	5.839292	6.793147	6.354075	6.707519	6.697224	6.545612	6.21454	6.683973	6.075119	7.095916	6.177688	6.975516	6.88938	6.07148	6.41398
7894220	8.573846	7.961944	7.503208	8.129482	7.133434	8.339609	7.858285	8.213605	8.158579	8.564102	8.110201	8.043352	7.922112	7.972772	8.196336	7.894624	7.822561	7.994176
7894221	3.93345	3.760679	5.001668	4.559046	3.959486	5.528235	4.170932	4.281753	4.372073	4.938006	3.947268	4.305343	3.355914	5.002609	3.790525	4.085807	4.334252	4.626818
7894222	3.386471	4.003079	3.550011	3.408391	3.808402	3.785697	3.35004	3.87173	3.620294	3.271815	3.27826	3.815063	3.666998	3.449703	3.710366	3.470199	4.112684	4.429091
7894223	12.26123	11.8363	11.29203	11.80004	11.76634	12.26463	11.74499	11.80383	11.722	11.54239	11.87935	11.78931	11.66517	11.67176	11.67554	11.23219	11.85858	11.71432
7894224	8.197958	7.327975	6.620356	7.206461	8.030931	5.605297	8.644023	7.837815	7.165466	8.269695	6.961351	6.706818	8.072588	7.698429	7.713242	8.335186	6.064775	7.641785
7894225	8.53869	8.312971	8.153238	8.367435	8.494715	7.630603	8.744695	7.974748	7.979794	7.645215	8.097979	8.199969	8.141044	8.042603	8.055467	7.583702	7.603899	8.09669
7894226	7.007071	7.015176	6.794867	7.136383	7.159018	6.077577	6.564863	7.601944	6.685828	7.390517	7.584897	7.154067	7.322858	7.477023	7.029291	7.483792	7.45446	7.105309
7894227	3.825133	3.815223	3.26951	3.439459	3.974134	5.058759	4.431676	4.589639	3.949718	4.211151	3.96423	3.184337	3.494977	4.116745	3.841238	4.021338	4.2281	3.804501
7894228	5.35049	5.248101	5.935464	5.126386	5.845417	4.786636	6.563873	5.917665	4.422405	4.81046	5.429318	5.394685	4.84829	5.372368	4.995349	5.474529	5.680244	5.31708
7894229	7.292817	6.863584	6.063045	6.54909	6.678596	6.687375	6.804605	6.673081	6.295173	7.099945	6.692832	6.847206	5.927795	6.343762	6.623054	6.510752	5.406823	6.864913
7894230	4.36287	4.12997	4.122363	4.103818	3.760809	3.340852	3.726683	3.234911	4.05464	4.49428	3.778476	3.997267	2.869838	4.300138	3.757273	3.496282	4.112684	3.741811
7894231	5.96419	6.412769	6.270577	6.335461	5.291882	4.403173	7.98058	4.644979	4.336497	5.585306	6.884465	6.510029	5.816732	5.905404	5.718619	5.621613	5.882352	5.436162
7894232	10.19398	10.26054	9.872473	9.998822	9.86302	9.06109	10.50692	9.224064	10.2362	10.15348	10.14841	10.06685	10.19099	10.26628	10.30472	9.995449	9.678905	10.22693
7894233	5.339594	4.075972	5.289704	4.131248	4.387695	5.48921	4.058125	4.255424	4.515839	4.126525	4.51419	4.306434	4.234919	3.937287	4.20932	3.974061	4.596029	4.817697
7894234	8.506372	8.080468	8.237955	8.14559	8.355634	7.609543	8.628083	8.033621	8.810901	9.063519	8.798743	8.288224	8.281792	8.774081	8.850019	8.323962	7.652611	8.496712
7894235	11.09183	10.60957	10.34916	10.37591	10.67561	10.83251	10.83408	10.66063	10.56659	10.27327	10.40715	10.54304	10.58162	10.56416	10.56453	10.59044	10.49014	10.51526
7894236	13.48699	13.0539	12.87835	12.87285	13.07279	13.60801	13.41489	13.40777	13.11826	13.40634	13.20131	13.19835	13.04726	13.25595	13.12519	12.80961	13.46701	13.15684
7894237	7.253048	7.570365	6.746014	7.353523	7.001435	7.738574	7.264722	7.701062	7.618435	6.577517	7.748602	7.699653	7.467257	7.532851	7.504573	6.550037	7.347095	6.966274
7894238	5.109492	4.251522	3.711816	3.37716	5.855841	2.486926	4.895775	6.440588	3.889401	3.648057	3.036035	3.798148	6.506308	3.889401	3.828629	3.92436	3.240821	3.599415
7894239	10.9459	10.71247	10.63473	10.70936	9.94251	10.12515	10.58776	10.17243	10.78741	11.14916	11.1396	10.86033	10.96732	10.91112	11.03439	10.72577	10.03344	11.06266
7894240	7.26991	6.943416	6.25989	6.678068	6.472208	4.436765	6.482094	6.682462	6.966002	6.64518	7.375008	6.97117	6.652808	6.661739	6.706688	6.491103	5.517931	6.312862
7894241	5.969802	5.642221	5.236473	5.639859	4.951973	6.150902	5.563334	6.291682	5.007679	5.596173	4.890912	5.223347	5.130768	5.425021	5.600003	4.651341	6.041497	5.25943
7894242	5.003014	4.331352	3.464579	4.277409	4.41819	4.311694	3.505124	3.464702	4.741209	4.018338	4.031375	4.003863	3.45404	3.915813	3.912798	4.008687	3.855553	3.734679
7894243	3.858768	3.190024	2.639419	2.622911	2.638166	2.977412	3.481988	3.779598	2.703962	2.894699	2.947779	2.800067	3.103143	3.402137	3.18591	2.566283	5.000982	2.395186
7894244	5.642399	5.568805	4.731483	4.752926	4.998377	4.994846	4.68122	6.333529	5.299628	5.616698	6.156438	5.958	5.309923	5.889031	5.604725	6.371288	5.780846	5.677278
7894245	3.95364	3.549205	3.052605	3.733334	3.114007	4.041533	4.277146	4.098388	2.930198	3.343794	2.618548	2.625037	3.197749	2.920417	3.337111	2.785927	3.056224	3.123075
7894246	7.676054	7.722914	7.831539	7.748538	7.61093	7.695144	8.291599	7.558182	8.16467	8.001186	8.152713	7.892647	7.795842	7.797932	8.086569	8.071375	7.525794	8.149503
7894247	5.48343	4.304497	4.544603	4.193	5.098085	3.917854	4.770413	4.698173	5.19452	4.835944	5.150838	4.447903	5.034431	5.170174	5.284016	4.541711	4.867633	5.6013
7894248	4.222011	2.928689	2.799654	3.284527	3.018879	4.665065	2.648693	3.75831	2.714435	2.818425	2.803516	2.79744	2.927038	2.656141	2.726895	2.553679	4.229074	2.820954
7894249	11.26381	10.50353	10.27444	10.3779	9.825834	10.18688	11.45514	9.843187	10.51524	10.34821	10.49895	10.74002	10.53756	10.61672	10.63831	10.18403	9.929837	10.51171
7894250	4.236073	3.651388	4.444003	3.8928	4.096853	5.262804	3.789929	4.889464	3.683595	4.549716	3.947767	3.787954	4.088292	3.840635	3.992119	4.34654	4.291758	4.218303
7894251	7.007126	7.573335	7.162322	7.320514	7.32422	7.626857	6.471682	7.653414	7.373456	7.843892	7.636718	6.89466	7.704988	7.556241	7.163929	6.953918	7.994527	7.475154
7894252	9.541633	9.568432	9.756663	9.702985	8.926204	7.920943	9.557381	9.311152	9.955667	9.945279	9.970949	9.570683	10.40516	10.40166	10.42061	9.578771	8.860487	10.36411
7894253	5.71688	5.723601	5.159611	5.663173	5.190937	5.928844	5.47235	3.553356	5.209812	4.947984	5.279698	5.221816	5.276822	5.665367	5.402402	6.066782	4.367997	5.743567
7894254	6.51271	6.448789	6.068746	5.624271	6.138392	3.999578	5.734748	5.770413	6.449151	6.876812	7.165694	6.855629	7.86521	7.199571	7.148064	6.434858	6.345681	6.154522
7894255	3.727133	4.74936	3.494657	2.916829	3.90619	4.248267	4.075284	2.99951	4.061142	3.486142	3.320813	3.202562	3.427606	3.130749	3.43375	3.01188	3.881017	3.16686
7894256	12.03095	11.42062	11.01556	11.36284	11.33197	11.74916	11.58506	11.74006	11.38515	11.15569	11.55051	11.45195	11.36285	11.45906	11.40526	11.10309	11.28366	11.28072
7894257	5.233474	5.441005	5.876116	6.083253	5.886669	6.227049	5.506279	6.127471	5.807337	5.893014	5.408237	5.937821	5.802652	5.866649	5.612156	5.188451	7.092166	5.869278
7894258	10.39812	10.27424	9.700451	9.881529	10.13219	11.33589	9.4739	10.81821	10.11074	10.35643	10.15971	10.52067	10.03933	10.31259	10.11067	9.523102	10.35575	10.42424
7894259	3.981313	4.21703	4.250337	4.309041	3.47106	4.501395	4.096285	3.952734	3.902454	3.819893	4.32541	3.759719	4.277105	4.039545	3.516818	3.656739	4.494424	3.60514
7894260	4.470656	4.406769	4.178067	4.634864	3.923509	4.656984	4.113156	3.368169	4.551702	3.867558	4.950664	4.030723	4.693742	4.545261	4.003735	4.643276	4.862143	4.938129
7894262	8.460279	9.440583	9.058554	9.309925	8.58244	8.944702	8.692926	9.165283	9.441881	9.003412	9.236643	9.41221	8.792653	9.132298	8.593913	8.734175	8.763027	8.644196
7894263	12.1032	11.99037	12.74378	12.23649	12.45367	12.53971	11.83903	12.75195	12.08861	11.81765	12.07896	11.90509	12.25029	11.72609	11.88631	12.07065	12.52145	12.03726
7894264	10.37318	10.16202	9.991448	10.02433	9.689528	10.28102	9.8038	10.05614	10.4063	10.68185	10.24949	10.2237	10.1025	10.4627	10.32766	9.91348	10.53382	10.06801
7894265	3.113551	3.888587	3.785308	3.298816	4.505799	4.223738	3.369521	3.600769	3.072418	3.248907	4.186308	3.7995	3.323004	4.226751	4.018286	3.645604	3.992735	3.3877
7894266	9.933458	9.617536	9.373399	9.494596	9.215083	9.784968	9.809515	9.277922	9.55418	9.566257	9.6673	9.579281	9.59289	9.946757	9.644123	9.655646	8.927723	9.769945
7894267	8.365438	9.444709	10.33109	9.495193	8.523515	5.597455	9.209475	7.965472	9.192462	8.143392	9.058322	9.320404	10.02134	9.256563	9.337083	9.902076	8.418301	9.440421
7894268	5.869137	6.662327	6.612595	5.83256	6.397869	5.795098	6.400603	7.146852	5.922019	5.615311	6.680515	7.032236	5.75149	5.888983	5.461576	6.734128	6.583455	5.561719
7894269	10.58275	10.34638	10.0504	10.29941	10.07	9.979263	10.3047	10.48209	10.43483	10.7612	10.39718	10.43089	10.44205	10.59764	10.43141	10.06749	10.65825	10.62504
7894270	3.23366	3.755982	2.788193	2.991879	2.904409	3.157064	3.3989	3.675105	2.97436	3.37039	2.992343	3.549356	3.497812	3.635065	2.897448	2.994044	4.999657	2.892907
7894271	6.323278	6.184995	3.711816	4.601548	3.573277	6.587469	6.295859	5.724554	5.959414	5.742504	6.312237	5.551069	4.984841	4.849289	5.878782	3.469248	6.489486	4.905399
7894272	7.126369	6.254714	6.387177	5.848314	6.68538	6.453705	6.234902	6.372085	6.328589	5.467734	5.135262	6.40456	5.921462	5.75339	5.800457	5.112844	6.377861	5.944913
7894273	6.653556	5.447746	6.549738	6.295349	6.476498	4.458969	6.091999	6.098767	5.931647	5.639286	5.4206	5.755013	7.443947	6.091999	5.818206	6.332844	4.809238	6.042175
7894274	4.746463	4.287093	3.743668	3.619637	4.709442	4.082085	3.441372	2.889817	4.600553	3.960744	4.519549	4.377937	4.305489	5.140508	4.285412	3.417805	3.424555	3.764112
7894275	4.213066	4.316045	4.468749	4.098208	3.37706	4.945665	4.08727	4.399387	4.127252	4.496302	4.605908	4.60637	3.954328	3.682462	3.588471	4.186222	4.134677	3.892617
7894276	7.005913	6.382417	5.335108	5.539085	7.132728	5.108805	5.072141	6.465127	7.306409	6.728274	6.964755	6.232965	6.737789	6.419154	7.496934	5.997414	6.005419	6.759043
7894277	6.573962	6.402794	6.495466	6.26535	7.152077	6.808805	5.772287	6.260172	6.092144	6.023297	6.107154	6.161373	6.452724	6.010058	5.914836	7.016039	6.12479	6.567119
7894278	12.12549	11.68313	11.57549	11.55603	12.14784	12.55766	11.54724	12.24891	11.46995	11.47067	11.66358	11.50349	11.85865	11.69935	11.70741	12.00351	12.17099	11.57874
7894279	7.122215	7.015184	6.585444	6.187739	6.615217	5.010493	6.758248	6.551898	5.941996	7.085309	6.894762	7.039672	6.278357	6.639068	7.053376	5.636928	7.003831	6.345046
7894280	7.028287	7.30722	6.053689	5.401344	6.166564	6.837235	7.648674	5.785797	6.649316	7.090876	6.941687	6.741985	5.402047	6.669521	5.841168	5.665534	6.263968	6.430454
7894281	6.913109	6.101528	6.108972	5.499906	5.994831	5.08219	5.419097	5.256802	6.187831	5.497116	5.932118	6.120094	6.162136	5.715075	5.681412	5.657443	5.280357	5.651165
7894282	9.165244	9.351663	9.33386	9.554829	9.307849	9.313261	8.096539	9.970374	9.476501	9.448532	9.669855	9.09025	9.699726	9.571615	9.494158	9.543474	9.828352	9.485484
7894283	6.107412	5.975488	5.853149	5.405123	5.974914	5.59685	5.574858	5.965934	6.691459	5.668595	5.892765	5.436344	4.782543	5.609611	6.052296	5.131263	5.249666	6.0732
7894284	9.524449	9.893039	9.262269	9.671216	9.179077	10.27938	9.91334	9.704136	9.607463	10.82189	9.889191	9.716043	10.28447	10.87593	10.26096	9.833925	9.700405	10.1501
7894285	4.926202	4.314638	4.686832	4.386566	5.212143	5.627392	3.751434	4.380407	5.307663	5.21934	5.34635	3.876361	3.514098	4.644522	4.993527	4.062675	4.256119	3.645791
7894286	5.960995	5.006934	5.937003	4.841254	4.313623	5.617946	6.01108	6.722099	5.540322	5.649018	6.059466	5.287209	5.869923	5.635083	5.654191	5.61553	6.156198	5.235225
7894287	4.683569	3.645015	3.607567	4.15071	4.177849	5.874863	3.094367	4.546358	3.648398	4.179307	4.260177	4.905949	4.031725	3.854791	3.630126	2.961877	4.779987	3.808118
7894288	8.469443	8.827987	8.662331	8.883618	8.572322	8.529222	9.355662	8.684527	8.697212	8.903864	8.707624	8.820279	8.995878	9.060272	9.139388	8.765723	7.179008	8.836993
7894289	8.729486	9.151038	9.25732	9.121247	8.753119	9.00323	8.320213	9.711004	9.294336	9.25179	9.248259	9.117285	9.375257	9.232362	9.224635	8.747723	8.696961	9.233304
7894290	6.951479	6.69548	7.206899	6.611213	6.260422	7.325635	7.928189	6.948759	6.882828	6.934744	7.239527	7.25168	7.41381	7.078432	6.687593	6.793446	5.859888	6.853426
7894291	8.797935	8.404691	8.197833	8.363003	8.949689	8.731085	8.182307	8.576401	8.09882	8.712125	8.322712	8.294693	8.432876	8.219775	8.4451	8.510847	8.381294	8.651449
7894292	6.006874	7.318247	6.646124	6.415072	5.448956	6.587469	6.802999	5.884873	6.540155	6.729378	6.520816	6.178924	6.425759	5.6219	6.271185	6.677272	6.489486	6.110411
7894293	7.836561	6.753066	5.813259	6.971773	6.450518	7.004054	8.628458	7.236784	7.214135	7.44377	6.956412	6.978467	7.195477	7.3076	7.407464	6.896215	6.800106	7.630759
7894294	11.11735	10.70641	10.61204	10.83733	10.40326	11.18991	10.94712	11.26526	10.8136	11.35897	11.06691	10.91221	11.10223	11.24564	11.24377	10.97909	11.04738	11.23691
7894295	8.595864	8.934921	8.629346	8.772576	8.089258	8.713259	8.49503	8.829385	8.953911	9.508045	9.020681	8.829587	9.031289	8.91237	8.837716	8.625051	8.821698	8.79205
7894296	5.50114	4.461488	4.728183	6.063046	6.530219	6.311733	8.212788	3.424722	6.183342	5.81413	7.164189	5.815553	5.859416	6.464215	5.956205	5.576865	3.868042	6.602111
7894297	6.967007	6.253614	6.448589	5.875307	6.970452	8.009286	4.776258	7.219891	5.901569	6.652004	6.208691	5.252264	6.084063	6.185202	6.262894	6.348581	6.262365	6.349072
7894298	7.930145	8.272669	8.451392	8.28889	8.447854	8.103928	8.019551	8.23295	8.272332	7.152151	8.219582	8.049899	8.139336	7.99343	7.813699	8.655893	8.235592	7.68891
7894299	8.60331	7.648425	8.119272	7.67753	7.645245	8.298596	8.254089	7.742595	7.876738	7.95898	8.114142	8.114592	7.891106	7.994933	8.072822	7.830097	7.575171	8.040251
7894300	5.616251	5.341401	4.624276	4.64533	5.035632	5.335637	4.892809	4.70854	5.283844	5.139461	5.284783	5.563056	4.914027	4.443766	5.305733	4.82233	5.217301	5.160761
7894301	8.406087	8.853618	8.97446	8.547819	9.089876	8.852792	7.915004	8.813188	8.710482	8.265821	8.447686	8.479012	8.939528	8.410783	8.457595	9.166016	8.822182	8.186396
7894302	4.681955	4.508551	4.24426	4.388047	3.909146	5.100464	4.713295	4.845729	4.924098	4.408824	4.504584	4.665481	4.88906	4.824042	4.556598	4.616475	4.656104	4.602586
7894303	7.455396	6.778999	7.643509	7.493692	7.060115	7.331136	8.066256	6.804042	7.645304	8.088726	7.991317	7.776831	7.716798	7.758242	7.457466	7.008797	7.705155	7.045857
7894304	9.863212	10.11363	10.01723	10.54908	10.11163	9.039957	10.83917	10.2791	10.46792	10.6394	10.41125	10.11025	11.063	10.98406	10.87932	10.40095	9.838503	10.96614
7894305	7.390664	7.973223	8.435994	7.98686	8.473739	8.329494	7.533295	8.33825	7.908794	8.053906	7.611491	7.695114	8.045995	7.734457	8.018458	9.16235	8.458407	8.285392
7894306	9.305099	9.438617	9.551354	9.40936	9.206485	9.458976	9.249715	9.458375	9.648399	9.656967	9.590922	9.426281	9.67214	9.760692	9.616283	9.478472	9.339807	9.884452
7894307	13.33856	12.79741	12.70928	12.91502	13.07345	13.51619	12.83408	13.49111	12.78686	13.48818	13.07084	12.99468	12.99011	13.07796	12.96464	12.75336	13.23697	13.17895
7894308	9.587741	10.15863	9.794638	9.697926	10.56189	10.47453	10.3765	9.301586	9.955242	9.949339	10.16429	10.08476	9.729427	10.06243	9.637821	9.042506	9.643281	9.63335
7894309	9.516935	9.560276	9.376898	9.611522	8.823524	8.410838	10.85839	8.165204	9.645748	9.677786	9.075543	9.701187	9.729689	9.891479	9.86151	9.709814	8.40497	9.346073
7894310	6.942362	5.976591	6.360278	6.6369	6.021687	5.525339	6.854802	5.807784	6.517237	6.340703	6.341197	6.552713	6.788591	6.757035	6.804066	6.781688	6.894337	6.762209
7894311	5.457186	4.298634	4.104414	4.009284	4.526223	5.395345	4.654868	3.84764	4.792734	4.834798	4.011211	3.584984	3.867815	3.392064	3.732343	4.296814	4.093606	3.576293
7894312	7.942761	7.466169	7.488837	7.335191	7.14575	8.433213	8.094529	6.920245	7.362591	7.831935	7.787543	7.551787	6.816033	7.341764	7.440331	7.256284	6.539455	7.337552
7894313	3.187409	4.084606	3.554921	3.688958	4.457693	2.829299	4.22746	3.207476	3.746555	3.940762	4.717982	3.519053	5.177188	4.078249	4.173331	4.051211	2.898471	4.217584
7894314	3.894315	4.003573	4.028184	3.367603	3.311381	3.361832	2.978323	3.334708	3.849802	3.949457	4.281093	5.478672	3.975067	3.765305	4.719865	3.102837	2.827508	4.519878
7894315	7.014627	8.479629	7.837261	7.925385	7.219427	5.826196	8.683856	7.096083	7.9576	8.317187	7.767787	7.993343	8.77798	8.844114	8.58432	8.070221	6.597758	8.268547
7894316	9.092521	9.077843	9.102513	9.092898	8.883931	9.045958	8.409707	9.225974	9.310354	9.22973	9.21187	9.171957	9.385749	8.794719	9.013794	9.254441	9.009693	9.055209
7894317	4.014843	3.344076	3.608873	2.433101	2.483292	4.430697	2.818084	2.869781	3.525268	3.593901	2.699263	2.890502	2.747893	2.89608	3.562028	2.768945	3.832958	2.704465
7894318	4.649735	5.050456	4.204741	5.157152	4.760193	3.227263	4.333588	4.695274	4.777649	4.787637	3.86184	4.35383	5.681764	4.266126	5.033092	4.081662	3.9906	4.351964
7894319	4.028427	3.625096	3.532423	3.988369	3.648286	4.144704	3.577539	4.474129	4.310912	4.589686	4.197014	3.507622	2.937839	3.815043	4.21827	3.702061	4.809238	3.860457
7894320	11.90706	11.57308	11.27831	11.3808	11.40756	10.67705	12.07331	10.81243	11.56515	11.28051	11.45376	11.64631	11.36251	11.61128	11.5382	11.13748	11.03681	11.48671
7894321	6.913845	8.554987	9.105045	8.482909	6.716962	6.587468	9.51117	6.71481	8.132505	5.827055	7.488931	8.437311	7.994646	7.852911	7.898654	8.392977	6.942039	7.45269
7894322	6.487206	5.473012	4.329478	4.723062	4.626286	3.700315	5.332924	5.975766	6.310091	6.181368	5.912663	5.073665	5.358004	6.419655	5.884571	4.193973	3.943152	5.311175
7894323	4.213785	4.119751	3.305017	3.311631	3.506285	4.511998	3.584309	3.305973	3.401754	3.821115	3.610016	4.255852	3.383322	3.628236	3.431866	3.369213	3.393469	3.554374
7894324	10.74404	12.39203	12.61317	12.47252	10.33919	8.754614	12.70647	9.170454	12.36702	11.199	12.00076	12.47126	12.27405	12.28549	11.94858	12.11448	9.46751	12.20243
7894325	4.342128	5.073391	4.145645	3.538257	4.027106	4.030126	3.986413	4.397256	3.604293	3.978742	4.40807	4.580001	4.023848	4.527469	3.831147	2.880016	3.282395	3.823421
7894326	3.909749	3.336154	3.38385	3.47443	4.298986	4.334029	3.588198	3.270566	3.375894	3.317855	3.154163	3.736688	3.551855	3.124073	3.424909	3.68799	3.965914	3.345481
7894327	3.356128	3.19011	2.976391	3.927722	3.257259	4.8519	3.09766	3.09181	2.983787	4.032874	4.335453	3.811924	4.34075	2.911294	3.088985	2.901966	3.430532	4.174698
7894328	7.552068	7.822656	7.710686	7.568726	7.201945	7.08848	7.328516	7.643868	7.675932	8.300647	8.309772	7.6771	7.437793	7.235157	7.685489	7.016149	7.184804	7.169931
7894329	5.255707	5.615975	4.520949	5.683078	4.994573	5.38526	4.541129	5.51941	4.973633	4.845422	5.117469	4.824488	6.28567	4.691299	5.492443	6.084063	6.065778	5.635845
7894330	6.472835	5.911327	2.765199	4.832417	5.93154	3.531128	6.396314	5.306067	5.458296	5.363927	5.99208	6.522167	5.368122	4.697814	5.592564	5.111124	5.2648	5.733538
7894331	5.590136	7.083143	6.109883	6.597219	6.51112	3.791195	6.088525	6.968735	7.115668	7.468923	7.206559	6.91503	6.806955	7.163996	6.86494	7.033454	6.392687	7.172252
7894332	6.45591	5.698056	5.991483	7.006348	2.976203	4.184563	8.33848	6.389084	6.633273	7.139513	6.945618	7.163351	6.013708	6.308705	6.673743	7.234712	3.240821	7.082266
7894333	4.7563	5.185233	4.413196	4.220852	5.68037	4.551874	4.240551	5.620452	4.272402	4.9073	4.451983	4.36296	4.392529	4.088424	3.940573	4.184278	3.381639	5.07147
7894334	3.756987	2.810141	3.408934	2.89751	3.542919	6.456771	2.749044	3.084923	3.150792	2.952619	3.168178	3.1255	3.457181	2.943551	3.234704	3.577614	4.024475	3.118629
7894335	6.267868	6.966648	6.075576	6.043033	6.845879	7.234279	5.266526	4.888277	6.561327	5.562621	7.007113	6.068258	5.907272	5.798843	4.94241	4.522245	6.692492	5.972895
7894336	8.274589	7.924704	8.498133	8.368472	7.903648	8.151895	8.446791	8.169531	8.217165	8.02096	8.248077	8.376024	8.348702	8.173278	8.459817	8.050658	8.167676	8.429651
7894337	6.698793	7.026493	7.441031	7.100528	7.627205	7.38153	6.42867	6.629965	7.200326	6.449651	6.931983	7.030261	7.261785	6.740758	7.194274	7.659423	6.395715	7.148179
7894338	2.926461	2.756035	2.655018	2.81355	3.334097	4.744442	3.344223	3.47472	2.681116	3.114058	2.7632	3.934484	3.274478	3.204593	3.63897	2.845212	4.406127	2.860926
7894339	4.708546	4.707778	2.860785	2.860392	4.378199	3.072122	3.515755	3.570334	3.88872	3.151504	4.146376	3.211953	3.191687	3.075624	3.577192	3.267918	3.569326	3.34242
7894340	3.208244	4.026628	3.493846	3.536128	3.102516	3.697016	3.062735	2.721662	3.301846	3.648057	3.347507	3.903468	3.758858	3.035422	3.326191	3.027744	2.568539	3.775951
7894341	9.135624	9.668586	9.560607	9.654157	10.02825	8.966756	8.2432	9.701141	9.587231	8.725967	9.701824	9.66278	9.424179	9.307897	9.463307	9.853021	9.252975	9.614133
7894342	5.120119	4.940333	4.727005	4.907136	3.936126	5.120947	4.439158	4.09214	5.995522	5.677787	5.281255	4.76369	4.273253	5.242404	4.620157	4.352788	3.935603	5.217412
7894343	5.808055	5.774143	5.246471	6.042803	5.359513	6.753386	6.353818	5.857887	6.129297	5.645693	7.233887	5.768428	5.852217	6.468771	6.388958	6.151897	5.865941	5.859876
7894344	3.455703	3.588893	2.653467	2.680873	2.928093	2.732301	2.672988	2.972952	3.391373	2.789047	2.970712	2.626057	2.798141	3.008692	3.338913	2.762816	3.034243	3.174541
7894345	6.912498	7.062525	7.166143	7.216711	6.933213	7.600358	7.160553	7.109126	7.374393	7.365914	7.227509	7.356653	7.317494	6.42109	7.104765	5.488443	7.399567	6.77753
7894346	8.123178	7.751818	6.935809	7.253923	7.141814	7.435741	7.209762	7.349888	7.867989	7.521749	7.728668	7.853973	7.197612	7.44121	7.298054	6.855358	7.017999	7.365258
7894347	4.674427	4.71105	4.901031	4.826775	5.503628	6.032222	4.958841	6.071271	4.97216	5.135987	4.469629	4.433856	4.607528	4.397601	4.765946	4.812464	5.084223	4.437685
7894349	3.772302	3.625584	3.463311	3.274009	3.729656	3.203252	2.845027	4.368349	3.626465	3.27877	2.970634	3.272747	3.502302	2.721315	2.772547	2.958834	4.322968	3.253397
7894350	7.439498	7.304249	7.52794	7.202355	7.002039	6.660742	7.436904	7.06167	7.016111	7.142501	7.486698	7.32866	6.926429	6.708973	7.083781	6.795242	6.855873	6.341627
7894351	7.323311	6.501273	6.51365	6.668501	6.614908	5.430503	6.120014	6.081833	7.081642	6.694477	6.585906	6.685525	6.643188	7.320834	6.855403	6.896132	5.151598	6.604584
7894352	8.628314	7.420719	7.231609	7.075984	7.361446	5.719099	8.008507	6.868992	7.754266	7.407236	7.695449	7.387631	7.566812	7.749603	7.784743	7.33099	6.437443	7.567987
7894353	4.826252	4.291781	4.594575	4.640447	4.420726	4.064772	6.351263	3.959728	5.022632	4.701004	4.703743	4.358399	4.667575	4.374566	4.963276	3.828629	4.647344	5.301938
7894354	6.85414	6.322963	6.349135	6.74289	5.53499	6.384918	6.078591	5.872734	6.661027	5.990915	5.920605	6.318668	4.601921	6.341967	6.246242	5.65182	6.101843	5.743305
7894355	7.971316	7.248726	7.485457	7.282866	7.038005	5.001259	7.088105	6.54726	7.880154	7.706941	7.512471	7.6196	8.227322	8.349837	8.242117	6.885998	5.243845	7.566201
7894356	7.301002	6.246117	6.802743	6.286713	6.895285	7.125535	6.435492	6.783786	6.4912	6.746937	6.312842	6.194869	6.475033	6.494439	6.545906	6.036725	7.012801	5.76445
7894357	4.083275	3.683402	3.292376	3.396242	4.423563	3.091984	3.826706	3.754965	4.242123	3.286026	3.460758	3.924375	3.032886	3.941748	4.02113	3.272339	3.249017	3.471668
7894358	6.56682	6.450826	5.887059	5.710933	4.991379	6.594581	6.062001	5.807921	6.379054	5.818044	6.55013	6.811166	6.177372	5.996188	5.597514	6.120909	6.861865	5.852396
7894359	2.745054	3.64493	3.545618	4.641196	4.715495	2.876951	3.553183	5.157975	2.857814	3.241861	3.623426	2.914027	3.734807	3.772794	3.769072	3.558177	3.434508	4.893467
7894360	4.976213	5.021228	4.081694	4.976631	4.703545	3.895029	4.48605	3.855029	5.061037	5.017203	5.011671	4.599774	4.186395	4.3051	4.657626	5.407389	4.873677	4.699415
7894361	7.937992	7.906394	7.703021	7.746346	7.730594	7.643965	7.292435	7.039245	7.571343	7.303564	7.821592	8.119945	7.256223	7.980848	7.509753	6.968941	8.140265	7.54811
7894362	4.577907	5.905015	5.907942	4.948866	4.179942	4.170372	4.37365	3.982387	6.065825	3.52898	5.354415	6.094665	4.095555	3.370634	4.089921	3.275866	5.646269	5.172248
7894363	7.439297	8.244976	7.86911	8.664497	8.909671	7.98836	7.911629	9.614113	8.339098	8.581173	8.380057	7.92789	8.784578	8.838272	8.257815	9.194368	9.336372	8.814258
7894364	6.004184	7.472842	6.580585	6.143341	6.354074	7.275162	7.712315	5.273063	6.925119	7.362418	7.517307	7.180653	5.838042	6.93126	6.653924	5.535023	7.117703	7.017367
7894365	3.242859	2.731058	3.288907	3.147459	3.094853	3.864312	3.714099	2.591318	2.805763	4.054594	3.389151	3.101323	3.585373	2.765398	3.800176	3.415902	3.355536	2.985725
7894366	11.20317	11.16261	10.73189	11.14172	10.81275	9.321943	11.25019	10.75738	11.13798	11.40377	10.9857	10.9475	11.57769	11.85931	11.74148	10.82985	10.73209	11.80455
7894367	9.810236	9.648037	9.767968	9.640366	9.600264	8.861497	9.99978	9.386385	9.508678	9.155778	9.722533	9.666242	10.00492	10.01234	10.02674	10.10881	9.434465	9.925508
7894368	3.921482	4.055707	3.708456	4.001531	3.423054	6.0134	4.480804	3.382501	4.038754	4.130186	3.311991	3.234162	3.405042	3.841566	3.796466	2.946242	3.854873	4.742006
7894369	9.633939	9.235387	9.677709	9.561549	10.44689	9.881668	9.577144	9.932853	9.431684	9.485477	9.402666	9.320461	9.848047	9.425467	9.650098	10.10745	9.90622	9.536355
7894370	6.344086	5.906036	5.241475	5.75195	4.764378	5.083209	7.004292	5.306629	6.084373	6.798995	6.265202	5.540458	6.027719	6.382456	6.098104	5.966213	5.065395	6.535413
7894371	6.881561	6.715548	6.341874	6.770649	6.261007	7.233649	6.671323	6.109568	6.745941	6.848785	6.514078	6.840526	6.14176	6.198432	6.438766	5.848168	6.591056	6.251529
7894372	11.99298	12.00255	11.76984	12.11898	12.00231	11.79612	12.05447	11.87812	12.0147	12.00148	12.22696	11.91972	12.173	12.14909	12.16363	11.83523	12.17616	12.16133
7894373	7.015688	6.585296	6.413643	6.791318	7.098639	6.302943	6.922642	6.272037	6.736131	6.792844	6.501393	6.826774	6.246146	6.202318	6.337812	6.214534	6.575897	6.759062
7894374	10.05895	9.90802	9.711963	10.20819	10.1864	10.45695	9.629063	10.70019	10.01726	10.10025	10.18853	9.964864	10.01817	10.28434	10.06141	9.717903	10.77617	10.09744
7894375	8.943286	9.136274	9.24012	9.181916	8.678181	9.733167	8.56844	9.776877	8.929825	9.501312	9.350015	8.825817	9.116149	9.141488	9.191314	8.836329	9.546885	9.365301
7894376	9.006018	9.37878	10.33216	9.506289	9.394161	9.246332	8.38287	9.344045	9.195223	7.959831	8.995827	9.225729	9.460423	8.54899	9.061687	9.537539	9.303916	8.756258
7894377	4.433972	3.48854	4.130263	3.530797	5.413907	4.457481	3.340336	3.274478	3.016515	4.519423	3.508816	3.798148	2.859942	4.363747	4.139911	2.813138	3.87374	2.808527
7894378	4.272338	3.984985	4.281043	4.921595	4.200959	3.865639	4.17703	4.71357	4.325009	3.77856	4.693709	4.124419	4.535686	4.548695	4.174194	5.245764	3.615967	4.34882
7894379	9.813548	9.659669	9.648167	9.736737	9.298757	9.828603	8.819078	9.932029	9.740533	9.671452	9.828665	9.750958	9.387961	9.669057	9.628245	9.153202	10.03323	9.739728
7894380	9.15525	9.516026	9.600471	9.471192	9.210364	7.763018	9.30912	9.002824	9.512834	9.483871	9.655016	9.607041	9.83649	9.763363	10.11345	9.808036	8.637079	9.728002
7894381	5.596256	4.268052	5.169174	4.409748	5.158853	5.387915	4.851403	4.350408	5.41649	5.514701	5.898956	4.824773	5.021352	5.944422	5.259137	4.936992	5.234849	4.860488
7894382	11.95744	11.60095	11.36859	11.46273	11.5941	11.88182	11.68243	12.03389	11.4816	11.84851	11.49126	11.56899	11.47327	11.49381	11.44396	11.40481	11.5474	11.54354
7894383	5.938017	4.25584	5.388859	4.956002	3.672264	5.958225	3.852767	5.24311	3.874502	3.695387	5.331031	5.334238	5.571766	5.087898	5.200743	4.667343	5.38327	5.254984
7894384	7.188471	6.516243	6.724643	6.519252	6.002253	7.194832	8.300308	7.292343	6.689092	7.270373	6.728831	6.394353	7.14391	7.573657	7.285931	7.649029	6.803376	6.891716
7894385	6.115808	5.794272	6.805158	5.988631	5.245705	5.754058	5.664124	6.782726	7.08772	6.792426	6.634756	6.602392	6.172462	6.554702	6.644739	5.502177	6.608907	5.780816
7894386	8.324148	8.080188	8.049938	8.265662	7.827812	7.152242	7.744362	8.181144	7.919948	7.320591	8.374655	7.989176	7.975635	7.985866	8.061376	7.87338	7.626961	7.779525
7894387	4.323637	5.68259	5.268854	4.304111	4.000819	3.561201	4.187999	3.582618	5.05664	4.315205	5.011148	4.977401	3.243025	3.761979	5.013238	4.062583	3.763594	4.519733
7894388	9.00948	9.117945	9.563163	8.951815	8.813285	8.835238	8.553895	8.565369	8.960834	9.001107	9.021558	9.040377	8.565923	8.302965	8.550281	8.906879	8.960841	8.444468
7894389	9.638771	9.875857	10.20204	10.08201	10.08007	10.34446	9.279245	10.05553	9.769513	9.455791	9.50491	9.433783	9.417304	9.163404	9.14472	9.340047	10.31179	9.247444
7894390	3.701095	5.118606	4.592728	3.976151	4.072979	4.414955	3.998462	6.062993	5.494524	3.79229	4.326302	4.398868	4.204922	4.146946	4.986148	3.250917	5.379585	4.268999
7894391	5.502613	4.792351	4.618456	4.318796	5.156933	5.5447	4.059052	5.37999	5.180665	4.969517	4.770486	5.056205	5.635982	4.716287	4.940516	4.869616	4.447641	4.758582
7894392	13.39768	12.98831	12.74192	12.909	12.9791	12.75798	12.98361	12.73555	12.98223	12.83023	13.01375	13.02326	12.73251	12.89734	12.98032	12.65805	12.67728	12.87644
7894393	3.635534	4.318484	3.299873	4.471485	4.889078	3.760153	4.21395	3.677751	3.574788	3.592271	3.874635	3.843385	3.52847	3.722336	4.063628	3.694307	4.703021	3.533132
7894394	4.925094	4.719791	4.546934	4.515259	4.208963	5.36692	5.064625	5.24769	5.070687	4.485664	4.935699	4.464393	4.836247	5.205486	4.104629	5.114706	4.217729	5.115083
7894395	9.963314	10.00296	10.23104	10.26665	9.50119	9.896557	9.615191	10.53723	10.2331	10.50312	10.26291	10.24526	10.36918	10.48864	10.64071	9.840714	10.17367	10.6781
7894396	6.826313	6.5732	5.996892	5.901704	6.071969	6.066199	6.25535	6.704622	6.049861	6.561172	6.804411	6.220573	5.849531	6.589571	5.913282	6.126668	5.919226	6.171006
7894397	3.440364	3.284016	3.67026	3.744016	3.218367	3.78486	3.372265	4.410684	3.726509	3.48322	3.884797	3.59327	3.323391	3.227429	3.604813	3.529308	2.878638	3.806044
7894398	4.083255	6.676706	5.601463	6.027663	5.593685	5.531996	5.426768	5.849828	5.481445	5.401911	5.21094	5.552839	4.137495	5.065565	5.672528	5.178695	6.084573	5.113925
7894399	7.61568	7.336371	6.678061	6.371386	6.3669	7.314594	6.47198	6.650839	7.746221	7.500881	7.662095	6.760752	7.131732	7.744242	7.459605	6.12125	6.266789	6.609728
7894400	7.882308	6.883693	5.056146	6.613439	5.595183	4.775799	6.37101	6.917259	7.45226	7.438687	7.735313	7.12166	6.515612	6.740146	6.408528	5.72731	6.469253	6.862191
7894401	4.676039	3.821663	3.589452	3.569046	5.70908	3.892476	3.925801	3.485711	4.222894	3.410188	3.764173	3.841195	4.003539	4.386208	4.2118	3.919936	3.07581	3.988064
7894402	10.98257	10.47975	10.24907	10.55455	10.43751	10.52723	10.28014	10.98526	10.71916	11.05355	10.53124	10.60024	10.5503	10.66607	10.47828	10.06742	10.59587	10.79301
7894403	5.244061	5.54966	4.257389	4.89125	5.21925	5.364213	5.396395	5.104186	5.345452	5.454633	5.492234	4.886112	5.40627	4.958082	5.10388	4.285506	4.945625	4.924467
7894404	10.32959	10.14538	9.845002	10.26907	9.293395	9.722149	9.871284	10.42942	10.20648	10.37027	10.50621	10.26827	10.25539	10.48636	10.54811	9.620791	10.08093	10.35519
7894405	4.357247	5.422734	5.389175	5.340839	3.58287	3.952061	3.815987	4.956144	5.562786	4.863279	6.489011	5.936763	6.253838	5.463932	6.165739	5.366872	3.821327	4.935521
7894406	12.46439	12.14944	12.05186	12.00945	12.39467	12.36679	12.55678	12.29627	12.05053	12.22087	12.21371	11.96683	12.20858	12.02438	12.12328	12.25976	12.14152	12.15814
7894407	4.963248	5.756452	5.43772	5.290512	5.794674	6.857833	4.489251	5.38957	5.54318	4.884616	4.74334	5.570006	4.694959	5.302297	4.82242	4.596457	4.93555	4.731919
7894408	7.315609	7.491857	7.560128	7.176711	6.965045	7.255836	6.973484	6.258402	7.651482	7.694458	7.723654	7.352031	7.657449	7.841397	7.359797	7.261362	6.001674	7.444047
7894409	6.368597	6.423579	6.067231	6.003383	6.654984	6.015982	5.917976	5.264189	6.6563	6.379985	7.257967	6.523819	5.816976	6.285626	6.240441	5.53676	5.990224	6.028559
7894410	3.295017	4.055341	3.07395	3.553626	3.176839	3.411837	3.135047	3.467877	4.526704	3.552774	3.779696	4.282676	3.839105	3.143847	3.750472	3.994349	2.822752	3.724957
7894411	9.009819	9.265814	9.411444	9.443131	8.894623	7.871202	8.631119	9.448201	9.544603	9.37165	9.199046	9.185073	9.716412	9.553232	9.70638	9.762143	9.080194	9.308609
7894412	8.674332	8.568892	8.742875	8.691338	8.735278	9.194499	8.560731	8.784281	8.754646	8.645895	8.292256	8.574464	8.563512	8.448087	8.274672	8.318673	8.815746	8.692451
7894413	9.654955	9.728807	9.614945	9.905605	9.607757	10.31742	9.281256	10.37617	9.820654	10.07988	9.86013	9.471719	10.00925	9.858736	9.722729	9.516859	10.09015	9.872788
7894414	3.511144	3.075169	3.62105	3.045834	3.409626	4.449003	3.110496	2.992959	3.147115	2.959747	3.287853	3.666401	3.098008	3.579227	3.65845	3.261699	3.716549	3.234977
7894415	5.036323	3.874532	3.938679	4.628594	3.610127	3.258959	4.077029	4.423258	3.836717	3.693094	3.981869	4.288172	3.601235	4.955036	3.886631	3.925274	4.34356	4.959506
7894416	8.983185	9.247032	9.51404	9.413279	8.644149	8.149331	8.485485	9.021637	9.421993	9.280191	9.418024	9.189646	9.152796	9.137818	9.296165	9.100485	9.118656	9.18154
7894417	3.157278	2.96621	3.651856	3.359062	2.730478	3.951129	4.968382	3.797076	3.030519	4.173892	4.587633	3.007216	3.572579	4.169102	3.948086	3.044032	3.611224	3.366648
7894418	9.45401	9.707537	9.896282	9.807659	10.2236	8.871669	9.743383	9.012098	9.6519	9.334548	9.499514	9.372768	9.969778	9.746926	9.666698	10.38973	9.039105	9.733942
7894419	7.459579	8.228636	6.49756	7.69689	6.421558	6.503314	7.956883	7.342404	8.030024	8.364456	8.534936	8.835907	8.417665	8.887504	8.739633	7.62801	5.009599	8.54334
7894420	7.824639	7.391026	7.671911	7.58863	8.085993	6.957408	6.973915	8.041821	8.066345	8.476185	8.370587	7.602551	7.843544	8.015243	8.236044	7.605217	7.400163	8.340269
7894421	9.89684	10.03203	10.10145	10.06542	9.67596	8.837487	9.461262	10.28151	10.31312	10.10827	10.10003	10.07044	10.41813	10.07734	10.26329	10.48551	9.800576	10.156
7894422	7.316871	6.245762	6.021525	5.811599	6.786691	5.475012	5.481975	6.644392	6.341908	6.453844	6.895324	6.029586	6.302239	5.922197	5.757502	5.808286	5.369104	6.133784
7894423	7.001157	6.229397	6.231567	5.62887	5.949888	7.035652	6.07176	6.501104	6.421899	5.775433	6.286086	6.748953	6.025759	6.286369	6.000427	6.242193	6.359527	6.479141
7894425	5.334593	4.501749	4.302318	4.083747	4.609698	4.724936	6.55588	4.266582	4.01758	4.627301	4.83033	5.22087	3.849418	4.798503	3.774047	5.270287	5.447236	4.445966
7894426	5.579282	6.610797	6.165451	5.63044	5.563776	5.815119	5.455158	5.870588	6.53902	6.135657	6.09984	6.52956	6.297947	5.724789	5.437656	5.380205	6.226902	5.293611
7894427	5.016928	5.419501	4.435359	5.334563	4.22878	5.020311	3.785823	4.590574	5.02375	3.820355	4.017925	4.859112	5.464002	4.758044	4.575351	4.843097	4.985771	4.243442
7894428	7.726878	8.048882	8.772588	8.385098	8.625636	8.731007	6.447246	8.608582	7.95744	7.952919	8.041975	8.164801	8.258636	7.399182	7.861753	8.659302	9.036442	7.895123
7894429	8.926044	9.291759	8.674825	9.325436	8.751677	6.353831	9.748234	7.264157	9.377665	9.441401	9.200621	9.165773	10.02857	10.13842	9.988089	9.315149	6.956884	10.01433
7894430	6.558275	6.333874	5.852535	4.903709	5.987047	6.40427	6.442471	5.908076	6.111034	6.649889	6.817448	6.219532	6.494503	6.364196	6.286045	4.985641	5.118188	6.594723
7894431	9.121478	9.294527	9.030752	9.432936	9.129421	9.552361	8.102713	9.902417	9.326826	9.251543	9.422367	9.495122	9.075663	9.085945	9.223408	8.9227	9.62814	9.429401
7894432	10.06911	9.489532	9.333763	9.508965	9.709856	9.386288	10.13426	9.098872	9.710218	9.351685	9.835466	9.779938	9.256445	9.423074	9.68981	9.33224	8.756602	9.513548
7894433	9.015065	9.288415	8.97673	9.210691	7.064363	7.878028	9.647229	8.460273	9.32863	9.613311	9.285163	9.291975	9.728397	10.14172	9.618152	9.27804	8.528352	9.720373
7894434	9.411305	8.625086	8.206515	8.494154	8.846972	8.205585	8.053514	8.046088	8.498597	8.032364	8.448502	8.552976	8.410912	8.653239	8.612127	8.807585	7.519097	8.428566
7894435	9.240331	8.988807	8.328254	8.820043	8.509901	9.193974	7.850883	9.072799	9.055552	8.435975	8.785272	9.287988	8.453374	8.58074	8.516939	8.514443	8.778099	8.715467
7894436	9.146766	9.234329	9.489687	8.865847	9.280587	9.569318	8.675219	9.223123	9.364269	9.072019	9.364754	9.646336	9.29551	9.243354	8.958712	8.989181	9.575823	9.138245
7894437	5.337638	7.172007	7.209284	6.045606	5.458731	6.022167	8.044888	6.581504	5.965884	5.866202	6.08833	7.28997	6.550162	7.290253	5.351464	7.087946	6.76935	6.197495
7894438	7.997319	7.780421	8.082919	8.184293	8.051689	7.348323	7.626418	7.829215	8.28198	7.230566	7.706955	7.462746	7.814245	7.346763	7.666888	7.7642	7.198579	7.644856
7894439	10.3773	10.4482	10.52955	10.74964	10.26762	9.392443	10.13899	10.50946	10.61764	10.64346	10.74777	10.58413	10.93628	10.85056	10.93718	10.90118	10.14914	10.99761
7894440	7.524132	6.41555	6.388809	6.627665	7.088244	7.434628	6.832121	7.012621	6.763993	7.28842	7.340864	6.827767	6.998922	6.513134	7.507023	7.075918	6.480232	6.499317
7894441	6.214316	3.737606	3.309999	4.891317	5.607513	4.665249	7.571467	5.653469	5.491377	6.287973	4.478271	4.538686	2.779308	5.629446	5.465131	5.28966	5.290009	4.922956
7894442	6.378183	6.15631	5.084236	5.617401	6.499107	7.403018	6.666732	6.295982	6.522258	5.907134	6.532092	5.443741	6.743081	6.120181	6.380346	6.008627	6.659574	6.56429
7894443	8.524948	7.756423	7.360018	7.377493	7.673735	6.883134	8.302671	7.367953	7.95561	8.422189	7.759924	7.986003	8.101947	7.949305	8.054372	7.660098	7.500092	7.910567
7894444	10.53683	9.513695	9.905541	9.562764	10.20118	10.50783	9.985872	10.46787	9.810143	9.908136	10.13585	9.526756	10.08027	10.07745	9.812777	9.851005	10.06699	9.97966
7894445	7.631853	8.758566	8.433885	7.892552	7.873571	7.625246	6.935775	6.857893	8.913818	6.828769	8.122916	8.905416	7.624806	6.455058	7.191377	7.284162	7.844862	6.872688
7894446	7.758204	7.363946	6.711227	7.430836	7.007149	7.646425	7.919692	7.304501	7.571746	8.058854	7.770026	7.074287	7.692563	7.823309	7.53158	7.153275	7.120793	7.615839
7894447	9.740299	9.387359	9.476781	9.214523	9.790007	7.655789	8.658521	9.508565	9.876079	10.05173	9.70439	9.268221	10.05012	9.836148	10.1161	9.866217	8.141595	9.561666
7894448	2.817836	3.25009	3.509592	2.47915	3.255175	2.785668	2.7064	2.909142	2.989516	2.745788	2.816127	2.989153	2.815423	2.933788	2.827626	2.772595	2.557906	3.0579
7894449	9.855221	9.538602	9.017995	9.242934	8.9332	8.774114	9.655857	9.345276	9.42014	10.4759	9.644593	9.769461	9.806491	9.920445	9.870602	9.32782	8.867386	9.939177
7894450	4.865499	5.386544	5.338746	4.888867	5.21733	3.452079	4.763001	5.058473	5.064278	4.96929	4.655844	5.229439	4.110703	4.329977	3.633111	4.438546	5.040379	4.135567
7894451	7.749885	7.996543	7.347826	7.929041	6.582187	3.126658	8.309341	3.587854	7.98757	8.11614	8.337613	7.08758	8.098997	8.400927	8.286462	8.30542	6.087012	8.058324
7894452	6.936259	7.631061	6.681571	6.403095	5.729099	6.898605	5.417419	5.034443	6.453902	6.12827	6.953657	7.131636	5.48145	6.376316	5.041318	4.203115	6.124784	5.662538
7894453	7.283517	7.644905	7.953784	7.655424	7.145646	7.332024	7.447778	6.356647	7.726465	7.121333	7.413716	7.905897	6.765482	6.887984	7.150651	6.063418	7.274576	6.447364
7894454	5.801771	5.386909	5.669707	5.830579	6.805027	4.740763	7.682928	6.770071	7.224316	6.778082	6.885776	6.265348	6.055477	6.79551	7.10757	6.708067	6.516248	5.915874
7894455	6.853506	6.79564	7.537252	6.931199	5.869388	6.800509	6.235106	5.379489	7.150101	6.14913	6.72672	8.098337	6.382899	6.239305	6.125513	6.775102	6.810426	5.941464
7894456	6.459559	6.00318	6.088132	6.250659	7.309783	6.919884	5.368868	6.592296	6.316212	5.903487	6.200333	6.078436	6.296837	5.929489	6.266088	6.288478	6.475445	6.374786
7894457	5.76308	5.458697	5.97327	5.237035	5.814182	4.67807	5.913056	5.055346	5.665001	5.195182	5.413416	4.91392	5.795757	5.627831	6.520806	6.102612	3.519985	5.801466
7894458	3.79908	5.185899	4.872494	4.525285	4.152011	5.459903	4.066779	3.941239	5.173996	4.774127	4.525383	5.042552	4.586327	4.169873	5.208619	3.735868	3.645133	4.857521
7894459	8.232933	8.211554	8.494875	8.453117	8.441434	8.895128	7.225756	9.207479	8.365156	7.912768	8.161299	8.203802	8.890415	8.246055	8.184751	9.147646	8.809196	8.34465
7894460	13.30404	12.76818	12.4708	12.7429	12.83145	13.42364	12.62056	13.08448	12.86246	12.8229	12.97126	12.96699	12.44605	12.53989	12.58522	12.08786	13.12113	12.52375
7894461	5.812302	5.686452	4.424602	6.031371	3.843957	4.287609	4.965413	4.70106	5.80111	4.814981	5.861538	4.485565	6.14949	5.314034	5.685005	4.842417	4.980905	5.611986
7894462	6.48119	5.811266	5.287035	5.373369	6.886011	7.170251	6.271687	6.59207	6.717131	6.174014	6.340797	6.003883	6.304357	6.229569	6.625368	6.637186	6.574637	5.838664
7894463	2.956448	3.71017	3.150914	2.786758	2.688102	3.777677	2.733538	2.785453	3.254877	3.163279	2.847776	2.858173	2.860965	2.816474	3.11064	3.01188	3.224992	2.74059
7894464	9.524361	8.991367	8.680583	8.938691	9.513609	9.519186	9.88236	8.258825	8.968152	8.768493	8.774769	8.709164	9.153595	9.067629	9.195588	8.856126	9.02858	8.698357
7894465	4.713148	4.621715	5.192498	4.458961	4.815657	4.375759	5.380971	5.827509	4.380925	4.879452	5.575326	5.079206	4.71398	5.585257	4.671133	4.66695	5.574715	4.925392
7894466	6.566165	6.848734	6.406323	6.089408	6.737497	6.814089	7.768848	6.553725	6.422906	7.205356	6.925823	6.752666	6.584229	6.888725	6.808266	6.423364	5.886789	6.54962
7894467	9.288998	8.878733	9.200614	8.900313	8.100359	9.161424	7.424593	8.71809	8.904588	8.480755	8.877155	9.32556	8.430451	8.337898	8.402887	8.229342	8.319199	8.717496
7894468	5.972072	5.245922	4.732514	4.393338	4.524563	5.773971	5.277929	5.527234	5.463254	4.777147	5.070614	4.605401	5.02366	5.058677	5.396894	4.661068	4.856218	4.901594
7894469	11.45606	11.16505	11.25716	11.23977	11.12148	12.43521	10.65248	12.01705	11.24068	11.56186	11.37975	11.30691	11.42219	11.34059	11.06903	10.67752	11.78582	11.40537
7894470	9.475027	9.47329	9.494694	9.689934	9.279032	10.35484	8.604745	9.995431	9.501969	9.546032	9.825392	9.331646	9.262158	9.149693	9.152647	9.292495	9.815937	9.378909
7894471	11.18629	10.97735	10.95017	11.26821	10.79577	11.35493	10.44725	11.73341	10.93195	11.14489	11.40888	11.06843	10.85696	10.92454	10.8359	10.35869	11.32443	10.84498
7894472	5.739515	5.228155	5.587773	4.602903	6.639211	5.768485	4.328432	5.924392	5.519768	5.641929	6.272818	5.202621	5.996877	5.375125	5.996717	3.576401	6.290253	4.695693
7894473	5.713214	5.431989	4.616549	5.040152	4.918159	5.135235	4.347672	5.950164	5.757615	4.924499	4.971293	5.955212	5.536215	4.112554	4.938973	4.587423	5.253501	4.627731
7894474	9.716087	9.482705	9.697559	9.301221	9.402944	9.073018	9.932642	8.725356	9.440013	9.200798	9.426783	9.503475	9.603981	9.446182	9.587469	10.02946	9.003286	9.250517
7894475	9.847571	8.928287	8.877748	8.988226	9.034696	9.743611	9.239707	9.313516	9.092341	9.586145	9.387387	8.964624	8.916575	9.300736	9.183424	8.444883	9.157468	9.260159
7894476	8.11263	7.96464	7.626856	8.060773	7.49418	7.815548	9.231518	7.824472	8.017561	8.177098	7.890951	8.099587	7.964797	7.922945	8.089131	8.132159	7.339783	7.9591
7894477	3.29755	3.154463	3.567757	3.523122	2.596476	3.492616	2.722873	3.221311	3.095378	3.040118	3.178815	4.161479	2.836169	3.024183	2.942403	3.163153	3.412763	3.238486
7894478	9.214351	8.697067	8.364042	8.843691	8.847354	8.203087	9.69567	9.135983	8.689095	9.3309	8.886681	8.47504	8.598234	9.124954	8.923944	9.04616	8.692769	8.972294
7894479	7.92089	8.818666	9.339281	8.971221	8.352958	8.845346	6.928224	9.12225	8.813936	8.291844	8.633784	8.651686	8.552431	8.524657	8.545007	8.622496	9.34689	8.203751
7894480	8.74195	9.080169	9.864794	9.241131	9.854671	9.243461	7.976035	9.352571	9.027578	8.794361	8.844603	8.982786	9.470852	8.737475	9.022522	9.925627	9.444682	8.997146
7894481	13.26238	12.90054	12.61771	12.81816	12.93054	13.27008	12.83269	13.03699	13.00964	13.01138	13.09461	12.99864	12.66036	12.94997	12.84606	12.31391	13.13997	12.78667
7894482	8.453375	8.420743	8.262698	8.017385	7.837608	8.355549	7.442505	7.472484	8.228478	6.744946	8.251282	8.337036	7.09823	6.933434	7.306986	7.030699	8.18807	7.25227
7894483	5.366419	5.693667	4.474678	5.092999	5.772415	5.594832	4.902656	5.979305	6.344536	5.353494	4.629385	4.831602	4.951227	5.460754	5.52174	4.828566	6.201599	5.29744
7894484	8.068428	8.008977	7.919781	7.790736	7.62292	7.633325	7.828954	7.757335	7.964483	8.18348	7.607779	8.108066	8.076509	8.284499	7.824247	7.634605	7.072847	8.002876
7894485	11.75406	11.58114	11.3185	11.41718	11.33313	11.8867	11.32747	11.82129	11.40785	11.89961	11.53348	11.7894	11.67215	11.68368	11.47006	11.03392	11.55123	11.71527
7894486	4.54433	6.066664	6.764821	5.171258	4.92079	6.916679	6.144172	5.615052	5.248073	5.887451	5.254984	5.721633	5.676735	5.627442	5.446289	4.962488	6.042133	5.873232
7894487	3.244642	3.112133	3.105808	3.74633	3.91087	3.282873	2.989454	3.331153	3.667142	3.864745	3.352314	3.32995	3.610386	3.336373	3.587247	3.010935	3.383594	3.027386
7894488	5.449402	4.275366	4.132482	5.078314	3.289568	3.815849	4.657475	4.807177	4.256721	4.512446	4.698636	3.71281	4.921087	4.276342	3.977538	3.930299	4.49754	4.888514
7894489	9.06928	9.115323	9.052815	8.797748	9.154219	9.456973	8.448883	9.49475	9.053004	8.819705	8.882461	9.15997	8.742296	8.850558	8.695761	8.747275	9.560776	8.827613
7894490	9.350215	9.168931	9.169185	9.011693	8.033081	8.909342	7.878283	8.84726	8.994977	8.626221	9.002656	9.203091	8.662434	8.822896	8.87081	8.768844	8.709526	8.468748
7894491	3.918872	5.954971	5.068614	5.334785	4.009495	4.662046	5.584659	5.998835	6.394754	6.351182	5.600916	6.677521	6.692829	6.552227	7.497753	5.090083	4.148145	6.353977
7894492	9.349194	9.549449	10.92241	10.36727	10.87679	10.36898	9.265579	10.6285	10.05788	10.13785	9.70902	9.667913	10.82572	10.10452	10.57675	11.4748	10.65112	10.65949
7894493	9.015692	8.859345	9.221335	8.685096	8.697002	8.478654	8.863006	8.987702	8.752093	9.083364	8.621119	8.790259	9.122221	8.74922	8.95962	9.517115	9.014898	9.290061
7894494	7.997908	7.748184	8.393197	7.810846	8.607468	8.791772	9.694433	8.15742	8.340216	8.002377	8.168888	8.136937	7.732907	7.632996	8.106144	8.005789	8.031769	8.073917
7894495	8.633879	8.834197	9.06506	8.792216	9.115732	8.75469	9.054281	8.267124	8.611909	8.591345	8.748354	8.730074	8.608918	8.444445	8.636755	9.51825	8.700356	8.703022
7894496	10.13447	10.11076	9.835423	9.976768	9.689573	9.851931	9.964261	9.860489	10.12082	10.27583	10.27361	10.25578	10.13555	10.30475	9.930084	9.625257	10.24097	10.29241
7894497	5.96942	6.516135	6.536585	6.417945	6.53295	7.251795	6.867397	7.357252	6.706367	6.27973	6.462535	6.30829	5.561136	5.512526	6.022673	7.146863	7.238182	6.706709
7894498	9.720888	9.558048	9.124298	9.247041	9.541057	10.40221	8.703513	9.699229	9.282484	8.790513	9.164907	9.744576	8.886332	9.071454	8.538526	8.260664	9.613914	9.030952
7894499	12.13762	11.63227	11.34922	11.55582	11.80367	11.759	12.4176	11.82533	11.76389	11.83769	11.65887	11.55366	11.67609	11.79588	11.80364	11.61437	11.64133	11.71759
7894500	3.279387	3.762761	3.047301	3.147459	3.056959	2.934127	3.176884	3.855029	4.16248	3.3187	3.156463	3.117463	3.582481	3.277701	3.425792	2.859507	4.374893	2.977512
7894501	9.934587	10.05508	10.08439	9.956553	9.697927	10.36078	9.4907	10.40764	10.08263	10.05389	10.18069	9.927722	9.871414	9.845345	9.822149	9.831172	10.22308	9.885898
7894502	4.057158	4.856132	4.785774	6.089883	5.355886	4.010418	4.184318	4.999193	5.196328	4.81421	5.303232	5.709101	5.023405	4.680423	4.885727	4.539083	4.921785	4.466603
7894503	7.649729	7.32397	6.575935	7.323527	7.348804	7.266787	7.411819	7.635004	7.906388	7.226872	7.518257	7.728522	7.494808	7.583661	7.202826	6.965058	6.725585	7.605682
7894504	5.626213	6.253206	6.584389	6.035325	6.581361	5.898914	5.14584	6.095841	5.802937	5.693506	5.898661	6.297621	6.534536	5.603633	5.442206	6.24088	6.765251	6.243744
7894505	3.940378	3.287073	4.21032	3.926233	4.220192	4.525816	3.992258	3.297301	3.576331	3.855839	3.475625	3.435181	3.085595	3.482962	3.581383	3.346915	3.072872	3.16686
7894506	6.080991	5.603819	5.847904	5.555752	5.416542	5.171755	5.512441	4.589284	5.936818	5.458576	5.985641	5.528266	5.751331	5.26616	5.949586	5.146293	5.306079	5.381508
7894507	4.624966	5.047231	4.152291	4.928077	4.61297	5.534974	4.724297	5.251798	4.865766	4.468263	5.126355	4.289219	3.980965	5.171431	5.082762	4.41638	4.652092	5.119763
7894508	6.337242	6.337706	6.316962	6.220427	5.179896	5.035866	7.22397	6.728833	5.625391	5.625674	5.767724	6.444448	6.486286	6.53503	6.548933	6.221903	5.613994	6.39187
7894509	7.361867	6.18666	6.544739	6.163194	6.886318	6.973835	5.870474	6.723762	6.807019	6.468625	6.134665	6.253743	6.776229	7.101739	7.184894	6.321769	7.08905	6.643463
7894510	4.838645	4.106584	3.441873	4.350504	3.530324	3.237264	4.352878	4.882205	6.051555	4.76462	5.804072	4.819362	4.509885	5.793508	4.30793	5.002931	2.752811	4.782176
7894511	4.824638	4.563902	4.82592	4.855012	5.637937	5.346506	5.564533	5.581255	5.405482	5.061099	5.673279	4.363968	4.522851	4.723832	5.008826	4.570118	4.941425	5.080459
7894512	10.11882	10.38449	10.20449	10.66615	10.30373	9.807341	9.9379	10.24542	10.66164	10.89446	10.55044	10.34191	10.84274	10.72944	10.41888	10.39303	10.33789	10.70772
[truncated: 31,298 more rows]
