# Supplementary material for: Identification and molecular mechanism of palmitoylation-related biomarkers in obstructive sleep apnea
Source: Front Neurol. 2025 Aug 29;16:1499573. doi: 10.3389/fneur.2025.1499573 (PMC12426112; doi:10.3389/fneur.2025.1499573)
Supplement: Supplementary file 1 [file Data_Sheet_1.zip › 00_rawdata/GSE38792_geneSymbol.txt]

GSM949164	GSM949166	GSM949168	GSM949169	GSM949170	GSM949171	GSM949172	GSM949173	GSM949174	GSM949175	GSM949176	GSM949177	GSM949178	GSM949179	GSM949180	GSM949181	GSM949182	GSM949183
	6.37121264367819	6.30022901049474	6.32741129435282	6.29832383808098	6.46026049475265	6.43545739630185	6.34434332833584	6.41302536231884	6.25987818590703	6.32393240879559	6.34688655672166	6.27644227886056	6.24523738130934	6.25807396301849	6.31320202398799	6.2609915042479	6.31100412293853	6.20217478760621
OR4G2P	4.125	3.727	3.957	3.96666666666667	4.787	3.985	4.093	4.023	3.967	3.78433333333333	3.83466666666667	3.87633333333333	3.83133333333333	3.72033333333333	3.82566666666667	4.04066666666667	4.28433333333333	3.687
OR4F4	4.468	4.44	4.499	4.397	5.37	5.036	4.557	4.761	4.209	4.361	4.268	4.274	4.399	4.536	4.536	4.465	4.505	4.284
LOC728323	6.72533333333333	6.95793333333333	6.8196	6.84366666666667	6.6612	7.75186666666667	7.02786666666667	6.6366	6.3476	6.73046666666667	7.12173333333333	7.25793333333333	7.02586666666667	6.87973333333333	7.06626666666667	6.80406666666667	6.447	6.72313333333333
OR4F29	5.99875	5.44125	5.27875	5.506	5.98775	6.29275	5.7305	6.287	5.299	6.011	5.432	5.42175	5.27225	5.44175	5.69125	5.4155	5.87025	5.67775
MT-TM	8.4935	9.165	9.1235	9.2355	9.6465	9.2535	8.987	9.499	9.0695	9.4595	8.505	9.476	9.6295	8.671	8.852	10.128	9.827	9.2355
MT-TW	9.998	10.222	9.712	8.907	8.798	8.174	8.221	9.675	8.894	10.236	9.147	9.644	9.347	9.178	7.988	9.296	10.879	8.948
MT-TD	8.5465	7.7135	7.7985	6.17	6.196	5.284	5.1125	8.513	6.1715	7.527	5.863	7.298	6.5765	6.2035	7.3725	6.6575	9.066	6.854
MT-TK	11.1543333333333	10.2446666666667	10.2153333333333	9.26333333333333	9.00833333333333	8.491	7.58466666666667	10.7846666666667	9.10333333333333	10.306	9.01366666666667	10.044	9.764	9.29566666666667	9.82933333333333	9.91566666666666	11.0146666666667	10.6783333333333
LOC100287497	6.8515	6.8545	6.8945	6.9195	6.617	6.3775	6.6835	6.6035	6.3565	7.3885	7.1225	6.912	6.609	6.8375	6.971	6.594	6.2975	6.754
FAM87B	7.373	6.446	6.329	6.383	6.131	6.753	6.356	7.212	5.947	6.323	6.23	6.255	6.074	6.344	6.369	6.337	7.312	6.37
LINC01128	7.338	8.388	8.023	7.54	7.621	7.746	8.041	7.626	7.141	8.186	7.491	7.86	7.544	7.712	7.658	7.34	7.39	8.144
SAMD11	7.368	7.357	7.373	7.412	7.373	7.33	7.202	7.189	7.674	7.349	7.483	7.384	7.784	7.415	7.213	7.399	7.399	7.505
KLHL17	7.228	7.51	7.383	7.649	7.749	7.511	7.197	7.331	7.668	7.365	7.415	7.597	7.52	7.402	7.497	7.478	7.718	7.55
PLEKHN1	7.171	7.445	7.3	7.489	7.345	7.404	7.375	7.29	7.39	7.379	7.231	7.57	7.454	7.502	7.329	7.558	7.417	7.604
ISG15	7.93	7.484	7.931	7.76	7.956	7.33	7.47	7.916	7.621	7.616	7.554	7.693	7.75	7.696	7.754	7.648	7.695	7.848
AGRN	7.473	7.48	7.604	7.673	7.203	7.879	7.576	7.537	8.052	7.487	7.952	7.46	7.852	7.761	7.367	7.052	7.376	7.396
MIR200B	7.394	7.223	7.206	7.319	7.391	7.476	7.047	7.397	7.602	7.234	7.155	7.238	7.299	7.355	7.267	7.056	7.276	7.26
MIR200A	4.837	4.512	4.383	4.861	5.6	5.941	4.989	4.908	4.91	4.448	4.455	4.616	4.659	4.734	4.485	4.476	5.226	4.601
MIR429	6.297	6.078	6.071	6.354	6.043	6.614	6.143	6.244	6.324	6.188	6.113	6.177	5.896	6.13	5.857	6.118	5.837	6.092
TTLL10	7.705	7.845	7.808	7.986	7.46	7.932	7.741	7.908	7.898	7.809	7.751	7.907	7.922	7.849	7.73	7.659	8.055	7.841
B3GALT6	7.2	7.284	7.176	7.376	7.565	7.601	7.551	7.433	7.438	7.298	7.196	7.476	7.591	7.343	7.316	7.693	7.653	7.453
SCNN1D	7.636	7.071	7.008	7.22	7.338	7.103	7.043	7.871	7.191	7.182	7.016	7.168	7.077	7.085	7.027	7.097	8.05	7.162
PUSL1	8.001	7.657	7.617	7.598	7.384	7.365	7.493	7.839	7.47	7.492	7.337	7.504	7.716	7.586	7.407	7.346	7.868	7.406
CPTP	7.69	7.4545	7.271	7.251	7.2255	6.9075	7.6755	7.755	7.23	7.051	7.1425	7.406	7.07	6.997	6.908	6.7555	7.8155	7.149
TAS1R3	7.925	7.618	7.568	7.593	7.678	7.759	7.364	7.975	7.659	7.566	7.551	7.596	7.54	7.579	7.5	7.442	8.11	7.662
VWA1	7.548	7.813	7.883	7.956	7.825	7.602	7.777	7.382	7.906	7.737	7.744	7.825	7.6	7.702	7.442	7.985	7.709	7.632
ATAD3C	6.847	6.837	6.983	6.886	6.812	6.813	6.755	6.778	7.028	6.68	6.948	6.827	7.024	6.824	6.767	6.831	6.6	6.877
ATAD3A	7.673	7.727	7.686	7.833	7.45	7.962	7.783	7.593	7.846	7.587	7.605	7.735	7.689	7.673	7.763	7.943	7.451	7.921
ATAD3B	7.75	7.702	7.699	7.796	7.797	7.779	7.867	7.749	7.843	7.76	7.678	7.81	7.906	7.784	7.598	7.722	7.665	7.55
SSU72	6.921	7.204	7.174	7.4385	7.8465	7.514	7.595	6.924	7.1835	7.081	7.2355	7.246	7.18	7.1605	7.0925	7.6675	7.1445	7.4415
MIB2	7.426	7.551	7.591	7.741	7.89	7.505	7.583	7.608	7.756	7.483	7.535	7.57	7.89	7.53	7.533	7.763	7.475	7.826
MMP23B	8.204	8.202	8.07	8.463	8.211	8.466	8.179	8.459	8.376	8.294	8.24	8.148	8.332	8.233	8.235	8.395	8.643	8.301
CALML6	6.958	7.016	7.243	7.082	6.814	7.292	7.106	7.352	7.006	6.705	6.892	6.765	7.283	7.019	6.718	6.849	6.897	6.759
GABRD	7.505	7.494	7.55	7.525	7.525	7.56	7.481	7.202	7.666	7.345	7.377	7.488	7.455	7.439	7.516	7.417	7.769	7.674
PRKCZ	6.438	6.188	6.247	6.224	6.733	6.522	6.432	6.412	6.463	5.982	6.365	6.232	6.408	6.208	6.021	5.989	6.367	5.968
C1orf86	7.228	7.184	7.2735	7.3335	7.1455	7.094	7.18	7.2485	7.285	7.145	7.1995	7.2065	7.3305	7.336	7.142	7.1875	7.169	7.31
SKI	8.247	8.759	8.546	9.069	8.989	8.758	9.481	8.45	8.995	8.682	8.708	8.646	8.682	8.71	8.688	8.733	8.244	9.015
MORN1	6.969	6.8305	6.7285	6.787	6.653	6.9885	6.623	6.9315	6.972	6.6775	6.873	6.7225	7.005	6.8005	6.743	6.4375	6.9815	6.9385
RER1	7.821	8.718	8.601	8.505	8.615	8.7	8.698	7.525	8.494	8.588	8.686	8.451	8.26	8.518	8.526	8.562	7.746	8.552
PLCH2	7.514	7.42	7.448	7.637	7.403	7.372	7.507	7.755	7.571	7.587	7.345	7.542	7.271	7.591	7.28	7.513	7.948	7.637
FAM213B	8.272	8.079	8.074	8.059	8.142	8.056	7.682	8.298	8.418	8.187	8.311	8.104	8.183	8.464	8.134	7.905	8.101	8.124
ACTRT2	5.81	6.321	6.269	6.334	6.673	6.781	6.693	5.882	6.414	6.071	6.01	6.367	6.443	6.309	5.851	6.153	6.096	6.348
PRDM16	7.136	6.595	6.883	6.895	6.939	7.069	6.682	7.286	7.023	6.762	7.051	6.873	7.139	6.992	6.83	6.874	6.978	6.953
ARHGEF16	6.937	6.801	6.686	6.72	6.622	6.924	6.128	6.818	6.942	6.496	6.548	6.654	6.683	6.519	6.485	6.157	6.651	6.494
TPRG1L	8.241	8.451	8.423	8.354	8.543	8.416	8.559	7.803	8.262	8.224	8.17	8.381	8.446	8.422	8.431	8.439	8.094	8.55
TP73	7.308	7.059	6.99	7.097	7.336	7.041	6.862	7.428	7.044	6.834	6.831	7.125	7.401	6.99	6.888	7.052	7.582	7.265
CCDC27	7.678	7.052	7.092	7.317	7.27	7.043	7.097	7.706	7.072	7.163	6.952	7.083	7.183	7.269	6.953	7.129	7.894	7.195
DFFB	7.115	6.857	6.965	7.013	6.79	7.411	7.325	7.32	6.81	6.95	7.145	6.79	6.871	6.991	6.976	6.867	7.194	6.88
AJAP1	6.118	5.888	6.014	6.327	6.602	6.294	6.428	6.325	6.335	5.998	6.226	6.117	6.229	6.37	6.119	5.931	6.249	6.318
KCNAB2	7.479	7.459	7.57	7.564	8.089	7.247	7.448	6.887	7.469	7.347	7.625	7.892	7.422	7.663	8.067	7.704	7.024	7.614
RNF207	7.24	7.2425	7.2165	7.2415	7.076	7.401	7.174	7.2405	7.3435	7.13	7.3415	7.255	7.3085	7.2155	7.088	7.1255	7.0765	7.113
LINC00337	6.604	6.422	6.563	6.354	6.981	6.323	6.199	6.415	6.716	6.32	6.29	6.275	6.522	6.397	6.138	6.285	6.434	6.2
HES3	6.842	7.33	7.176	7.396	8.005	7.801	7.895	6.919	7.697	7.056	7.109	7.595	7.482	7.313	7.075	7.678	7.438	7.525
LOC100130071	8.375	7.909	7.862	8.071	7.809	8.067	7.406	8.27	7.878	7.636	7.804	7.864	8.003	8.041	7.956	7.636	8.049	7.935
ESPN	7.269	7.967	7.64	7.783	7.718	7.866	7.53	7.323	7.772	7.589	7.476	7.924	7.539	7.366	7.181	7.891	7.272	7.958
RNU6-731P	6.417	7.126	6.964	7.108	7.931	7.843	7.582	6.341	7.304	6.78	6.979	7.206	7.138	6.795	6.771	7.538	6.408	7.011
TAS1R1	7.217	6.704	6.572	6.885	6.827	6.905	6.744	6.994	6.585	6.375	6.537	6.698	6.668	6.729	6.611	6.609	7.296	6.705
ZBTB48	6.487	6.522	6.562	6.459	6.473	6.66	6.46	6.547	6.502	6.493	6.509	6.414	6.372	6.336	6.461	6.24	6.388	6.406
PHF13	7.573	8.035	7.889	8.094	8.172	8.262	8.203	7.505	8.092	7.826	7.807	7.751	7.704	7.702	7.76	7.651	7.568	7.907
THAP3	6.853	6.909	6.893	6.979	6.961	6.818	6.569	6.939	6.867	6.492	6.915	6.98	7.172	6.977	6.912	6.761	7.262	6.994
CAMTA1	6.097	6.166	6.347	6.395	6.157	6.57	6.707	6.171	6.233	6.371	6.309	6.165	6.506	6.305	6.306	6.075	6.102	6.299
RNU1-8P	5.713	5.759	5.94	5.762	5.748	5.903	5.467	5.676	6.189	5.751	5.729	6.194	5.776	5.927	5.847	5.709	5.856	5.856
VAMP3	8.622	8.794	8.683	8.703	9.196	8.699	9.354	8.187	8.441	8.956	8.494	8.681	8.523	8.695	8.885	8.87	8.516	8.966
PER3	8.445	8.922	8.315	8.569	8.081	8.805	9.033	8.259	8.764	9.217	8.799	7.759	8.231	8.796	9.068	8.937	7.641	8.858
PARK7	10.945	10.917	11.005	10.839	11.196	10.998	10.917	10.727	10.809	11.007	10.921	10.943	11.212	10.936	11.078	11.355	11.047	11.041
SLC45A1	7.303	6.914	6.991	6.983	6.539	6.999	6.895	7.319	7.21	6.829	6.782	6.775	7.024	6.946	6.895	6.93	7.443	7.063
HMGN2P17	7.264	6.533	6.644	6.412	5.929	6.018	5.313	7.23	6.466	6.573	6.364	6.463	6.585	6.666	6.776	6.674	6.641	6.75
CA6	6.448	5.864	5.892	5.714	6.383	5.905	5.717	6.479	5.786	5.847	5.735	5.81	6.091	5.979	5.867	5.864	6.409	5.835
H6PD	7.569	8.032	8.413	8.062	8.498	8.837	9.061	7.68	8.094	7.998	8.656	8.287	8.08	8.325	8.078	8.175	7.233	7.987
SPSB1	7.358	7.579	7.289	7.378	7.856	7.365	7.792	7.033	7.666	7.162	7.345	7.19	7.145	7.206	7.391	7.109	7.031	7.521
SLC25A33	7.5635	8.211	8.3015	7.883	8.042	7.809	8.3985	7.2055	7.5555	8.513	7.415	7.9925	7.6155	7.269	7.0775	8.211	7.6775	8.098
TMEM201	6.261	6.446	6.505	6.374	6.674	6.383	6.311	6.378	6.394	6.317	6.31	6.416	6.102	6.328	6.35	5.946	6.512	6.287
PIK3CD	7.232	7.327	7.544	7.674	7.965	7.593	7.51	7.713	7.587	7.507	7.707	7.643	7.781	7.493	7.698	7.546	7.978	7.711
NMNAT1	5.905	5.937	5.845	5.627	6.021	5.974	5.398	5.845	5.847	5.796	5.779	5.75	5.662	5.832	5.868	5.67	5.497	5.936
RN7SKP269	6.6	6.803	6.325	6.443	6.114	6.605	6.173	6.957	6.305	6.266	6.271	6.553	6.865	6.393	6.745	7.349	6.506	6.672
RBP7	7.522	7.461	8.402	7.972	8.287	6.571	8.265	7.287	8.099	8.423	7.675	8.751	8.482	7.531	8.588	8.181	6.961	8.333
UBE4B	8.469	8.674	8.741	8.554	8.815	8.977	8.991	8.184	8.579	8.858	8.687	8.402	8.539	8.708	8.814	8.63	8.209	8.888
RNU6-828P	4.847	5.125	5.377	5.111	6.224	5.818	5.558	4.758	5.148	5.136	5.41	5.138	4.814	4.81	4.981	5.118	4.882	4.875
KIF1B	8.098	8.315	8.357	8.34	8.648	8.57	8.726	7.694	8.228	8.187	8.298	8.429	8.19	8.136	8.458	8.467	7.783	8.445
PGD	9.829	10.555	9.852	10.132	10.047	9.885	10.312	8.908	9.701	10.536	9.543	10.068	10.035	10.039	10.232	10.201	10.371	10.681
APITD1-CORT	6.041	5.682	5.797	6.021	6.38	6.421	6.273	6.292	6.132	5.955	5.783	6.061	6.113	5.957	5.841	5.65	6.579	5.913
PEX14	8.161	8.203	8.158	8.05	7.973	8.122	8.142	8.073	7.974	8.157	7.918	8.079	8.052	8.023	8.087	8.146	7.878	8.21
RN7SL614P	9.233	8.798	8.867	9.021	8.678	8.837	8.635	9.461	8.972	8.838	8.753	8.821	9.111	8.918	8.911	8.926	9.342	9.052
TARDBP	9.747	9.953	10.094	9.922	8.995	9.613	9.891	9.599	9.683	10.237	10.238	9.714	9.841	10.301	10.127	9.98	9.741	10.083
ANGPTL7	5.722	5.758	6.012	5.794	6.745	6.758	6.373	6.643	5.637	6.008	6.024	5.403	6.271	6.352	5.725	5.539	5.757	5.552
RNU6-291P	3.218	3.382	3.334	3.396	4.111	3.558	4.037	2.994	3.458	3.399	3.318	3.298	3.625	3.371	3.241	3.15	3.162	3.034
UBIAD1	7.88	7.862	8.093	7.906	8.073	8.193	7.468	8.07	7.877	8.014	8.081	7.76	7.956	8.088	8.008	7.529	8.326	7.83
PTCHD2	6.854	6.115	6.205	6.38	5.877	5.581	6.524	6.769	6.225	6.316	6.088	6.008	6.214	6.41	6.153	5.989	6.648	6.157
FBXO44	7.002	7.358	7.128	7.042	7.383	7.071	7.126	7.043	7.249	7.184	7.265	7.331	7.34	7.184	7.062	7.455	7.398	7.251
FBXO6	7.562	7.605	7.515	7.501	7.789	7.725	7.823	7.687	7.402	7.472	7.317	7.513	7.435	7.401	7.339	7.714	7.586	7.441
DRAXIN	9.638	8.71	8.867	8.992	9.034	8.655	8.501	9.284	8.761	8.788	8.81	8.712	8.753	8.822	8.698	8.576	9.976	8.688
AGTRAP	8.077	8.235	8.24	8.378	8.175	8.332	8.316	8.397	8.215	8.066	8.196	8.319	8.007	8.217	8.082	8.199	8.331	8.269
C1orf167	7.31	6.992	7.044	7.233	7.11	6.751	6.808	7.132	6.984	7.066	7.107	6.973	7.088	7.151	6.967	6.992	7.198	7.138
CLCN6	8.064	8.46	8.461	8.24	8.704	8.766	8.384	7.977	8.292	8.498	8.376	8.285	8.024	8.323	8.201	8.083	7.961	8.306
RNU5E-1	7.509	8.754	7.885	9.182	7.737	6.933	8.649	9.292	9.173	8.477	9.533	10.73	9.239	7.649	8.103	9.586	9.596	8.895
PLOD1	8.036	8.496	8.585	8.438	9.133	8.992	8.351	8.007	9.121	8.411	8.77	8.489	8.279	8.411	8.47	8.258	7.928	8.294
MFN2	8.327	8.889	8.848	8.774	9.179	9.222	9.228	7.99	8.635	9.029	8.791	8.668	8.869	8.826	8.788	8.706	8.768	9.019
MIIP	6.76	7.142	7.26	7.276	7.271	6.849	7.05	6.695	7.374	6.932	7.183	7.3	7.124	7.034	6.944	7.133	6.898	7.066
TNFRSF8	8.142	7.763	7.782	7.973	7.594	7.894	7.622	8.143	7.868	7.918	7.927	7.748	7.901	8.017	7.831	7.91	8.095	8.03
TNFRSF1B	7.922	8.048	8.252	8.47	8.319	8.047	7.755	7.784	8.2	8.108	8.054	8.28	7.66	8.092	8.399	8.172	7.55	8.118
VPS13D	7.962	8.309	8.395	8.414	8.366	8.447	8.762	7.87	8.358	8.56	8.789	8.425	8.414	8.413	8.687	8.54	7.852	8.436
SNORA59B	5.948	6.719	6.666	6.775	7.085	7.036	6.741	6.042	7.04	6.188	7.121	6.892	6.725	6.337	6.506	6.669	6.046	6.467
AADACL4	4.974	5.007	5.111	4.943	5.417	6.309	5.629	4.926	4.877	4.878	4.918	4.962	5.272	5.168	5.001	5.455	5.083	5.548
AADACL3	6.697	6.214	6.033	6.376	5.848	6.077	5.483	6.599	6.115	6.537	6.145	5.962	6.305	6.678	6.234	6.725	6.938	6.434
C1orf158	5.646	5.288	5.127	5.345	5.136	5.692	5.496	5.623	4.902	5.36	5.123	5.153	5.158	5.196	5.179	5.214	5.772	5.416
PRAMEF12	7.172	6.669	6.728	6.673	6.509	6.866	6.531	7.468	6.657	6.749	6.913	6.777	6.684	6.754	6.768	6.484	7.296	6.497
PRAMEF14	5.161	4.92133333333333	4.957	4.91866666666667	5.93433333333333	5.14266666666667	5.172	5.09033333333333	4.898	5.11266666666667	4.94866666666667	4.79333333333333	4.856	5.17666666666667	4.97933333333333	4.94966666666667	5.18166666666667	4.99733333333333
PRAMEF2	5.234	4.878	4.672	4.895	5.446	4.975	5.565	4.948	5.128	4.913	4.742	4.934	4.161	4.981	4.821	4.824	5.068	4.46
PRAMEF8	7.367	7.088	7.019	7.107	7.222	7.136	7.2	7.538	7.185	7.12	7.209	7.181	7.118	7.211	6.766	6.963	7.626	7.236
RNU6-1072P	5.338	4.512	4.511	4.419	5.666	4.817	5.373	5.266	4.421	4.38	4.467	4.589	4.835	4.532	4.815	4.339	4.557	4.329
LOC391003	6.7265	6.18375	6.32425	6.383	6.44775	6.54075	6.165	6.828	6.02375	6.4375	6.08175	6.03925	6.605	6.3545	6.35175	6.02675	6.89125	6.1095
PRAMEF25	7.121	6.456	6.486	6.594	6.571	6.865	6.324	7.088	6.471	6.619	6.331	6.231	6.768	6.75	6.638	6.183	7.106	6.645
PRAMEF4	5.39485714285714	4.954	4.95657142857143	5.12328571428571	5.54457142857143	5.52928571428571	5.36314285714286	5.41914285714286	5.01114285714286	5.04557142857143	4.943	5.02514285714286	4.91457142857143	5.24885714285714	5.02471428571429	5.02214285714286	5.61314285714286	5.24628571428571
PRAMEF10	6.45133333333333	5.98133333333333	6.03533333333333	6.101	6.12533333333333	6.5	5.77866666666667	6.604	5.949	6.18066666666667	5.949	5.92466666666667	6.32066666666667	6.12066666666667	5.996	5.96133333333333	6.556	5.90166666666667
PRAMEF16	5.9795	5.6235	5.488	5.698	6.5115	5.9715	6.098	6.03	5.5975	5.58	5.58	5.665	5.829	5.8885	5.7465	6.036	6.2615	5.539
PRAMEF20	6.727	6.308	6.082	6.2275	5.775	6.189	6.132	6.6875	5.8225	6.1395	6.0105	6.0685	6.0265	6.137	6.0925	6.183	6.9985	6.247
PDPN	7.097	7.406	7.396	7.365	8.06	8.12	8.713	7.815	7.887	7.739	8.214	7.262	7.849	8.188	7.733	7.415	7.348	7.434
PRDM2	7.288	7.436	7.451	7.664	7.681	7.983	8.187	7.482	7.688	7.559	7.617	7.734	7.48	7.465	7.735	7.429	7.542	7.781
KAZN	7.5595	7.3745	7.088	7.171	7.6415	7.165	7.273	7.5745	7.092	7.08	6.948	7.1575	7.0525	7.1915	7.0725	7.1825	7.585	7.2825
TMEM51-AS1	6.91266666666667	6.28033333333333	6.12233333333333	6.206	6.28766666666667	6.24833333333333	6.14666666666667	6.93666666666667	6.189	6.22033333333333	6.33666666666667	6.20866666666667	6.21066666666667	6.27733333333333	6.03633333333333	6.147	7.006	6.04266666666667
TMEM51	6.285	6.421	6.443	6.538	7.086	6.622	6.642	6.289	6.635	6.387	6.676	6.338	6.557	6.669	6.423	6.416	6.244	6.452
FHAD1	5.893	5.689	5.717	5.933	5.578	5.781	5.762	6.131	5.687	5.83	5.92	5.837	5.893	5.904	5.488	5.685	6.114	5.782
EFHD2	7.951	8.19	8.122	8.453	9.007	8.134	8.4	7.833	8.556	7.892	8.269	8.618	7.979	8.098	8.284	8.099	7.414	8.199
CTRC	6.304	5.97	5.823	6.119	6.212	5.654	6.264	6.098	5.866	5.951	5.607	6.044	5.993	5.982	5.96	5.757	6.701	5.943
CELA2A	6.589	6.631	6.579	6.739	6.823	6.707	6.73	6.728	6.759	6.711	6.733	6.567	6.69	7.061	6.57	6.788	6.693	6.327
CELA2B	6.621	6.562	6.633	6.848	6.759	6.485	5.964	6.703	6.655	6.632	6.591	6.737	7.018	6.94	6.513	6.52	6.868	6.743
DNAJC16	7.41	7.756	7.619	7.459	7.381	7.825	8.086	7.319	7.554	7.802	7.815	7.478	7.611	7.658	7.843	7.694	7.36	7.71
CHCHD2P6	7.069	7.496	7.799	7.488	7.303	7.342	7.243	7.273	7.59	7.121	7.556	7.578	7.314	7.16	7.189	7.07	7.602	7.4
RSC1A1	8.624	8.794	8.573	8.685	8.475	8.574	8.441	8.099	8.124	8.752	8.5	8.791	8.339	8.529	9.044	8.644	8.193	8.86
PLEKHM2	8.113	8.448	8.488	8.532	9.05	8.762	9.05	7.993	8.68	8.318	8.54	8.513	8.384	8.458	8.647	8.354	8.05	8.49
SLC25A34	7.251	7.696	7.596	7.532	7.452	7.581	7.436	7.345	7.609	7.459	7.528	7.728	7.507	7.504	7.083	7.115	7.357	7.668
TMEM82	7.165	6.869	6.757	7.063	6.688	6.832	6.488	7.32	7.141	6.865	6.668	6.904	6.793	7.18	7.084	6.917	7.541	7.132
FBLIM1	6.338	6.908	6.796	6.956	7.167	6.663	6.527	6.482	6.908	6.503	7.109	6.76	6.576	6.844	6.775	6.268	6.601	6.723
SPEN	8.062	8.537	8.591	8.682	8.841	8.862	9.109	7.898	8.438	8.565	8.622	8.395	8.106	8.523	8.669	8.5	7.729	8.616
C1orf64	6.708	6.795	6.614	6.633	6.974	6.688	6.452	6.828	6.605	6.372	6.529	6.607	6.634	6.464	6.567	6.541	6.859	6.844
CLCNKA	7.415	6.927	7.118	7.18	6.986	6.73	6.77	7.733	6.835	7.15	6.81	6.991	6.569	7.41	6.885	6.718	7.997	6.908
CLCNKB	7.127	6.641	6.757	6.622	6.437	6.549	6.496	7.316	6.602	6.889	6.832	6.498	6.629	6.814	6.557	6.536	7.387	6.61
SZRD1	9.08	9.2	9.327	9.07	8.976	9.082	9.326	8.789	9.295	9.66	9.385	9.048	9.273	9.435	9.415	9.118	8.892	9.449
NECAP2	8.25	8.769	8.876	8.912	8.659	8.41	8.388	8.038	9.079	8.912	8.79	8.859	8.66	8.882	9.064	8.995	8.126	8.875
LOC102724970	7.054	6.573	6.653	6.602	6.581	6.609	6.399	6.897	6.322	6.661	6.549	6.609	6.546	6.519	6.684	6.582	6.849	6.598
FAM231A	6.9732	6.6296	6.7346	6.522	6.6618	7.0886	7.102	7.0504	6.4026	6.705	6.8238	6.7134	6.7962	6.7304	6.8118	6.6422	7.0568	6.7366
MST1	6.25	6.999	6.7635	6.6555	6.4475	6.016	6.915	6.738	6.6255	6.611	6.8805	6.4585	6.841	6.885	6.545	6.4625	6.6815	6.7015
RNVU1-18	8.54188888888889	9.93844444444444	9.91855555555556	11.6537777777778	11.3571111111111	11.1928888888889	11.5691111111111	9.68988888888889	11.0491111111111	10.1612222222222	10.9212222222222	12.2673333333333	10.6518888888889	9.59333333333333	9.73533333333333	11.6404444444444	10.7738888888889	10.7192222222222
CROCC	6.831	7.142	7.278	7.175	6.99	7.213	7.048	6.923	7.448	7.02	7.24	7.033	7.295	7.214	7.09	7.21	7.096	7.227
LOC440570	5.5845	5.8675	5.946	5.759	6.1215	5.953	5.6495	5.4	6.2095	5.5975	5.792	5.892	6.2295	5.716	5.467	5.3615	5.0785	5.502
PADI1	6.109	5.89	5.903	6.073	5.414	5.959	6.116	6.176	5.916	5.737	5.784	5.809	5.956	5.984	5.75	5.879	6.157	5.969
PADI3	6.715	6.586	6.515	6.819	6.602	6.662	6.784	6.909	6.653	6.534	6.408	6.602	6.781	6.642	6.506	6.712	7.187	6.964
PADI4	6.452	6.248	6.27	6.449	7.025	6.225	6.228	6.392	6.57	6.175	6.345	6.251	6.462	6.431	6.088	6.236	6.686	6.458
PADI6	6.213	5.91	5.884	6.019	6.119	6.082	6.096	6.246	5.499	6.014	5.671	5.636	6.124	6.098	5.932	6.026	6.242	6.141
ARHGEF10L	7.334	7.587	7.559	7.675	7.496	7.25	7.753	7.208	7.608	7.585	7.573	7.638	7.503	7.657	7.587	7.513	7.277	7.733
ACTL8	6.943	6.651	6.957	6.923	7.281	7.306	7.033	7.144	6.411	6.834	6.703	6.871	7.264	6.765	6.677	6.84	7.304	6.912
IGSF21	7.136	6.906	6.966	7.081	6.756	6.944	6.851	7.026	7.051	6.853	6.855	7.272	6.98	7.088	6.694	6.8	7.06	6.839
KLHDC7A	8	7.646	7.579	7.691	7.449	7.602	7.626	7.817	7.661	7.502	7.567	7.619	7.853	7.783	7.569	7.635	7.975	7.653
PAX7	6.674	6.456	6.194	6.443	6.7	6.015	6.573	6.613	6.62	6.333	6.067	6.186	6.397	6.137	6.06	6.76	6.728	6.634
MRTO4	7.081	7.256	7.217	6.871	7.274	7.64	8.222	6.963	6.785	6.963	7.227	7.065	6.963	7.234	7.326	6.765	6.764	6.976
PQLC2	6.99	7.364	7.445	7.445	7.234	7.719	7.274	7.187	7.455	7.293	7.206	7.436	7.419	7.319	7.1	7.547	7.545	7.616
LOC644083	6.553	6.037	6.212	6.178	6.227	5.9	5.297	6.284	6.01	5.653	5.951	5.797	5.858	5.884	5.766	5.638	6.767	5.729
RN7SL277P	10.569	9.728	9.597	10.419	8.326	7.788	8.779	10.877	10.201	10.023	9.873	10.347	10.626	10.013	10.139	11.486	11.034	10.536
RNU4-28P	3.56	3.292	3.142	3.224	3.656	4.432	3.925	3.194	3.255	3.58	3.529	3.106	3.313	3.119	3.366	3.579	3.258	3.197
MINOS1	9.64	10.217	10.192	9.935	10.056	10.022	9.654	9.468	10.096	9.909	10.173	10.03	10.035	10.089	9.931	9.972	9.429	9.96
RPS14P3	6.838	7.39	7.501	7.086	6.986	7.173	7.82	6.773	7.483	6.948	7.262	7.477	7.203	6.706	6.761	6.957	6.714	6.941
NBL1	8.275	8.619	8.796	8.92	8.966	8.838	8.97	8.407	9.606	8.37	9.175	8.791	8.79	8.571	8.881	8.579	8.508	8.752
HTR6	7.065	6.765	6.625	6.991	6.648	6.737	6.942	7.104	6.926	6.758	6.834	6.618	6.727	6.957	6.474	6.698	7.142	6.747
OTUD3	7.474	7.274	7.422	7.315	7.814	7.796	7.601	7.528	7.456	7.619	7.304	7.244	7.554	7.549	7.446	7.225	7.139	7.451
RN7SL304P	8.722	8.619	8.407	8.752	8.466	8.356	7.716	8.736	8.77	8.111	8.502	9.116	9.179	8.333	8.731	9.104	8.614	8.81
PLA2G5	7.253	7.332	7.214	7.584	7.391	7.582	7.004	7.303	7.418	7.13	7.549	7.17	7.268	7.344	7.462	7.496	7.501	7.142
PLA2G2F	7.36	6.761	6.795	6.874	7.45	6.984	6.398	7.508	6.81	6.496	6.541	6.718	6.89	6.973	6.484	6.338	7.742	6.672
UBXN10	6.509	5.991	6.551	6.052	6.295	7.085	7.079	6.812	6.489	6.344	6.822	5.967	6.266	6.481	6.432	6.493	6.452	6.044
VWA5B1	6.707	6.366	6.494	6.74	6.762	6.84	6.657	6.975	6.608	6.438	6.241	6.259	6.623	6.409	6.492	6.767	6.963	6.583
FAM43B	8.742	8.58	8.586	8.69	8.809	8.446	8.587	8.806	8.667	8.445	8.408	8.715	8.609	8.705	8.513	8.565	8.765	8.716
CDA	6.015	6.404	6.295	6.541	6.315	6.472	5.983	6.173	6.587	6.529	6.292	6.387	6.422	6.485	6.286	6.05	6.338	6.357
PINK1	7.808	8.062	7.926	8.032	8.356	8.28	8.151	7.462	7.886	7.727	7.846	7.965	7.834	7.872	7.944	8.218	7.797	8.166
PPP1R11P1	6.517	6.711	6.848	7.005	7.42	6.915	7.515	6.986	6.898	7.105	6.838	7.219	6.607	6.785	6.715	7.45	7.182	7
HS6ST1	6.474	7.435	7.4385	7.506	8.119	7.609	7.693	6.6215	7.6615	7.2085	7.3315	7.409	7.324	7.3195	7.2505	7.3765	6.858	7.579
NBPF3	7.893	7.665	7.665	7.562	7.468	7.493	7.356	7.53	7.416	7.964	7.504	7.534	7.68	7.624	7.189	7.891	7.341	7.692
ALPL	7.423	7.938	7.247	7.453	7.924	7.031	7.032	7.554	7.985	7.371	7.7	7.775	7.404	7.148	7.608	7.243	7.599	7.143
LDLRAD2	7.219	7.328	7.163	7.246	7.336	7.534	7.291	7.358	7.125	7.268	7.141	7.428	7.401	7.247	7.004	7.132	7.552	7.317
CELA3B	7.699	7.439	7.357	7.43	7.091	7.247	7.122	8.089	7.437	7.444	7.238	7.235	7.244	7.553	7.311	7.306	8.274	7.54
RN7SL386P	5.063	4.602	4.792	5.214	5.135	4.659	5.485	5.2	4.778	5.496	4.083	4.357	5.172	4.879	4.235	5.106	5.511	4.611
RNU6-776P	4.583	4.901	4.704	4.654	6.352	5.512	6.2885	4.429	4.9505	4.672	5.019	5.2435	5.141	4.747	4.742	5.527	4.471	5.052
CELA3A	7.134	6.367	6.394	6.56	6.34	6.334	6.924	7.358	6.58	6.643	6.44	6.498	6.47	6.491	6.553	6.523	7.491	6.744
RN7SL186P	5.016	4.483	4.375	4.575	4.708	5.116	5.365	4.913	4.787	4.827	4.349	4.707	4.653	5.3	5.262	5.587	5.14	4.565
LINC00339	6.722	7.105	7.171	6.801	6.998	7.349	7.041	6.827	6.649	6.673	7.033	7.574	6.927	7.196	7.332	7.128	6.761	6.967
CDC42	7.611	7.452	7.513	7.577	7.636	7.377	7.721	7.274	7.552	7.732	7.658	7.422	7.506	7.599	7.821	7.569	7.419	7.356
ZBTB40	7.133	7.25	7.141	7.157	7.103	7.119	6.991	6.747	7.057	7.565	7.448	7.293	7.188	7.501	7.429	7.258	6.793	7.264
EPHA8	6.659	6.549	6.496	6.601	6.534	6.65	6.631	6.623	6.573	6.342	6.353	6.352	6.63	6.526	6.192	6.578	6.852	6.679
C1QA	7.293	7.898	7.924	8.52	8.725	8.281	8.081	7.362	7.837	7.539	7.882	8.198	7.87	8.243	8.625	8.474	7.468	8.421
C1QC	7.731	8.494	8.75	9.233	9.146	9.119	8.91	7.693	8.745	8.342	8.953	8.78	8.313	8.922	9.203	8.875	7.639	9.118
C1QB	8.561	8.667	8.9	9.576	8.827	8.789	8.446	8.375	8.755	8.439	8.832	8.965	8.608	9.314	9.664	9.383	8.425	9.28
EPHB2	7.587	7.142	6.941	7.294	7.317	7.188	7.456	7.474	7.632	7.11	7.582	7.28	6.88	7.296	7.219	7.199	7.572	7.29
KDM1A	7.762	8.158	8.273	7.909	7.935	7.912	8.014	7.601	8.246	8.249	8.508	8.162	8.183	8.21	8.336	8.072	7.335	8.21
RNU6-514P	5.169	4.267	4.695	4.683	5.521	5.692	6.213	5.093	4.699	4.526	4.444	4.619	4.637	4.277	4.422	4.609	4.996	4.62
RNU6-135P	5.4	6.892	6.888	6.648	7.739	7.518	6.909	4.834	7.457	5.938	7.044	7.451	6.735	6.376	6.638	7.113	4.976	6.122
C1orf213	6.212	6.548	6.311	6.52	7.011	6.727	6.586	6.048	6.13	6.344	6.353	6.26	6.579	6.23	6.085	6.209	6.223	6.373
MDS2	6.795	6.584	6.339	6.396	5.742	6.614	5.921	6.739	6.291	6.112	6.124	6.37	6.335	6.265	6.083	6.063	6.583	6.085
RPL11	10.211	10.733	11.093	10.921	10.79	11.078	11.444	10.422	10.96	11.062	10.974	11.059	10.975	11.023	10.706	11.16	10.458	10.889
TCEB3	7.9	8.123	8.446	8.019	8.45	8.303	8.049	7.642	8.043	8.234	8.143	8.264	7.985	8.261	8.361	8.105	7.867	8.411
PITHD1	6.911	7.455	7.396	7.27	7.371	7.43	7.04	6.596	7.063	7.02	7.299	7.322	7.241	7.229	7.252	7.312	6.474	7.236
LYPLA2	8.282	8.59133333333333	8.75833333333333	8.87733333333333	8.72233333333333	8.57833333333333	8.84666666666667	8.43	8.741	8.65066666666667	8.714	8.693	8.49433333333333	8.78166666666667	8.63166666666667	8.343	8.63866666666667	8.704
PNRC2	10.109	10.108	10.473	10.28	9.982	10.339	10.921	10.255	10.113	10.898	10.521	10.185	10.406	10.822	10.708	10.485	10.189	10.414
GRHL3	6.671	5.933	5.883	6.081	6.729	6.21	5.817	6.549	5.729	6.02	5.795	5.685	6.059	6.194	5.878	5.735	6.847	6.039
NIPAL3	6.967	6.792	6.985	6.798	7.069	7.511	7.585	7.067	7.053	7.325	7.236	6.806	7.138	7.443	7.16	6.533	6.776	6.87
RCAN3	6.46	6.745	6.609	6.812	7.308	7.159	7.306	6.368	6.749	6.652	6.516	6.805	6.851	6.645	6.695	7.025	6.484	6.807
NCMAP	7.048	6.403	6.416	6.552	6.515	6.566	6.053	7.214	6.477	6.881	6.459	6.54	6.632	6.709	6.642	6.326	7.033	6.611
SRRM1	8.436	8.604	8.831	8.85	8.518	8.468	8.705	8.473	8.833	8.829	8.858	8.984	8.885	8.713	8.918	8.88	8.592	8.918
CLIC4	10.653	10.605	10.564	10.812	11.051	10.862	10.801	10.376	10.662	11.075	10.978	10.506	10.484	11.022	10.876	10.757	10.449	10.758
RHD	5.882	5.527	5.925	5.737	4.924	5.695	5.34	5.697	5.667	5.351	5.75	5.601	6.119	5.862	5.695	5.776	5.578	5.814
TMEM50A	8.989	9.311	9.652	9.388	8.955	8.501	8.643	8.963	9.18	9.633	9.546	9.263	9.329	9.733	9.669	9.355	9.182	9.49
SDHD	8.9435	9.127	8.8595	8.647	9.133	9.3915	9.2585	8.288	8.7975	9.229	8.799	8.7325	9.1325	9.0335	8.9015	9.0355	8.558	9.1025
TMEM57	7.147	7.844	7.891	7.619	7.436	7.05	7.776	7.419	7.909	7.644	7.977	7.611	7.961	7.736	7.85	7.787	6.804	7.787
LDLRAP1	7.199	7.559	7.602	7.624	8.097	7.67	7.945	7.151	7.748	7.589	7.772	7.525	7.604	7.741	7.591	7.36	7.389	7.658
MAN1C1	7.481	7.959	8.102	8.057	8.39	8.467	8.195	7.806	8.204	8.01	8.404	8.106	8.049	8.074	7.997	8.094	7.591	8.119
SEPN1	8.405	8.461	8.288	8.737	9.021	8.517	9.006	8.211	8.896	8.413	8.755	8.638	8.297	8.474	8.607	8.372	8.349	8.639
MTFR1L	7.847	8.397	8.232	8.222	8.282	8.203	8.08	7.611	8.174	8.485	8.197	8.285	8.423	8.401	8.292	8.457	8.043	8.6
RNU6-110P	6.037	5.95	6.47	6.843	7.174	6.595	6.907	6.313	6.26	6.794	5.97	6.655	6.416	6.504	6.151	7.506	6.633	7.082
EXTL1	7.171	6.92	6.825	7.032	6.827	6.734	7.1	7.372	6.932	6.816	6.898	6.913	7.083	6.838	6.701	6.947	7.468	6.929
PDIK1L	7.144	7.222	7.314	6.94	7.042	7.535	7.577	6.901	6.793	7.46	7.53	7.28	7.407	7.57	7.542	7.623	6.987	7.425
FAM110D	8.269	8.218	8.262	8.473	8.235	8.236	7.974	8.37	8.374	8.149	8.078	8.32	8.235	8.219	8.052	8.35	8.328	8.331
ZNF593	6.464	6.631	6.347	6.923	6.991	6.744	6.883	6.789	6.85	7.007	6.541	6.642	7.121	6.872	6.663	7.264	6.918	7.221
CNKSR1	6.936	6.365	6.501	6.464	6.523	6.553	6.076	6.795	6.59	6.372	6.496	6.476	6.456	6.438	6.463	6.147	6.806	6.513
CATSPER4	6.414	5.312	5.492	5.768	5.643	5.787	5.486	6.36	5.524	5.634	5.515	5.249	5.48	5.848	5.614	5.56	6.438	5.581
CEP85	6.326	6.1	6.256	6.058	6.578	6.256	6.356	6.567	6.402	6.229	6.378	6.279	6.137	6.421	6.513	6.347	6.244	6.136
SH3BGRL3	8.591	9.019	8.92	9.221	9.111	8.945	8.889	8.292	9.272	8.631	8.946	9.264	8.604	8.742	9.204	8.902	8.323	9.075
CD52	8.442	7.333	7.595	7.776	7.845	7.703	7.6	8.15	7.177	7.497	7.386	8.459	7.861	7.522	8.398	8.193	8.163	7.57
LIN28A	6.221	5.875	5.755	6.0395	6.286	6.4225	6.2295	6.1605	5.912	5.848	5.9985	5.892	5.9095	5.9165	5.6435	5.8965	6.1385	5.9475
DHDDS	10.165	9.916	9.414	10.102	10.444	9.217	10.146	8.698	9.125	10.432	9.091	9.597	9.615	9.908	9.905	10.013	9.672	10.447
HMGN2	9.91366666666667	10.0326666666667	10.1066666666667	9.79933333333333	9.308	9.204	9.20366666666667	9.79233333333333	10.1006666666667	10.0733333333333	10.182	9.801	9.97433333333333	10.1256666666667	10.1446666666667	9.93866666666667	9.361	10.0866666666667
RPS6KA1	7.264	7.078	7.028	7.319	7.529	6.868	7.135	7.399	7.214	7.045	7.138	7.178	7.03	7.24	7.284	7.376	7.283	7.249
ARID1A	7.709	7.883	8.055	8.095	7.771	7.948	8.221	7.921	8.285	7.852	8.177	8.034	7.802	7.834	8.081	7.94	7.86	7.924
PIGV	7.752	8.055	8.066	8.077	7.924	7.952	7.993	7.445	7.86	8.071	7.898	7.933	8.028	8.073	8.076	7.892	7.809	8.197
RN7SL165P	3.725	4.064	4.226	3.999	4.706	4.796	3.756	3.813	4.268	3.819	3.982	4.14	4.213	3.814	4.274	4.165	3.487	4.37
ZDHHC18	8.016	8.142	8.101	8.366	8.506	8.011	8.059	7.801	8.086	7.78	7.922	8.229	8.117	7.976	8.108	7.827	7.954	8.27
SFN	7.136	7.134	7.035	7.117	7.105	7.209	7.096	7.293	7.051	6.983	7.038	7.013	7.141	7.068	7.004	6.762	7.066	7.033
NUDC	8.008	8.445	8.753	8.562	8.455	8.389	8.671	7.896	8.608	8.244	8.662	8.48	8.367	8.367	8.296	8.329	8.022	8.173
TRNP1	7.363	7.716	7.736	7.944	8.163	8.298	7.998	7.73	7.928	7.856	7.716	7.828	7.914	7.806	7.461	8.093	7.786	8.072
WDTC1	7.237	7.349	7.506	7.31	7.449	7.937	7.388	6.891	7.246	7.226	7.441	7.422	7.393	7.425	7.473	7.156	7.057	7.456
TMEM222	7.342	7.898	7.749	7.544	7.642	7.752	7.574	7.428	7.64	7.362	7.639	7.641	7.571	7.529	7.512	7.44	7.001	7.689
SYTL1	6.906	6.872	6.881	7.092	6.805	7.162	6.539	6.928	7.146	6.68	7.032	6.909	7.082	6.896	6.733	6.866	7.076	6.851
GPR3	8.231	7.228	7.258	7.743	8.296	7.408	7.458	8.211	7.48	7.576	7.226	7.53	7.476	7.341	7.296	7.892	8.161	7.443
TMA7	8.6755	8.6545	8.5115	8.5775	8.344	8.2465	8.175	8.261	8.396	8.161	8.1865	8.8725	8.798	8.4175	8.4565	8.8745	8.5245	8.558
RNU6-424P	5.437	5.912	5.644	5.589	6.493	6.609	5.953	5.386	6.023	5.634	5.893	5.761	5.79	5.698	5.494	5.759	5.54	5.744
FAM76A	7.125	7.871	7.507	7.32	7.302	7.037	7.677	6.977	7.422	7.585	7.552	7.364	7.221	7.468	7.555	7.617	6.939	7.696
STX12	8.475	8.891	8.916	8.88	8.294	8.234	8.657	8.139	8.725	9.287	8.66	9.066	8.572	8.947	9.066	8.855	8.518	9.034
RNU6-1245P	5.134	5.311	5.206	5.017	6.127	5.098	4.501	4.91	5.7	5.304	5.327	4.826	4.563	4.793	5.543	5.165	4.79	4.882
PPP1R8	7.154	7.625	7.666	7.584	8.268	8.038	8.401	7.009	7.583	7.703	7.746	7.646	7.568	7.798	7.628	7.821	7.209	7.788
SCARNA1	4.815	4.771	4.641	4.955	5.608	5.017	4.779	4.708	4.848	4.561	4.941	5.456	4.54	4.7	4.887	4.93	4.98	4.368
THEMIS2	6.991	7.339	7.652	8.101	8.383	7.014	7.139	6.78	7.725	7.472	7.385	7.551	7.356	7.332	8.199	7.762	6.899	7.711
SMPDL3B	7.325	6.957	7.052	7.2	7.219	7.675	7.537	7.601	7.227	7.369	7.312	6.987	7.276	7.216	7.123	6.949	7.487	7.294
XKR8	7.15	7.228	7.191	7.283	7.545	7.392	7.053	7.187	7.371	6.955	7.222	7.238	7.321	7.148	7.055	6.912	7.069	7.136
ATPIF1	6.487	7.107	7.066	7.079	7.052	7.002	6.785	6.556	7.582	6.946	7.137	7.261	7.368	7.139	7.106	7.323	6.635	7.211
SESN2	6.052	6.841	6.716	6.91	7.642	6.919	6.983	6.039	6.956	6.594	6.666	6.962	6.661	6.42	6.537	6.916	6.556	6.995
MED18	5.73	6.114	5.759	5.891	6.025	6.184	6.073	5.78	6.011	5.466	5.829	6.042	5.949	5.726	5.72	5.533	5.673	5.613
PHACTR4	7.434	7.442	7.511	7.717	7.47	7.705	7.861	7.396	7.844	8.06	7.973	7.737	7.592	7.714	7.856	7.91	7.267	7.649
RCC1	7.137	7.136	7.332	7.224	7.011	7.349	7.336	7.428	7.496	7.447	7.54	7.179	7.287	7.532	7.323	6.991	7.244	7.149
SNORA73A	6.432	8.602	8.835	9.574	6.793	6.107	8.404	7.983	10.236	9.095	9.759	10.11	10.155	8.232	9.028	10.385	6.717	8.706
TRNAU1AP	7.103	7.57	7.394	7.489	7.373	7.516	7.788	6.826	7.49	7.627	7.464	7.519	7.582	7.634	7.564	7.788	7.017	7.584
RAB42	6.463	5.846	5.765	6.074	6.629	5.419	5.289	6.707	5.591	5.87	5.871	5.905	5.713	6.205	5.984	5.501	6.335	5.814
RNU11	6.894	7.144	7.223	7.576	8.175	7.574	7.416	6.894	7.999	7.318	7.215	7.508	8.122	7.176	7.111	7.795	6.945	7.567
GMEB1	6.681	6.908	7.332	6.92	6.718	7.243	6.883	6.708	7.163	7.086	7.25	7.156	7.017	7.274	7.094	7.037	6.723	7.161
YTHDF2	7.571	7.753	7.83	7.77	7.592	7.68	7.868	7.585	7.727	7.914	7.933	7.885	7.671	7.77	7.952	7.76	7.495	7.84
OPRD1	7.969	7.729	7.64	7.932	7.734	7.359	7.703	8.233	7.729	7.833	7.592	7.632	7.729	7.69	7.498	7.78	8.259	7.828
EPB41	7.854	7.811	8.01	7.897	8.205	7.71	7.75	7.319	7.391	8.378	7.49	7.79	7.698	7.905	7.836	8.408	7.457	8.107
PTPRU	7.077	7.346	7.418	7.361	7.382	7.194	7.441	6.944	7.307	7.399	7.183	7.252	7.111	7.253	7.134	6.977	7.118	7.543
MATN1-AS1	6.557	6.535	6.688	6.518	7.164	6.824	6.618	6.888	6.713	6.519	6.381	6.546	6.648	6.4	6.424	6.674	6.597	6.316
RN7SKP91	6.831	6.298	6.141	6.379	5.908	6.107	5.869	7.159	6.52	6.233	6.052	6.337	6.273	6.189	6.184	6.453	7.324	6.278
ZCCHC17	7.907	7.997	7.941	7.686	7.847	7.68	7.666	7.697	7.83	8.023	7.835	7.78	8.041	7.925	8.091	7.906	7.317	7.986
SERINC2	7.209	6.8665	6.731	6.8615	7.1225	6.7955	6.8285	7.0465	6.8565	6.9515	6.772	6.972	6.891	6.9525	6.7135	6.8835	7.2455	6.946
TINAGL1	8.079	8.513	8.618	8.742	8.641	8.54	8.41	7.87	8.872	8.389	8.89	8.811	8.332	8.247	8.418	8.383	8.164	8.164
HCRTR1	6.987	6.767	6.789	6.806	6.557	6.911	6.843	7.08	6.861	6.97	6.685	6.924	6.723	6.78	6.723	6.705	7.06	6.697
KHDRBS1	7.567	8.244	8.359	8.278	7.81	7.909	7.926	7.732	8.35	8.244	8.43	8.018	8.138	8.256	8.311	8.204	7.527	8.084
TMEM39B	6.447	6.706	6.625	6.554	6.737	6.834	6.839	6.412	6.835	6.802	6.897	6.754	6.488	6.738	6.533	6.564	6.421	6.616
KPNA6	8.343	8.672	8.699	8.724	8.656	8.526	8.77	8.125	8.527	8.722	8.664	8.685	8.486	8.667	8.866	8.78	8.299	8.976
TXLNA	8.083	8.338	8.417	8.256	8.63	8.451	8.849	8.144	8.448	8.365	8.709	8.369	8.193	8.603	8.493	8.092	7.873	8.402
CCDC28B	7.031	6.678	6.711	6.921	6.897	6.734	7.075	7.041	6.926	6.765	6.737	6.786	6.653	6.654	6.743	6.633	6.996	6.869
IQCC	7.522	6.81	6.973	6.879	6.839	7.253	6.732	7.531	6.935	7.057	6.724	6.857	7.11	7.093	7.041	6.974	7.799	7.138
EIF3I	8.246	9.035	9.078	8.726	9.14	9.189	9.404	8.083	9.275	8.827	8.981	8.844	9.109	9.006	8.948	8.801	8.166	8.983
FAM167B	7.387	6.65	6.882	7.056	6.455	7.036	6.994	7.147	7.068	7.05	6.824	6.939	6.308	7.174	7.188	7.017	7.189	7.104
LCK	7.249	7.026	7.142	7.103	7.204	7.306	6.769	7.259	7.095	7.161	7.064	7.403	7.254	7.208	7.16	7.187	7.115	7.044
HDAC1	7.833	8.503	8.787	8.454	7.986	8.639	8.767	7.898	8.694	8.994	9.072	8.628	8.541	8.914	8.692	8.557	7.534	8.38
TSSK3	6.678	6.556	6.531	6.571	6.837	7.161	6.567	6.519	6.426	6.542	6.796	6.631	6.647	6.593	6.696	6.631	6.631	6.729
RN7SL122P	6.91	7.385	7.269	7.53	6.933	7.07	7.671	6.9	7.46	6.921	7.212	7.279	7.706	7.189	7.192	8.073	7.165	7.41
ZBTB8A	6.918	6.833	6.808	6.722	6.699	6.936	6.771	6.898	6.914	6.764	7.078	6.738	6.755	6.901	6.809	6.714	6.749	6.795
RBBP4	8.541	8.646	8.885	8.668	8.141	8.885	8.992	8.625	8.738	9.44	9.105	8.852	8.655	9.177	8.988	8.751	8.547	8.867
KIAA1522	6.728	6.803	6.805	6.858	7.27	7.35	7.051	6.788	7.048	6.742	7.025	6.741	7.072	6.878	6.831	6.59	6.853	6.694
S100PBP	7.519	8.045	8.017	7.725	7.902	8.276	8.15	7.588	7.901	8.277	8.391	7.861	7.81	8.107	8.161	7.889	7.252	7.858
HPCA	7.059	7.007	7.051	7.04	7.005	7.074	7.139	7.137	7.104	7.097	7.052	7.36	7.169	7.033	7.056	7.11	7.287	7.238
AZIN2	6.508	6.685	6.71	6.826	7.328	7.062	6.947	6.523	7.046	6.759	7.269	6.716	6.827	6.839	6.685	6.567	6.666	6.931
ZNF362	6.5245	6.67	6.6575	6.8065	7.272	7.02	7.188	6.8275	6.78	6.774	6.9905	6.89	6.654	6.7095	6.4195	6.6535	6.9395	6.5205
ZSCAN20	6.314	6.533	6.403	6.378	6.184	6.122	5.823	6.37	6.367	6.545	6.483	6.238	6.551	6.369	6.357	6.261	6.446	6.615
HMGB4	5.6055	5.3975	5.3145	5.1835	5.8125	6.218	5.2115	5.646	5.325	4.9875	5.26	5.228	5.343	5.1675	5.3105	5.4215	5.4445	5.0945
RNA5SP42	8.08	7.837	7.894	8.322	5.692	7.637	8.015	8.264	8.013	7.594	7.897	7.764	7.736	7.735	7.719	8.255	8.187	7.12
C1orf94	5.956	5.888	5.775	5.837	6.297	5.866	6.155	6.051	6.048	5.604	5.465	5.659	5.712	5.816	5.716	5.458	6.005	5.74
GJB5	6.763	6.235	6.33	6.368	5.988	6.014	6.531	6.931	6.191	6.434	6.121	6.154	6.378	6.494	6.305	6.047	6.99	6.616
GJB4	7.01	6.647	6.334	6.663	6.395	6.623	6.278	7.088	6.677	6.656	6.365	6.69	6.521	6.646	6.489	6.509	7.178	6.584
GJB3	6.411	5.8	5.954	6.091	6.051	5.776	5.777	6.414	6.032	6.171	5.949	5.906	6.033	6.086	5.971	5.974	6.652	6.046
GJA4	7.434	7.746	7.596	7.995	7.989	7.676	8.149	7.253	8.118	7.67	7.894	7.982	7.68	7.562	7.58	7.637	7.792	7.563
ZMYM1	6.895	7.31	7.229	7.03	6.695	6.832	6.896	6.783	7.034	7.145	7.536	7.159	7.05	7.346	7.575	7.332	6.601	7.115
ZMYM4	8.684	9.129	8.977	8.971	8.644	8.784	9.274	8.876	8.98	9.222	9.303	8.918	9.016	9.145	9.338	9.235	8.449	9.148
NCDN	7.079	7.112	7.052	7.252	7.181	7.015	7.158	7.387	7.423	7.264	7.364	7.206	7.176	7.32	7.179	7.239	7.352	7.285
TFAP2E	8.029	8.021	8.089	8.362	8.314	8.162	8.148	7.94	8.27	8.284	8.004	8.249	8.26	8.183	7.742	8.513	8.504	8.305
AGO4	7.517	7.901	7.938	7.914	8.18	7.785	7.692	7.163	7.503	7.901	7.861	8.069	7.798	7.807	8.215	8.149	7.172	7.852
AGO1	7.325	7.782	7.617	7.83	7.644	8.121	7.831	7.083	7.772	7.739	7.994	7.925	7.661	7.85	7.744	7.837	7.281	8.014
AGO3	7.41	7.995	7.919	7.951	7.786	7.832	7.78	7.386	7.797	8.075	8.131	7.838	7.78	8.024	8.128	8.012	6.953	7.894
TEKT2	6.869	6.774	6.884	6.877	6.673	6.759	6.607	7.205	7.017	6.846	6.709	6.997	7.036	7.156	6.845	6.609	6.895	6.852
ADPRHL2	6.889	6.847	6.99	6.768	7.587	6.446	7.075	6.923	6.641	6.545	6.693	6.9	6.787	6.867	6.842	6.693	6.735	6.829
MAP7D1	9.178	9.456	9.275	9.724	9.67	9.415	10.166	9.098	9.263	9.539	9.12	9.434	9.382	9.412	9.105	9.224	9.322	9.68
THRAP3	8.516	8.737	8.826	8.666	8.665	8.932	9.064	8.282	8.517	9.01	8.845	8.653	8.446	8.835	8.892	8.811	8.382	8.888
SH3D21	6.674	6.43	6.405	6.459	6.451	6.249	6.632	6.789	6.518	6.591	6.69	6.278	6.671	6.484	6.31	6.253	6.767	6.476
RNU6-636P	4.649	3.712	3.932	3.772	5.302	5.531	5.336	4.559	3.537	3.888	3.812	4.009	4.038	3.932	3.724	4.198	4.598	3.871
ZC3H12A	7.495	7.439	7.592	7.877	7.805	7.853	7.494	7.823	7.96	7.453	7.596	7.444	7.675	7.391	7.651	7.498	7.501	7.582
RPS27	10.7225	11.28375	11.6525	11.6105	10.37175	10.97975	11.47925	11.08425	11.4915	11.24175	11.41675	11.6595	11.32325	11.06575	10.762	11.38225	10.9785	10.7805
DNALI1	6.963	6.655	6.999	6.964	6.929	7.612	7.291	7.026	7.45	6.992	7.4	7.047	7.257	7.444	6.921	6.94	6.971	6.843
CDCA8	6.521	5.905	5.893	5.808	5.689	5.975	5.682	6.127	5.871	5.742	5.269	5.736	5.495	5.879	5.826	5.494	6.102	5.973
MANEAL	7.243	6.776	7.405	7.351	7.401	7.074	6.403	7.568	7.243	7.105	6.979	7.228	7.237	7.385	7.21	7.041	7.795	7.074
C1orf122	8.168	8.132	7.914	8.267	8.379	8.253	8.009	8.114	8.322	7.978	7.964	8.344	8.296	8.222	8.055	8.124	8.274	8.349
RNU6-584P	5.219	4.723	4.595	4.902	5.251	4.77	5	5.257	4.449	4.792	5.048	4.256	4.411	4.775	4.943	4.312	4.771	4.592
UTP11L	6.932	7.808	7.745	7.22	7.059	7.048	6.905	6.681	7.578	7.755	7.893	7.579	7.306	7.774	7.585	7.256	6.545	7.521
RNU6-753P	5.493	5.06	4.783	5.21	5.457	5.769	5.895	5.354	4.839	4.977	4.588	5.111	5.363	4.801	5.064	5.049	4.921	4.955
RNU6-605P	4.252	3.801	3.696	3.546	5.715	4.614	4.596	3.834	3.656	3.507	3.728	4.003	3.905	3.492	3.251	4.198	4.046	3.398
AKIRIN1	7.573	8.504	8.493	8.551	8.696	8.575	8.231	8.099	8.516	8.471	8.197	8.495	8.433	8.388	8.703	8.556	8.04	8.524
NDUFS5	9.534	10.451	10.622	10.112	10.161	10.499	10.449	9.378	9.982	10.264	10.15	10.312	10.512	10.088	10.197	10.825	9.643	10.396
MACF1	9.085	9.225	9.325	9.463	9.239	9.36	9.643	8.872	9.345	9.78	9.693	9.412	9.325	9.547	9.705	9.545	8.924	9.472
BMP8A	7.374	7.279	7.359	7.477	7.839	7.861	7.137	7.717	7.286	7.488	7.207	7.272	7.384	7.393	7.307	7.232	7.461	7.571
OXCT2	6.897	6.993	6.802	6.944	6.749	6.984	6.836	6.994	7.107	6.658	7.03	6.977	7.162	6.878	6.87	6.695	7.165	6.969
PPIE	7.245	7.689	7.868	7.472	7.455	7.722	7.396	6.877	7.515	7.694	7.733	7.762	7.91	7.892	7.67	7.976	6.938	7.969
MFSD2A	6.701	5.844	5.931	5.875	5.767	5.95	5.908	6.735	5.886	5.952	5.725	5.779	5.775	5.891	6.114	5.951	6.685	5.953
CAP1	10.174	10.318	10.462	10.44	10.679	10.65	10.695	9.5	10.391	10.635	10.635	10.405	10.444	10.659	10.921	10.593	9.721	10.615
RLF	7.99	8.199	8.328	8.2	7.51	7.725	8.315	7.474	8.087	8.281	8.395	8.177	8.306	8.28	8.498	8.373	7.42	8.213
RNU6-1237P	3.825	3.776	3.806	3.573	4.322	3.967	4.138	3.636	3.639	3.888	3.721	3.632	3.431	3.55	3.685	4.37	3.49	3.54
TMCO2	5.29	5.33	5.033	4.838	5.848	5.396	5.262	5.27	5.003	5.004	4.934	5.162	5.283	4.873	4.877	5.233	5.265	4.968
ZMPSTE24	8.696	8.71	8.796	8.573	7.916	7.247	8.3	8.179	8.582	9.096	9.152	8.693	8.426	9.071	9.056	8.548	8.002	8.797
SMAP2	7.771	8.497	8.555	8.787	9.494	8.326	8.132	7.632	8.389	8.243	8.005	8.41	8.109	8.315	8.661	8.502	7.846	8.432
ZFP69B	5.707	6.148	6.222	6.115	5.929	6.324	5.432	6.104	6.485	5.383	6.243	6.245	6.521	6.179	6.087	6.246	5.947	6.264
ZFP69	6.203	6.109	6.177	6.164	6.675	6.799	6.105	5.674	6.122	6.058	6.193	6.353	5.976	6.315	6.124	6.337	6.037	6.258
EXO5	6.272	6.337	6.321	6.225	6.386	6.774	6.319	6.044	6.364	6.244	6.635	6.494	6.295	6.496	6.48	6.438	6.224	6.397
ZNF684	5.348	5.513	5.312	5.049	5.575	5.52	5.524	5.211	5.502	5.598	5.42	5.578	5.494	5.341	5.533	5.608	5.24	5.552
NFYC	7.988	8.272	8.25	8.103	7.99	8.571	8.414	7.948	8.207	8.473	8.227	8.169	8.077	8.299	8.335	7.987	7.639	8.242
MIR30E	6.877	5.862	6.086	6.135	5.26	6.379	5.82	7.088	5.842	6.216	5.998	5.95	6.019	6.373	6.225	5.673	6.487	6.097
MIR30C1	7.205	6.274	6.167	6.233	5.895	6.499	6.376	7.813	6.307	6.181	5.961	5.702	6.155	6.345	5.992	5.794	7.399	5.935
KCNQ4	6.724	6.414	6.313	6.467	6.834	6.383	6.338	6.64	6.509	6.566	6.167	6.214	6.121	6.411	6.382	6.548	6.705	6.599
RN7SL326P	6.838	6.424	6.421	5.816	6.541	6.055	6.006	7.19	5.974	5.98	5.927	6.217	6.786	6.224	6.419	5.902	6.588	6.09
CTPS1	6.699	7.04	7.194	6.979	6.903	7.053	7.626	7.219	7.245	7.034	7.599	7.092	7.077	7.247	7.264	6.661	6.894	6.693
GUCA2B	7.414	7.362	7.353	7.359	7.399	6.911	6.804	7.401	7.637	7.421	7.286	7.324	7.276	7.332	7.374	7.558	7.334	7.421
RIMKLA	6.757	6.877	6.603	6.798	7.031	6.684	7.025	6.952	6.799	6.681	6.675	7.098	6.721	6.633	6.36	6.739	7.128	6.777
PPCS	8.284	8.776	8.589	8.632	9.104	8.687	8.936	7.602	8.505	8.651	8.637	8.646	8.724	8.85	8.691	8.739	8.454	8.975
CCDC30	5.553	5.33	5.339	5.072	5.359	5.873	5.5	5.483	5.322	5.437	5.653	5.398	5.757	5.619	5.29	5.434	5.137	5.246
PPIH	6.719	7.225	7.323	7.331	6.748	6.659	7.19	6.407	7.689	7.447	7.383	7.346	7.86	7.204	7.428	7.984	6.4	7.445
YBX1	11.268	11.213	11.299	11.061	10.999	10.925	10.977	10.795	11.072	11.328	11.12	11.218	11.102	11.259	11.377	11.24	11.332	11.352
C1orf50	6.759	7.051	6.861	6.479	6.357	6.928	6.224	6.474	6.698	6.587	6.886	6.893	6.682	6.653	6.707	6.684	6.584	6.87
LOC100129924	6.602	5.527	5.336	5.564	5.604	5.579	5.304	6.396	5.357	5.622	5.296	5.325	5.477	5.644	5.302	5.444	6.442	5.499
ERMAP	6.882	6.866	6.893	6.887	7.11	6.981	6.916	6.406	6.748	6.757	6.878	6.769	6.853	6.846	6.971	6.616	6.819	6.955
ZNF691	6.331	6.52	6.394	6.261	6.598	6.625	6.387	6.443	6.404	6.402	6.368	6.565	6.21	6.363	6.537	6.514	6.458	6.72
RNU6-880P	3.445	3.162	2.842	3.317	3.718	3.666	3.904	3.169	3.142	3.244	3.12	3.039	3.24	3.194	3.069	3.697	3.164	3.477
FAM183A	7.347	6.604	6.718	6.547	6.166	6.079	5.664	7.29	6.542	6.241	6.858	6.623	6.798	6.596	6.813	6.082	7.008	6.288
WDR65	5.594	5.359	5.385	5.437	5.744	5.648	5.817	5.821	5.312	5.812	5.48	5.594	5.836	5.662	5.144	5.356	5.604	5.473
RNA5SP46	6.354	5.422	5.014	5.004	5.552	5.494	4.697	6.242	4.777	5.938	5.347	5.417	4.536	5.472	5.533	5.48	6.288	5.373
TMEM125	7.372	7.398	7.505	7.632	7.806	7.893	7.375	7.857	7.552	7.625	7.578	7.583	7.499	7.686	7.439	7.625	7.752	7.579
TIE1	7.023	7.754	7.637	8.04	7.881	7.632	7.867	6.933	8.648	8.069	8.233	8.153	7.444	7.854	7.815	7.914	6.998	7.874
MPL	6.474	6.298	6.257	6.338	6.057	6.371	6.174	6.557	6.166	6.196	6.216	6.214	6.234	6.239	6.123	5.985	6.354	6.115
CDC20	6.887	6.667	6.439	6.67	6.755	6.673	6.955	6.837	6.986	6.464	6.552	6.822	6.472	6.789	6.446	6.781	6.928	6.593
SZT2	7.053	7.429	7.493	7.526	7.17	7.632	7.487	7.088	7.394	7.393	7.542	7.389	7.343	7.343	7.256	7.388	7.292	7.399
PTPRF	8.637	9.089	9.42	8.924	9.508	9.669	9.734	7.987	8.584	8.832	8.979	8.782	8.669	8.885	8.581	8.87	8.458	8.869
KDM4A	7.51	8.153	8.027	8.185	8.238	8.262	8.541	7.498	8.172	8.369	8.453	8.148	8.178	8.244	8.191	8.082	7.506	8.254
ST3GAL3	6.947	7.364	7.41	7.281	7.45	7.456	7.61	6.861	7.297	7.18	7.278	7.256	7.316	7.268	7.331	7.603	6.927	7.625
RNU6-1058P	3.873	2.874	3.138	3.372	4.681	4.166	4.272	3.447	3.112	3.231	3.299	2.776	2.969	3.211	3.255	3.455	3.153	3.101
ARTN	7.186	7.106	7.151	7.176	7.365	6.934	6.953	7.054	7.382	7.293	6.993	7.308	7.305	7.419	7.211	7.661	7.04	7.402
IPO13	7.253	7.469	7.327	7.187	7.435	7.288	7.709	7.248	7.546	7.236	7.68	7.487	7.371	7.455	7.527	7.436	7.004	7.466
DPH2	6.079	6.406	6.349	6.402	6.142	6.465	6.526	6.034	6.239	6.078	6.474	6.351	6.266	6.26	6.23	6.072	6.188	6.317
ATP6V0B	7.427	7.922	8.035	7.918	8.089	8.2	8.249	7.368	8.103	7.761	8.116	8.082	7.858	7.959	8.114	7.825	7.708	7.862
B4GALT2	9.126	9.315	9.172	9.245	9.491	9.132	9.212	8.949	9.445	8.897	9.25	9.212	9.305	9.217	9.09	9.299	9.41	9.383
CCDC24	6.708	6.931	6.871	7.11	6.502	6.954	6.849	7.012	7.044	6.758	6.835	6.828	6.941	6.879	6.724	6.558	6.892	6.858
KLF17	6.021	6.172	6.179	6.185	6.953	6.753	6.069	6.19	6.369	5.809	6.047	6.4	6.089	5.962	6.034	6.031	6.008	6.302
DMAP1	7.511	7.808	7.782	7.694	7.521	7.846	7.945	7.42	7.775	7.62	7.713	7.661	7.663	7.628	7.637	7.567	7.281	7.695
RNU6-369P	3.285	3.354	3.192	3.484	4.641	4.286	3.583	3.369	3.185	3.329	3.283	3.385	3.084	3.414	3.425	3.666	3.36	3.414
RNF220	7.393	7.402	7.415	7.5	7.873	7.505	7.338	7.54	7.039	7.406	7.256	7.449	7.523	7.368	7.59	7.293	7.384	7.605
C1orf228	6.825	6.415	6.129	6.407	6.504	6.293	6.58	7.038	5.993	6.676	6.393	6.359	6.423	6.319	6.322	6.597	6.859	6.629
KIF2C	5.735	5.83	5.552	5.809	5.616	5.738	5.799	5.637	6.199	5.51	5.632	5.355	5.77	5.626	5.613	5.888	5.599	5.58
RPS8	10.09	10.363	10.851	10.338	10.051	10.476	10.631	10.386	10.75	10.397	10.732	10.603	10.424	10.331	10.049	10.211	10.027	10.083
SNORD55	6.289	7.756	7.821	7.999	7.939	8.184	7.17	7.007	8.255	7.299	8.027	8.451	7.915	7.668	7.787	7.507	6.551	7.545
SNORD46	8.611	8.462	8.419	9.172	9.72	10.453	10.213	9.029	9.039	9.129	8.899	9.143	9.063	8.802	8.627	9.319	9.033	8.609
SNORD38A	5.724	6.284	6.545	6.083	5.276	5.834	5.114	6.022	6.145	5.436	6.403	6.275	6.144	5.692	5.818	4.978	5.737	5.403
SNORD38B	4.3	4.447	4.676	4.202	4.724	4.435	5.312	4.509	5.028	4.474	5.213	4.721	4.868	4.437	4.804	3.951	4.074	3.749
PLK3	6.972	7.197	7.905	7.808	8.281	7.523	7.795	7.407	8.475	7.576	7.675	7.643	8.105	7.335	7.447	7.195	7.261	7.227
RNA5SP47	4.021	4.198	4.285	3.9	5.405	4.195	4.444	3.893	4.151	4.169	4.371	4.303	4.536	3.996	3.775	4.171	3.758	4.095
UROD	8.112	8.855	8.633	8.487	8.863	8.988	9.196	7.67	8.494	8.385	8.896	8.709	8.504	8.527	8.348	8.645	7.814	8.453
HPDL	6.41	6.365	6.136	6.603	6.552	6.557	6.548	6.594	6.238	6.43	6.142	6.216	6.403	6.429	6.302	6.39	6.59	6.398
TOE1	7.594	7.152	7.241	7.102	7.546	7.217	7.096	7.386	7.079	7.275	7.283	7.257	7.319	7.399	7.261	7.201	7.33	7.342
MMACHC	6.99	7.026	7.084	7.123	7.593	7.454	7.348	7.039	7.034	7.143	7.16	6.931	7.385	7.201	7.202	7.19	7.036	7.087
AKR1A1	7.706	8.215	8.331	8.055	7.757	8.348	8.08	7.265	8.262	7.942	8.331	8.171	8.212	8.093	8.156	7.933	7.131	7.977
NASP	7.438	7.911	7.934	7.972	7.845	8.088	7.642	7.537	7.975	7.964	7.955	7.898	7.886	7.937	7.828	7.463	7.114	7.74
TMEM69	7.483	8.147	7.676	7.579	7.284	7.321	7.333	7.122	7.553	8.075	7.647	7.739	7.484	7.681	7.846	7.399	7.136	7.981
MAST2	7.633	7.599	7.485	7.65	7.704	7.629	7.434	7.455	8.1	7.477	8.037	7.761	7.513	7.55	7.808	7.547	7.486	7.652
TSPAN1	5.232	5.13	5.163	5.402	5.284	5.245	5.237	5.167	5.168	5.25	5.366	5.251	5.202	5.235	5.367	4.876	5.233	5.242
LURAP1	6.654	6.727	6.69	7.013	6.176	6.662	6.088	6.749	6.524	6.884	6.763	6.639	6.532	6.673	6.834	6.649	6.967	6.884
RAD54L	5.951	6.253	6.03	6.224	6.37	6.232	6.41	6.044	6.29	6.124	6.366	6.147	6.313	6.046	6.065	5.957	6.126	6.229
UQCRH	7.015	7.181	6.995	6.966	7.225	7.336	7.866	6.6	6.696	7.179	6.743	7.196	7.566	7.131	6.914	7.728	6.887	7.372
NSUN4	7.03	7.626	7.728	7.645	7.39	7.324	7.653	6.978	7.574	7.943	7.757	7.471	7.346	7.633	7.682	7.387	7.065	7.607
FAAH	7.038	7.159	6.902	7.065	6.735	7.139	6.727	7.239	6.678	6.961	6.636	6.924	6.916	7.083	6.762	6.906	7.235	7.135
DMBX1	8.289	7.84	7.801	7.795	7.728	7.704	7.708	8.5	7.784	7.8	7.715	7.868	7.712	7.897	7.635	7.498	8.643	7.862
TEX38	6.39	5.899	5.792	5.912	6.081	5.724	6.045	6.431	5.844	5.742	5.832	5.87	6.201	6.119	5.731	6.06	6.175	5.921
CYP4B1	8.126	7.611	7.733	7.353	8.051	7.448	7.438	7.539	7.238	7.656	6.596	7.515	7.988	7.414	7.644	7.745	7.402	7.959
CYP4X1	6.945	6.574	7.359	6.889	6.254	7.683	7.877	7.136	6.919	7.879	7.14	7.208	7.818	7.628	7.01	7.136	6.957	7.193
CYP4Z1	7.341	6.109	6.507	6.169	5.606	6.349	5.896	7.062	5.457	6.214	6.216	5.939	6.471	6.436	6.169	6.225	7.059	6.576
CYP4A22	6.537	6.391	6.294	6.528	6.383	6.513	6.189	6.602	5.985	6.288	5.868	6.278	6.369	6.023	5.385	6.199	6.78	5.927
CMPK1	9.359	9.2	9.299	9.4	8.088	7.983	8.689	8.464	9.02	9.204	9.052	9.441	9.127	9.142	9.374	9.365	8.986	9.459
FOXE3	7.602	7.836	7.688	8.155	8.606	8.012	8.126	7.918	8.041	7.857	7.662	8.041	7.943	7.84	7.68	8.288	8.126	8.198
FOXD2	6.79	6.614	6.543	6.872	7.509	7.048	6.369	6.528	6.923	6.561	6.388	6.784	7.142	6.917	6.589	6.865	6.995	6.949
SLC5A9	6.535	5.793	5.818	5.878	5.99	5.305	5.403	6.412	5.811	5.8	5.784	5.773	5.754	5.855	5.676	5.3	6.473	5.721
RNU6-723P	2.765	2.887	3.058	2.988	3.444	4.292	4.322	2.85	3.104	2.793	3.04	2.804	3.117	2.897	2.731	3.517	2.866	2.893
STRADB	8.4485	8.737	8.355	8.0045	7.807	7.894	8.0695	7.3125	7.5265	8.646	7.872	8.36	8.3775	8.3945	8.508	8.5645	8.0285	8.5065
RNU4-61P	4.209	4.205	4.101	4.235	4.971	4.818	4.492	4.45	4.417	4.242	4.264	4.204	4.612	4.324	4.359	4.532	4.161	4.42
ELAVL4	4.641	4.511	4.43	4.415	5.96	5.272	4.543	4.545	4.323	4.368	4.634	4.681	4.78	4.589	4.347	4.635	4.751	4.508
RNU6-1026P	2.974	3.097	2.92	3.037	3.886	4.542	3.492	2.976	3.067	3.235	3.042	3.059	3.178	3.191	2.979	3.288	2.947	3.125
CDKN2C	7.134	7.164	6.743	6.62	6.417	6.902	6.373	6.439	6.353	6.719	6.418	6.452	6.958	6.581	6.538	6.246	6.683	7.053
RNF11	8.442	8.642	8.466	8.569	8.191	8.432	8.257	7.741	8.275	8.438	8.36	8.424	8.332	8.519	8.68	8.564	8.381	8.66
RNU6-877P	4.243	3.898	4.002	3.345	4.119	5.205	4.673	4.04	4.133	3.393	3.664	3.545	3.922	3.712	3.661	3.482	3.604	3.737
OSBPL9	8.98	9.151	9.25	9.173	8.932	9.27	9.248	8.746	8.931	9.638	9.358	9.144	9.303	9.48	9.514	9.324	8.576	9.312
RN7SL290P	6.548	4.595	5.3	5.355	4.575	4.508	4.288	6.566	4.623	4.759	5.094	4.925	4.875	5.246	4.771	4.446	5.86	4.945
BTF3L4	8.0385	8.517	8.3995	8.059	7.062	7.36	7.2355	7.917	8.0115	8.531	8.449	8.1145	7.9555	8.2905	8.4275	8.165	7.573	8.1775
ZFYVE9	6.501	6.651	6.577	6.478	6.276	6.703	6.887	6.11	6.501	6.88	6.607	6.651	6.63	6.521	6.697	6.805	6.196	6.578
RN7SL788P	7.944	7.991	7.949	8.046	7.88	8.354	7.68	7.894	8.031	7.646	7.982	8.095	8.033	8.003	8.015	7.764	7.857	7.875
PRPF38A	7.33	7.864	8.014	8.212	8.206	7.98	8.158	7.5	8.095	8.06	8.344	8.071	8.037	8.105	8.042	7.873	7.138	7.966
GPX7	6.491	7.047	6.649	6.656	6.755	6.732	6.674	6.566	7.282	6.45	7.017	7.181	6.779	6.325	6.826	6.79	6.793	6.524
FAM159A	6.247	6.308	6.039	6.19	6.635	6.14	6.537	6.559	6.207	6.197	6.063	6.243	6.056	6.173	5.852	6.208	6.647	6.488
RN7SL62P	6.518	6.2	6.165	6.193	5.826	5.893	5.97	6.67	6.158	6.274	5.89	6.388	6.249	6.123	6.238	5.842	6.525	6.258
ZYG11B	7.775	8.449	8.272	8.178	8.339	8.123	8.674	7.623	8.223	8.584	8.443	8.185	8.29	8.27	8.488	8.51	7.35	8.355
ZYG11A	5.719	4.983	4.845	5.016	5.716	5.839	5.352	5.76	5.009	5.009	4.925	4.979	4.961	5.203	4.872	4.999	5.385	5.212
SCP2	8.613	8.939	8.968	8.712	8.399	8.923	8.783	8.509	8.508	8.916	9.007	8.651	8.881	8.881	8.965	8.971	8.222	9.023
PODN	8.406	9.016	9.579	9.555	9.204	9.835	9.611	8.852	9.733	9.486	9.829	9.151	9.457	9.454	9.345	9.138	8.322	9.343
CPT2	6.927	7.326	7.127	6.823	7.602	7.511	7.437	7.006	6.88	7.245	6.879	7.006	6.976	7.159	7.136	7.173	7.237	7.152
DMRTB1	7.327	7.396	7.333	7.441	7.316	7.339	7.195	7.353	7.409	7.237	7.21	7.291	7.419	7.261	7.414	7.271	7.45	7.428
DIO1	5.636	5.476	5.235	5.429	5.446	5.54	4.843	5.643	5.035	5.453	5.132	4.824	5.422	5.145	5.26	5.265	5.487	5.327
LRRC42	6.728	7.066	7.058	7.302	7.132	7.429	7.356	6.972	7.119	7.189	7.428	7.156	7.389	7.305	7.139	7.217	6.932	7.199
TCEANC2	6.578	6.796	6.544	6.745	7.143	6.907	6.696	6.295	6.454	7.017	6.733	6.84	6.601	7.055	7.036	7.237	6.44	7.315
MRPL37	8.392	8.854	8.779	8.493	8.802	8.705	8.722	8.296	8.813	8.916	8.723	8.676	8.795	8.706	8.654	8.792	8.722	8.857
SSBP3-AS1	7.495	7.017	6.939	7.161	7.266	7.148	6.678	7.503	6.97	7.105	6.811	7.115	6.941	7.075	6.81	6.912	7.25	7.1
ACOT11	6.693	6.478	6.592	6.465	6.734	7.322	6.884	6.837	6.743	6.748	6.796	6.507	6.789	6.714	6.472	6.544	6.638	6.657
MROH7	7.335	6.815	7.097	7.072	7.002	7.354	7.196	7.446	7.164	7.2	7.199	6.998	7.099	7.132	7.117	6.956	7.393	7.037
TTC4	7.115	7.664	7.709	7.309	8.105	7.83	8.031	7.194	7.74	7.609	7.912	7.641	7.876	7.816	7.631	7.591	7.173	7.663
C1orf177	6.094	5.853	5.846	5.806	6.359	6.606	6.244	6.159	6.037	5.398	5.826	5.856	6.13	5.783	5.735	5.457	5.965	5.73
TMEM61	7.478	7.713	7.69	7.802	7.7	7.529	7.499	7.624	7.735	7.533	7.489	7.794	7.594	7.703	7.625	7.495	7.657	7.587
BSND	6.806	6.238	6.252	6.406	6.813	6.333	6.315	6.731	6.406	6.213	6.083	6.299	6.228	6.561	6.381	6.028	6.687	6.442
PCSK9	7.929	7.333	7.397	7.503	7.519	7.526	7.423	8.059	7.39	7.291	7.314	7.337	7.359	7.429	7.413	7.119	7.806	7.562
RNU6-830P	3.347	3.512	3.405	3.543	4.642	4.656	4.349	3.301	3.206	3.464	3.451	3.46	3.441	3.512	3.421	3.719	3.404	3.327
PRKAA2	6.878	6.437	6.648	6.722	6.624	6.937	6.644	6.491	6.35	7.071	6.698	6.302	6.641	6.88	6.49	6.432	6.927	6.13
C8A	5.396	5.143	5.234	5.123	5.615	5.449	5.462	5.607	5.257	5.188	5.368	5.25	5.582	5.042	5.094	4.929	5.588	5.026
FGGY	7.018	7.084	7.07	7.139	6.714	7.431	6.676	7.275	6.978	7.139	7.093	6.869	7.15	7.137	6.959	7.068	7.027	6.95
HOOK1	3.939	3.876	4.551	3.955	4.565	5.278	5.481	4.504	4.293	4.572	5.036	3.984	4.963	4.893	4.159	3.843	3.773	4.004
NFIA	9.567	9.854	9.725	9.808	8.864	8.889	9.45	9.293	9.382	9.819	9.616	9.526	9.31	9.432	9.713	9.448	9.283	9.903
MGC34796	6.755	6.732	6.528	6.667	6.852	6.796	6.573	6.847	6.552	6.637	6.618	6.787	6.609	6.72	6.767	6.564	6.805	6.921
INADL	7.513	7.317	7.865	7.265	7.228	8.004	7.951	7.852	7.266	7.694	8.004	7.418	8.063	8.062	7.649	7.529	7.127	7.443
RNU6-414P	5.242	5.301	6.03	5.262	6.093	4.496	6.097	5.508	5.449	5.669	6.004	5.175	4.803	5.515	5.686	5.781	4.609	4.697
RNU6-1177P	4.535	3.668	3.717	3.773	4.244	4.446	4.797	4.512	3.692	3.904	3.933	3.702	3.712	3.757	3.681	3.962	4.406	3.735
LAMTOR5P1	6.714	6.738	6.896	6.551	6.274	6.379	6.868	6.742	6.473	6.368	6.659	6.61	6.634	6.736	6.71	7.053	6.955	6.735
RN7SL180P	6.944	6.024	6.175	6.345	6.181	6.398	6.234	6.806	5.958	6.589	6.241	6.177	6.261	6.57	6.312	6.081	6.585	6.32
L1TD1	3.628	3.795	3.659	3.676	4.84	3.964	4.446	3.61	3.864	3.689	3.586	3.809	4.029	3.655	3.642	4.291	3.752	3.839
USP1	7.219	7.566	7.872	7.287	6.896	7.268	7.594	7.174	7.38	7.823	7.906	7.464	7.494	7.888	7.638	7.416	7.167	7.677
ANGPTL3	3.749	3.519	3.765	3.566	4.369	5.033	4.356	3.729	3.613	3.21	3.5	3.49	3.499	3.432	3.524	4.013	3.727	3.459
ATG4C	6.896	6.989	7.278	6.932	6.077	6.67	6.865	6.476	6.722	7.293	7.161	6.857	7.07	7.414	7.39	7.245	6.477	7.125
FOXD3	6.227	6.178	6.336	6.788	6.413	5.804	6.051	6.2	6.451	6.41	6.296	6.474	6.169	6.37	6.49	6.378	6.193	6.897
ALG6	6.083	6.566	6.534	6.425	5.674	6.035	6.33	5.819	6.301	6.671	6.616	6.517	6.69	6.608	6.574	6.72	5.641	6.234
EFCAB7	5.696	5.87	5.832	5.917	6.204	6.185	5.98	5.859	5.959	6.35	6.242	5.725	6.192	6.35	6.183	6.167	5.556	5.85
DLEU2L	3.025	2.848	3.247	3.057	4.004	3.164	3.246	3.41	3.063	3.209	3.262	3.185	3.1	3.117	3.105	3.09	3.123	2.954
PGM1	10.225	10.402	10.058	10.092	10.274	9.946	10.608	9.202	9.586	10.346	9.57	9.896	9.877	9.764	10.012	10.393	9.986	10.519
RN7SL130P	7.914	8.769	8.495	8.423	8.097	7.991	7.539	8.073	9.283	7.6	8.106	8.705	9.219	8.079	8.255	8.761	7.944	8.224
ROR1	7.16	7.77	7.503	7.794	8.066	8.191	8.378	7.623	8.616	7.785	8.407	7.6	8.029	7.934	7.976	7.72	7.184	7.816
UBE2U	3.907	3.594	3.362	3.454	4.242	4.31	4.091	3.881	3.513	3.566	3.401	3.322	3.76	3.336	3.448	3.618	4.18	3.489
CACHD1	8.15	8.041	8.443	8.428	8.564	8.848	8.862	8.05	8.118	8.287	8.728	8.172	8.211	8.396	8.408	8.142	7.791	8.209
RAVER2	7.542	7.394	7.738	7.286	7.484	7.777	7.31	7.609	7.506	7.81	7.898	7.453	7.723	7.88	7.214	7.517	7.359	7.164
AK4	7.221	8.19	7.931	7.8645	7.6785	7.8325	8.053	6.8705	7.7645	8.071	7.635	7.884	7.8695	7.8715	7.879	8.309	7.259	7.7745
DNAJC6	6.328	5.62	5.86	5.534	6.716	6.249	6.046	6.252	5.772	5.739	5.492	6.05	5.857	5.876	5.909	6.02	6.239	5.852
LEPR	9.256	9.465	9.945	9.772	9.305	9.194	9.345	8.915	9.55	9.982	9.682	9.489	9.668	10.114	10.132	10.078	9.431	10.018
PDE4B	6.36	6.231	7.283	6.734	6.885	6.999	6.449	6.652	6.984	7.091	6.79	6.741	6.79	6.912	6.865	6.437	6.489	6.659
SGIP1	6.416	6.063	6.297	6.282	6.09	6.216	6.218	6.55	6.399	6.105	6.08	6.089	6.078	6.02	6.042	6.111	6.467	5.953
TCTEX1D1	5.908	5.534	5.452	5.897	5.897	5.846	5.675	5.573	5.934	5.675	5.67	5.696	5.917	5.807	5.7	5.667	5.477	5.844
MIER1	7.911	8.347	8.543	8.311	8.17	8.549	8.35	7.924	8.116	8.459	8.743	8.4	8.163	8.566	8.715	8.484	7.965	8.516
IL23R	4.58	4.007	3.694	4.039	4.052	4.227	4.271	4.81	3.998	4.221	3.826	3.864	3.891	3.866	3.943	4.104	4.308	4.024
RNU6-586P	5.298	5.893	5.395	5.575	6.448	6.442	6.911	5.102	6.115	5.224	5.505	6.003	5.52	5.15	5.444	6.337	5.334	5.448
IL12RB2	6.105	5.934	6.039	6.027	5.551	5.754	5.706	5.816	5.813	5.752	5.73	5.796	5.87	6.052	6.303	6.3	5.908	6.164
RNU6-387P	4.101	5.078	4.842	5.069	6.589	6.614	5.994	3.938	5.341	4.795	5.408	5.059	5.085	4.88	4.55	5.525	4.623	4.744
RNU6-1031P	4.301	4.097	4.426	3.979	4.791	4.903	4.012	4.385	3.798	4.332	4.522	4.225	4.409	4.189	4.177	4.244	4.192	3.976
GADD45A	7.69	8.468	8.368	8.159	8.4	8.883	7.963	7.819	8.628	8.258	7.993	8.165	8.161	7.9	8.081	7.706	7.316	7.659
LRRC7	5.613	4.977	4.811	5.087	5.624	5.03	5.304	5.184	5.059	5.237	5.005	5.064	5.17	5.227	5.038	5.383	5.537	5.165
RN7SL538P	8.072	8.292	8.165	8.072	7.688	7.892	6.647	8.071	8.326	7.399	7.907	8.126	8.323	8.015	7.863	7.522	7.96	7.756
PIN1P1	7.431	7.684	7.571	7.622	7.681	7.72	7.499	7.488	7.689	7.451	7.441	7.549	7.629	7.545	7.297	7.682	7.593	7.693
SRSF11	9.549	9.797	9.773	9.664	8.833	9.449	9.492	9.399	9.603	10.16	10.019	9.688	9.74	10.049	9.864	9.795	9.319	9.8
HHLA3	6.622	6.364	6.176	6.11	6.878	5.907	6.097	6.415	6.315	5.989	6.148	6.208	5.627	6.307	6.211	6.409	6.47	6.358
CTH	6.253	6.071	6.679	6.256	6.64	6.479	5.971	6.332	6.387	6.367	6.232	6.087	6.432	5.984	6.814	6.747	6.18	6.51
FPGT	7.494	8.007	7.752	7.655	7.498	7.384	7.418	7.102	7.143	7.882	7.944	7.446	7.593	7.884	7.833	7.562	7.19	7.93
FPGT-TNNI3K	4.635	4.724	4.563	4.342	5.273	4.642	4.805	4.643	4.401	4.568	4.525	4.258	4.456	4.701	4.207	4.699	4.396	4.709
TYW3	7.75	8.216	8.561	8.322	8.021	8.331	8.129	7.758	8.003	8.45	8.696	8.115	8.625	8.502	8.411	8.553	7.555	8.558
LHX8	6.045	5.275	5.346	5.541	6.039	6.266	5.73	6.048	5.706	5.428	5.125	5.611	5.63	5.463	5.252	5.388	5.815	5.504
RNU6-622P	5.896	4.876	4.739	4.511	5.579	5.004	4.851	6.089	4.593	4.944	4.953	4.535	4.94	4.942	4.847	4.623	5.862	4.947
ACADM	9.581	9.952	9.744	9.264	8.692	9.192	9.272	9.201	8.578	10.579	9.358	9.175	9.428	9.771	9.485	9.371	9.672	9.614
RABGGTB	7.908	8.254	8.561	7.838	7.099	7.518	8.342	7.672	7.716	8.413	8.206	7.905	8.019	8.388	8.172	8.305	7.535	8.011
SNORD45C	5.146	5.068	5.489	4.895	4.579	4.712	4.91	5.279	5.27	5.465	5.9	5.073	5.073	5.776	6.027	5.002	4.522	5.021
SNORD45A	8.029	8.39	8.702	8.329	5.712	6.476	6.281	8.147	8.23	9.216	9.129	9.196	9.058	8.442	8.923	8.987	7.592	8.216
SNORD45B	6.582	6.901	7.53	6.49	4.031	4.243	5.294	6.55	6.468	6.96	7.281	6.807	6.859	6.61	7.484	6.916	5.04	6.687
MSH4	4.186	3.896	4.067	4.194	4.131	5.118	4.349	4.017	4.263	4.155	3.885	4.02	4.453	4.178	3.91	4.477	4.062	3.941
ST6GALNAC3	6.775	6.614	6.553	6.84	6.294	6.846	7.049	6.969	6.761	7.334	6.862	6.65	6.847	6.888	7.159	6.42	6.471	6.728
TPI1P1	7.696	7.943	8.215	7.95	6.715	7.289	7.839	7.618	8.214	7.699	8.03	7.941	7.948	7.742	7.885	7.872	7.3	7.819
RNU6-161P	4.684	4.603	4.475	4.155	4.655	5.056	4.788	4.596	4.594	4.701	4.595	4.292	4.584	4.625	4.38	5.049	4.4	4.949
ST6GALNAC5	6.66	6.69	6.609	6.687	7.342	6.732	6.276	6.937	7.146	6.469	6.907	6.585	6.4	6.638	6.488	6.318	6.82	6.379
RPL17	9.13566666666667	9.686	9.93933333333333	9.72133333333333	8.572	8.72333333333333	9.23433333333333	9.62366666666667	9.76533333333333	9.934	9.86633333333333	9.67033333333333	9.838	9.75633333333333	9.606	9.55966666666667	9.05333333333333	9.33833333333333
AK5	4.844	4.548	4.732	4.913	5.089	5.243	4.787	5.124	5.049	4.728	4.974	4.553	5.336	4.805	4.814	4.785	4.917	4.977
RNA5SP20	7.345	6.503	6.609	6.555	6.278	7.153	6.291	7.511	6.397	6.895	6.666	6.72	6.732	6.79	6.676	6.24	7.303	6.573
RN7SL370P	7.67	6.695	6.94	6.848	6.683	7.158	6.754	8.013	7.063	6.786	6.769	6.863	6.9	6.73	6.914	6.781	7.627	7.02
FAM73A	6.6255	7.2745	7.1725	7.223	7.4995	7.121	7.6305	6.5575	7.1645	7.3555	7.095	7.2175	7.1065	7.143	7.006	7.531	7.2055	7.335
NEXN	7.345	7.817	7.665	7.864	7.187	7.07	7.604	7.777	7.824	7.572	7.925	7.573	8.007	7.73	7.779	7.603	7.315	7.8
DNAJB4	8.89	9.014	9.534	9.881	8.644	8.212	8.501	9.188	9.438	9.863	9.332	8.973	9.455	9.688	9.825	9.165	8.998	9.151
GIPC2	7.421	7.826	7.875	7.926	7.469	7.475	7.183	7.386	7.687	8.009	8.006	7.986	7.729	8.051	7.705	7.816	7.336	7.745
PTGFR	7.154	6.592	7.182	6.892	7.055	6.749	6.914	7.033	7.86	6.896	7.926	7.428	7.379	6.872	6.418	6.858	6.919	6.668
IFI44L	7.942	8.152	8.307	9.407	7.772	7.513	8.092	7.572	8.416	8.369	8.44	7.949	8.412	8.145	8.202	8.77	6.978	8.3
IFI44	6.983	7.706	7.507	8.098	6.295	6.252	6.815	6.683	7.322	7.74	7.941	7.708	7.417	7.487	7.772	7.926	5.885	7.688
RN7SKP247	6.004	5.311	5.136	5.387	5.959	6.329	6.018	6.29	5.59	5.426	5.32	5.347	5.305	5.291	5.063	5.74	5.887	5.329
LPHN2	8.283	8.827	8.875	8.848	8.043	8.92	8.664	8.07	8.664	8.966	9.055	8.572	8.849	8.732	8.847	8.836	7.828	8.791
ARID3B	7.11	7.023	6.87	6.992	6.6215	6.7005	6.5375	6.8845	6.774	7.1105	6.711	6.8965	6.784	6.6025	6.9185	6.533	6.752	7.1365
PRKACB	7.73	8.03	7.984	8.062	7.636	7.436	7.922	7.273	7.591	8.039	7.817	7.846	7.779	8.25	8.407	8.384	7.281	8.306
LOC100128775	6.957	6.507	6.446	6.105	6.25	6.591	6.267	6.892	6.289	6.243	6.385	6.582	6.176	6.116	6.241	6.671	7.537	6.253
SAMD13	4.234	4.36	4.434	4.119	4.35	4.699	4.676	4.144	4.445	4.399	4.075	4.088	4.968	4.198	4.376	4.284	4.204	4.119
DNASE2B	5.464	4.635	4.628	5.006	5.353	4.877	5	5.234	4.548	4.709	4.558	4.933	4.792	4.805	5.048	4.468	5.054	4.925
RPF1	6.847	7.321	7.288	6.825	6.654	7.122	6.755	6.739	6.834	7.227	7.278	7.192	7.281	7.201	7.433	7.346	6.306	7.204
SPATA1	4.276	4.233	4.149	4.068	5.136	4.801	4.39	4.265	4.072	4.036	4.116	4.22	4.049	4.088	3.963	4.39	4.17	4.301
WDR63	6.125	5.998	5.794	5.976	6.578	6.25	6.312	6.332	6.129	5.753	5.735	5.545	5.997	5.86	5.79	5.809	5.958	5.742
CYR61	7.659	7.855	9.04	9.441	9.964	8.48	8.903	8.384	9.438	8.873	8.678	7.964	9.127	8.474	8.171	8.682	8.603	7.386
CLCA2	5.945	5.974	5.304	5.898	6.37	5.907	5.837	5.618	5.254	5.928	5.291	5.576	5.337	5.435	5.433	5.827	5.843	5.732
CLCA1	4.859	4.096	4.149	4.181	4.933	4.651	5.073	4.577	4.255	4.223	3.997	4.196	4.398	4.395	3.963	4.378	4.817	4.018
CLCA4	5.421	4.913	4.82	4.927	5.653	5.633	4.928	5.455	4.593	4.906	4.473	4.749	5.064	4.799	4.788	4.837	5.308	4.821
CLCA3P	4.337	4.17	4.174	4.174	5.216	4.581	5	4.399	4.224	4.131	3.968	4.412	4.326	4.118	4.125	4.099	4.46	3.929
SH3GLB1	9.937	9.781	9.968	9.72	8.936	8.754	8.981	9.276	9.355	10.191	9.743	9.533	9.711	10.273	10.112	9.82	9.642	9.95
HS2ST1	7.458	8.095	8.09	7.99	7.674	8.321	8.233	7.979	7.937	8.211	8.559	7.645	8.178	8.691	8.017	7.947	7.571	7.838
LINC01140	8.063	7.943	8.0375	7.612	7.7155	7.7	7.9125	7.1475	7.266	8.1995	7.5795	8.2925	7.4585	7.91	7.619	7.7315	7.8035	7.8315
LMO4	6.9	7.218	7.645	7.14	7.159	7.688	7.83	6.407	7.19	7.423	8.065	7.562	7.51	7.315	7.394	7.462	6.752	7.139
PKN2	8.752	9.18	9.35	9.045	7.653	7.978	8.465	8.59	8.658	9.587	8.998	8.755	8.975	9.271	9.376	9.108	8.985	9.216
RNU6-125P	6.759	7.505	7.721	7.703	8.297	8.676	8.133	6.98	7.439	7.985	7.801	7.483	7.352	7.371	7.668	7.707	6.753	7.613
GBP6	5.414	5.339	5.342	5.061	5.452	5.718	5.19	5.518	5.446	5.262	5.313	5.367	5.685	5.199	5.187	5.708	5.601	5.041
LRRC8B	6.863	7.009	7.834	7.464	7.481	7.518	7.006	6.787	7.093	7.293	6.882	7.45	6.785	7.098	7.406	7.533	7.06	6.821
LRRC8C	7.509	8.001	7.932	8.199	7.727	7.652	7.946	7.074	8.06	8.012	7.819	8.17	7.475	7.879	8.032	7.916	7.338	7.785
LRRC8D	7.213	7.524	7.766	7.641	7.9	8.096	8.002	7.166	7.335	7.765	7.6	7.775	7.586	7.604	7.872	7.68	7.092	7.786
ZNF326	7.267	7.477	7.917	7.294	6.782	7.008	7.319	7.144	7.239	7.636	7.679	7.182	7.146	7.475	7.639	7.474	6.942	7.568
CDC7	4.502	4.277	4.482	4.553	5.271	5.165	4.579	4.932	5.192	4.713	4.875	4.192	4.252	4.405	4.592	4.721	4.603	4.567
HSP90B3P	6.812	5.413	5.766	5.467	5.148	4.75	5.493	6.508	5.711	5.804	5.921	5.62	5.698	5.966	5.979	5.539	6.165	5.711
BRDT	5.194	4.87	4.797	4.917	5.278	4.923	5.565	5.324	4.736	4.979	4.732	4.724	4.689	4.79	4.7	4.875	4.909	4.824
EPHX4	6.25	6.178	6.273	6.13	6.331	6.349	6.378	6.247	6.334	6.325	6.168	6.39	6.135	6.503	6.083	6.443	6.619	6.309
BTBD8	5.962	5.808	6.291	5.819	5.442	5.708	5.322	5.742	5.749	6.198	5.858	5.851	5.788	6.195	6.151	5.911	5.629	5.795
KIAA1107	6.392	6.191	6.54	6.288	6.067	6.691	6.149	6.22	6.037	6.621	6.061	6.332	6.441	6.237	6.42	6.743	6.174	6.493
C1orf146	3.56	3.515	3.481	3.476	5.105	4.562	5.159	3.564	3.665	3.749	3.498	3.665	4.113	3.387	3.558	3.951	3.564	3.704
RPAP2	6.275	6.91	7.086	6.76	6.633	6.73	6.846	6.175	6.876	7.292	7.142	6.98	6.972	7.145	7.07	7.047	6.04	7.045
RPL5	10.2663333333333	10.3316666666667	10.675	10.1473333333333	9.11666666666667	9.69566666666667	10.1403333333333	10.426	10.2726666666667	10.4376666666667	10.5953333333333	10.2453333333333	10.5006666666667	10.3386666666667	10.3423333333333	10.153	10.1853333333333	10.2316666666667
SNORD21	6.358	7.213	7.493	7.559	7.104	6.924	7.422	6.776	7.532	7.09	7.614	7.696	7.127	6.93	7.309	7.138	6.421	6.65
RNU6-210P	3.043	3.104	2.948	2.975	3.864	3.717	4.016	2.978	3.561	2.932	3.096	3.082	3.263	3.026	3.217	3.635	2.942	2.973
RN7SKP123	5.082	4.934	4.777	5.031	5.026	6.149	5.354	5.25	5.056	4.837	4.894	4.988	5.615	5.075	5.078	5.427	4.891	5.032
MTF2	7.859	8.166	8.234	8.004	7.591	7.331	8.158	7.737	8.02	8.559	8.503	7.962	8.056	8.267	8.306	8.203	7.312	7.961
CCDC18	5.614	5.718	5.526	5.394	5.778	5.002	5.938	5.093	5.273	5.629	5.655	5.433	5.659	5.374	6.024	5.782	5.112	5.642
DR1	7.846	8.472	8.449	8.276	7.324	7.907	7.923	7.747	8.349	8.387	8.316	8.213	8.025	8.394	8.304	8.183	7.629	8.126
FNBP1L	7.762	8.549	7.861	7.937	7.974	7.788	7.773	7.4	8.155	8.317	8.027	7.925	7.595	7.919	8.05	7.899	7.243	7.896
GAPDHP29	4.961	5.342	5.137	5.382	5.466	5.12	5.578	4.994	5.266	5.291	5.231	5.277	5.258	5.172	4.845	5.048	4.994	5.031
ABCD3	8.878	9.092	9.122	8.862	8.078	8.746	9.079	8.421	8.604	9.2	8.963	8.718	8.872	9.182	9.259	9.047	8.55	9.152
SLC44A3	6.888	6.636	6.824	6.824	6.724	7.043	6.81	7.091	7.255	6.86	6.947	6.661	6.963	7.024	6.846	7.196	7.161	6.593
TMEM56	7.666	7.387	7.334	7.457	7.295	7.128	7.4	6.781	7.109	7.715	6.885	7.136	7.36	7.35	7.795	7.401	6.897	7.787
RWDD3	6.766	7.028	6.86	6.735	6.324	6.633	6.887	6.69	6.485	6.925	6.989	6.719	6.894	7.148	6.929	6.89	6.418	6.788
RNU1-130P	3.778	3.413	3.314	3.573	4.879	4.638	3.987	3.569	3.605	3.631	3.555	3.643	3.562	3.364	3.31	4.181	3.66	3.426
EEF1A1P11	11.698	10.994	11.296	10.991	9.582	10.091	10.148	11.92	10.999	11.226	11.024	10.984	11.243	11.201	11.482	11.206	11.629	11.104
RN7SL831P	4.668	4.585	4.557	4.63	4.703	4.535	4.539	4.881	4.487	4.613	4.575	4.601	4.788	4.74	4.643	4.14	4.728	4.668
PTBP2	7.741	8.602	8.587	8.273	7.785	7.694	7.75	7.541	8.245	8.653	8.597	8.349	8.303	8.584	8.585	8.284	7.3	8.292
SNX7	6.14	6.421	6.397	6.363	6.183	6.554	5.996	5.969	6.608	6.294	6.578	6.404	6.452	6.07	6.54	6.304	5.925	6.417
LPPR4	6.493	6.672	6.818	6.709	6.943	6.744	6.974	6.176	7.122	7.038	7.338	6.904	7.048	7.093	6.959	6.715	6.487	6.691
PALMD	10.924	10.421	10.821	10.682	9.883	8.976	9.874	9.911	9.956	11.036	9.892	10.611	10.357	10.656	11.014	10.985	10.471	10.867
AGL	8.43	8.572	8.028	8.245	7.612	7.413	7.61	7.495	7.616	8.646	8.305	8.017	8.184	8.562	8.636	8.378	7.959	9.086
SLC35A3	7.821	8.232	8.322	8.133	7.02	6.838	7.627	7.268	7.897	8.585	8.194	7.976	7.984	8.417	8.564	8.067	7.404	8.441
RNU6-750P	3.136	3.048	3.16	3.202	3.426	4.271	3.53	2.964	3.11	3.131	3.541	3.365	2.983	3.389	3.653	3.551	2.842	3.289
HIAT1	8.475	8.887	9.105	8.925	8.132	7.622	8.532	8.324	8.872	9.481	8.999	8.741	9.056	9.234	9.381	9.047	8.318	9.11
TRMT13	7.17	7.807	8.01	7.213	6.355	7.699	7.589	7.371	7.317	8	8.084	7.575	7.615	8.212	7.988	7.703	6.872	7.613
RTCA	8.488	8.925	8.776	8.4	7.979	8.527	8.401	7.791	8.347	8.917	8.738	8.48	8.494	8.81	8.839	8.678	7.947	8.804
CDC14A	7.199	7.355	7.545	7.449	7.516	7.486	7.54	7.1	7.566	7.56	7.604	7.449	7.523	7.147	7.616	7.141	7.097	7.465
GPR88	7.638	7.644	7.496	7.773	7.43	7.495	7.436	7.646	7.57	7.73	7.593	7.552	7.543	7.663	7.62	7.707	8.032	7.86
VCAM1	7.228	7.319	8.365	8.359	7.972	8.399	8.866	8.76	8.668	8.398	8.912	8.21	8.179	8.521	8.717	8.603	8.239	7.612
SLC30A7	7.719	8.424	8.311	8.331	8.072	8.039	8.379	7.926	8.44	8.512	8.858	8.098	8.137	8.642	8.825	8.358	7.518	8.382
S1PR1	6.821	7.425	7.408	7.393	7.345	7.24	6.963	6.512	7.479	7.594	7.109	7.485	7.064	7.297	7.671	7.397	6.723	7.061
RNU6-352P	5.777	6.224	5.865	5.829	6.092	6.774	6.267	5.595	5.797	5.319	5.52	5.911	5.839	5.586	5.503	5.628	5.588	5.753
DNAJA1P5	5.045	4.23	4.066	4.275	5.293	5.435	4.976	5.022	4.22	4.269	3.975	4.56	3.983	4.552	4.539	4.255	4.802	4.272
RNPC3	7.5685	7.8695	7.379	7.35	7.38	7.356	7.763	7.5505	7.1075	7.8575	7.5175	7.2095	7.6325	7.3305	7.654	7.71	7.546	7.551
AMY2B	7.594	8.367	8.208	7.185	6.547	7.019	7.315	7.484	7.169	8.621	7.912	7.486	7.52	7.58	7.807	7.497	7.416	7.965
AMY2A	7.72025	8.508	8.33425	7.65	7.5905	7.96525	7.75525	7.92225	7.492	8.4225	8.07725	7.81775	7.9415	7.832	8.13175	7.831	7.68225	8.12925
PRMT6	6.065	6.222	6.119	5.833	5.97	6.595	6.161	5.87	6.223	6.022	6.386	6.26	6.188	6.113	6.143	5.935	5.851	6.17
NTNG1	6.397	6.497	6.876	6.5	6.704	7.404	7.779	7.162	6.973	7.187	7.377	6.289	7.415	7.618	7.022	6.714	6.311	6.407
NBPF6	7.44333333333333	6.68866666666667	6.57	6.71266666666667	6.89133333333333	6.94066666666667	6.85333333333333	7.27033333333333	6.651	6.62166666666667	6.53866666666667	6.628	6.78133333333333	6.56366666666667	6.60366666666667	6.72566666666667	7.168	6.743
FAM102B	7.143	7.701	8.02	8.053	7.317	7.819	8.1	7.596	8.422	7.713	8.697	7.862	7.578	8.063	8.272	7.82	6.977	7.739
PRPF38B	7.677	8.269	8.478	7.992	7.88	7.881	8.035	7.502	7.795	8.208	8.407	8.178	8.13	8.359	8.294	7.981	7.183	8.122
FNDC7	4.984	4.738	4.666	4.606	5.785	5.068	4.56	4.883	4.536	4.639	4.476	4.834	4.699	4.455	4.836	4.758	4.917	4.789
STXBP3	8.067	8.181	8.58	8.124	7.259	6.997	7.875	7.719	8.02	8.514	8.379	8.206	8.272	8.539	8.587	8.359	7.453	8.301
SPATA42	5.027	4.841	4.916	4.845	4.986	5.392	4.872	4.858	4.633	4.964	4.831	4.892	5.143	4.68	4.817	4.744	4.733	4.804
GPSM2	6.253	6.492	6.514	6.786	6.165	6.754	6.549	6.168	6.883	6.366	6.861	6.891	6.289	6.447	7.609	6.564	6.158	7.397
TMEM167B	8.691	9.156	8.98	8.929	7.933	8.681	8.495	8.463	8.829	8.893	9.05	9.065	8.82	8.979	9.037	9.125	8.597	9.16
KIAA1324	6.416	5.764	5.926	5.938	6.437	6.044	5.919	6.268	5.906	6.002	5.82	5.864	5.823	6.089	5.883	5.551	6.48	5.69
SARS	8.958	9.325	9.579	9.373	9.254	9.526	9.546	8.798	9.381	9.633	9.551	9.354	9.674	9.801	9.693	9.468	8.819	9.571
CELSR2	7.541	7.31	7.358	7.516	7.561	7.465	7.59	7.643	7.31	7.262	7.375	7.253	7.297	7.382	7.277	6.989	7.65	7.353
SYPL2	6.811	6.748	6.979	6.866	7.016	6.927	6.866	6.966	6.964	6.795	6.805	6.856	6.916	6.838	6.687	6.923	7.357	6.887
ATXN7L2	6.888	6.795	6.607	6.777	6.29	6.976	6.827	6.55	6.635	6.427	6.675	6.759	6.703	6.729	6.756	6.664	7.133	6.77
CYB561D1	7.567	7.129	7.08	7.347	7.313	7.546	7.822	7.544	7.203	7.365	7.328	7.04	7.363	7.324	7.196	7.018	7.347	7.288
GPR61	7.154	6.599	6.655	6.565	6.636	6.473	6.441	7.119	6.605	6.318	6.538	6.563	6.743	6.516	6.462	6.324	7.052	6.45
GNAI3	8.394	8.87	8.931	8.759	8.766	8.642	8.57	8.12	8.861	8.782	9.077	8.606	8.39	8.868	9.029	8.638	7.887	8.805
MIR197	8.346	8.379	8.314	8.154	7.8	8.064	7.194	8.242	8.439	7.69	8.197	8.23	8.584	8.289	8.353	7.827	7.92	8.026
AMPD2	7.16	7.279	7.192	7.491	7.327	7.358	7.734	7.359	7.709	7.188	7.744	7.524	7.538	7.459	7.137	7.357	7.232	7.154
GSTM4	6.963	8.236	8.04	7.853	7.605	8.324	7.084	7.112	7.653	7.907	7.909	7.701	8.175	7.894	7.405	8.144	7.253	7.435
GSTM2	7.508	8.409	8.348	8.048	7.602	8.233	7.28	7.793	7.945	8.217	8.41	8.041	8.641	8.256	7.822	8.313	7.426	7.839
GSTM1	7.13	9.197	9.061	8.898	7.824	8.666	7.321	7.335	7.684	7.448	7.748	7.445	9.502	8.745	7.157	9.052	7.856	7.515
GSTM5	5.98	8.228	8.262	8.537	7.495	8.036	7.597	6.919	8.448	8.013	8.317	7.563	8.764	8.441	7.455	8.75	6.839	7.673
CSF1	7.96	8.564	8.555	8.666	8.62	8.531	8.902	8.199	8.788	8.451	8.535	8.615	8.188	8.53	8.773	8.622	8.167	8.738
AHCYL1	9.009	8.937	9.061	9.062	9.386	9.366	9.071	8.838	8.671	9.336	8.912	8.608	8.801	9.185	9.256	8.925	8.926	9.287
STRIP1	7.483	7.863	8.05	7.94	7.614	8.257	8.448	7.505	7.787	7.932	8.073	7.856	7.835	7.968	7.963	7.885	7.416	7.937
UBL4B	5.996	5.59	5.613	5.407	6.357	5.474	5.631	5.965	5.457	5.417	5.627	5.508	5.83	5.641	5.178	5.014	5.83	5.387
SLC6A17	6.413	6.29	6.276	6.357	6.729	6.475	6.333	6.287	6.552	6.267	6.436	6.453	6.265	6.317	6.054	6.008	6.385	6.062
KCNC4	7.946	7.926	7.772	7.695	7.699	7.637	7.499	8.071	7.937	7.584	7.698	7.763	7.725	7.784	7.681	7.267	7.963	7.586
RBM15	7.752	8.265	8.176	7.976	8.033	8.543	8.539	7.554	7.976	8.061	8.254	8.055	7.745	8.095	8.106	8.175	7.741	8.144
PROK1	7.869	6.89	6.829	7.095	7.226	7.157	6.899	7.954	7.214	7.186	6.917	6.978	6.964	7.063	7.219	6.853	7.744	7.143
OR11I1P	6.362	5.015	5.158	5.405	5.018	4.81	5.301	6.209	5.029	5.34	4.981	5.117	4.944	5.359	5.142	5.401	6.42	5.086
CD53	8.683	8.502	8.816	9.044	9.183	8.395	8.554	8.172	8.241	8.996	8.887	9.106	8.482	9.176	9.832	9.041	8.23	8.885
RNA5SP54	5.658	4.433	4.367	4.613	4.782	3.945	5.298	6.817	4.259	4.776	4.425	4.759	4.426	4.699	4.894	5.062	6.906	4.938
CEPT1	8.862	9.145	9.196	8.97	8.922	8.757	8.904	8.261	8.348	9.558	8.865	8.799	8.99	9.107	9.217	9.191	8.666	9.205
CHI3L2	5.857	6.568	5.596	6.029	5.812	5.601	5.351	5.997	5.854	5.72	5.484	6.161	5.432	5.556	5.951	5.458	5.797	6.16
CHIAP2	6.127	5.035	4.72	5.153	5.278	5.229	4.005	6.003	4.481	5.035	4.785	5.045	5.095	5.116	4.936	4.691	5.853	5.02
CHIA	6.297	6.316	5.893	6.044	6.42	6.615	6.126	6.304	6.045	5.941	6.036	6.175	6.205	5.95	5.8	6.406	6.045	6.098
PIFO	5.654	5.229	5.457	5.395	5.149	5.941	5.679	5.476	5.187	5.419	5.38	5.125	5.523	5.443	5.243	5.4	5.414	5.389
ATP5F1	7.708	8.343	8.126	7.781	8.005	7.663	7.427	7.479	7.881	8.162	8.088	7.825	7.873	7.912	8.095	8.243	7.308	8.053
C1orf162	7.795	7.22	7.62	7.97	7.77	7.936	7.888	7.772	7.851	7.901	7.827	8.243	7.763	7.795	8.864	7.804	8.039	7.922
RAP1A	8.727	8.848	8.73	8.651	8.395	7.039	7.695	7.622	8.637	8.871	8.671	8.767	8.808	8.988	9.12	8.834	7.832	9.044
DDX20	6.04	6.097	6.116	5.946	6.281	6.126	6.545	5.777	6.013	6.258	6.15	6.251	6.234	6.04	6.223	6.649	5.697	6.301
CTTNBP2NL	7.234	7.673	7.586	8.075	7.583	7.669	7.518	7.291	7.814	7.844	7.63	7.95	7.508	7.722	8.05	7.914	7.29	7.86
WNT2B	6.381	6.618	6.362	7.455	7.491	7.507	7.511	6.65	7.201	6.706	7.318	6.604	7.124	7.326	6.56	7.249	6.318	6.525
CAPZA1	8.322	8.4	8.294	8.477	7.501	8.443	8.115	7.885	8.335	8.782	8.561	8.431	8.608	8.762	8.904	8.602	8.012	8.795
MOV10	7.377	8.075	8.071	7.945	7.971	8.423	8.498	7.546	8.095	8.07	8.369	8.154	7.886	7.989	7.841	7.389	7.393	7.815
FAM19A3	7.212	6.918	6.889	6.906	7.017	6.8	6.498	7.214	6.894	6.91	6.57	7.112	7.089	6.996	6.848	6.821	6.964	6.826
NUTF2P4	5.948	5.523	5.693	5.838	5.536	5.285	6.091	5.942	5.926	5.806	5.709	5.702	5.886	5.891	5.91	5.746	5.867	5.816
AKR7A2P1	6.934	6.513	6.687	6.408	6.318	6.961	6.757	6.929	6.536	6.55	6.488	6.457	6.555	6.545	6.482	6.625	7.029	6.222
LRIG2	7.134	7.536	7.566	7.224	7.443	8.008	7.835	7.035	7.412	7.803	7.865	7.554	7.65	7.729	7.64	7.851	6.9	7.723
MAGI3	7.967	7.604	7.707	7.769	8.186	8.589	8.121	7.988	7.656	7.771	7.97	7.457	7.979	7.83	7.912	7.788	7.766	7.567
DCLRE1B	6.235	6.003	5.993	5.746	5.878	5.909	6.22	6.253	5.884	5.973	5.971	5.541	5.856	5.779	5.679	6.251	6.307	5.9
HIPK1	8.775	8.578	8.77	8.811	8.299	8.102	8.544	8.434	8.655	8.698	8.741	8.829	8.524	8.739	8.916	8.921	8.482	8.849
OLFML3	7.566	8.578	8.28	8.454	8.346	8.51	8.525	7.893	9.517	8.441	9.319	8.365	8.597	8.657	8.46	8.671	7.557	8.564
SYCP1	3.809	3.42	3.532	3.275	4.707	4.173	3.788	3.789	3.3	3.724	3.458	3.331	3.683	3.538	3.402	3.694	3.861	3.431
TSHB	5.002	4.511	4.674	4.798	5.331	5.297	5.512	4.897	4.577	4.704	4.676	4.646	4.908	4.622	4.581	5.058	4.931	4.508
RN7SL420P	7.329	6.615	6.557	6.743	6.75	6.595	7.122	7.581	6.702	6.708	6.632	6.788	6.621	6.776	6.782	6.462	7.215	6.778
VANGL1	6.778	6.619	6.629	6.735	6.733	6.727	6.78	6.698	6.736	6.878	6.92	6.749	6.506	6.668	6.699	6.671	6.671	6.897
SLC22A15	6.214	5.897	6.011	6.01	6.439	6.484	5.889	6.108	5.802	5.866	5.962	6.147	6.026	6.074	6.123	5.634	5.997	5.864
MAB21L3	5.396	5.136	4.864	5.144	5.285	5.682	5.506	5.482	4.88	4.985	4.864	5.207	4.854	5.058	4.879	5.201	5.299	5.116
ATP1A1	9.018	9.462	9.883	10.128	9.493	10.28	10.396	9.964	10.522	10.126	10.512	9.711	10.02	10.071	10.274	9.398	8.548	9.58
C1orf137	4.08	4.302	4.149	4.454	5.038	4.768	5.238	4.068	4.499	4.378	4.23	3.994	4.695	4.336	4.12	4.114	4.25	4.487
CD2	6.138	6.51	6.638	6.454	6.513	6.603	6.56	6.299	6.199	6.955	6.765	7.167	6.5	6.636	6.673	7.168	6.321	6.402
PTGFRN	7.441	8.299	7.838	8.027	7.946	8.66	8.265	8.04	9.187	8.191	9.356	7.904	8.106	8.442	8.96	7.782	7.125	8.265
CD101	6.528	5.634	5.612	5.85	5.636	5.938	5.983	6.486	5.996	5.678	6.175	5.749	6.025	5.671	5.762	5.657	6.239	5.68
TTF2	6.337	6.714	6.729	6.745	6.985	6.71	6.803	6.342	6.658	6.992	6.794	6.64	6.651	6.947	7.119	6.76	6.21	7.01
MAN1A2	9.034	8.825	9.068	8.959	8.375	8.15	8.687	8.268	8.401	9.325	8.986	8.446	8.774	9.006	9.139	8.883	8.38	9.029
FAM46C	6.273	6.969	7.247	7.319	7.102	7.095	7.195	7.063	7.672	7.253	7.364	6.846	7.521	7.241	7.078	7.178	6.51	6.965
WDR3	6.409	6.762	7.058	6.397	6.407	6.493	6.897	6.481	6.365	7.048	6.863	6.54	6.712	7.051	6.881	6.958	6.361	6.952
HAO2	5.802	5.19	5.367	5.342	5.685	5.507	5.567	5.751	5.284	5.254	5.054	5.46	5.401	5.435	5.347	5.258	5.713	5.519
HSD3B2	4.887	4.534	4.643	4.733	5.326	5.19	5.144	5.025	4.733	4.483	4.299	4.666	4.913	4.609	4.714	4.296	4.937	4.77
HSD3BP1	5.422	4.893	4.654	4.712	5.234	5.23	5.101	5.8	4.792	4.642	4.82	4.504	4.879	4.945	4.637	4.813	5.573	4.671
HSD3B1	5.604	5.541	5.672	5.527	6.174	5.605	6.515	5.516	5.491	5.465	5.497	5.942	5.642	5.661	5.532	5.765	5.681	5.459
HSD3BP4	6.304	6.074	5.911	6.347	4.859	5.943	6.184	7.015	6.106	6.693	6.961	6.222	6.808	6.737	6.251	5.622	6.206	6.025
HSD3BP5	6.077	4.509	4.764	4.77	5.189	4.559	4.848	5.852	5.01	4.861	5.038	4.729	4.736	4.736	4.571	4.879	5.905	4.528
PHGDH	8.228	9.229	9.252	9.198	9.761	9.68	9.774	8.273	9.036	9.636	9.427	9.1	9.282	9.548	9.006	9.208	8.745	8.76
PFN1P9	5.995	5.907	6.088	6.269	6.218	6.095	5.63	5.815	6.073	6.225	5.862	6.152	6.148	6.07	6.122	5.816	5.844	6.264
RNU6-1071P	4.031	3.506	3.556	3.794	3.906	3.82	4.094	3.947	3.377	3.492	3.643	3.544	3.561	3.647	3.702	3.134	3.743	3.86
FAM72B	5.76825	5.72925	5.989	5.67675	6.102	6.296	5.733	5.859	6.273	5.8405	5.8165	5.81475	5.89775	5.821	6.182	5.3975	5.73175	5.8785
HIST2H3DP1	8.645	9.263	9.025	9.139	9.503	9.306	9.203	8.607	9.487	9.087	9.032	9.433	9.731	9.369	9.476	9.561	8.918	9.431
HIST2H2BA	7.548	7.405	7.466	7.659	7.982	8.028	7.879	7.62	8.199	7.452	7.611	7.689	7.728	7.486	7.93	7.983	7.357	7.787
SRGAP2C	8.464	8.868	9.142	9.415	9.422	9.703	9.954	8.848	9.203	9.325	9.611	9.217	9.427	9.353	9.633	9.48	8.332	9.2
LINC00328	6.2965	6.4575	6.064	6.5075	6.0965	6.3345	6.068	6.2645	5.995	6.6275	7.029	6.2515	6.204	6.1775	6.3715	5.8785	6.1415	5.6275
RNVU1-3	4.566	4.508	4.505	4.278	5.158	4.593	4.617	4.48	4.418	4.296	4.412	4.347	4.044	4.359	4.083	4.601	4.193	3.994
SRGAP2	8.2205	8.275	8.584	8.564	8.405	8.7875	8.9545	8.421	8.6345	8.603	8.8845	8.4585	8.639	8.7395	8.9885	8.64	7.941	8.517
NBPF10	12.666	12.036	12.1135	12.273	10.9525	11.365	11.1525	12.3945	11.723	12.48	12.0975	11.969	12.0145	12.19	12.317	12.1975	12.372	12.264
NBPF8	11.4048888888889	11.0281111111111	11.0765555555556	11.197	10.2381111111111	10.4966666666667	10.5682222222222	11.0502222222222	10.753	11.4305555555556	11.1318888888889	10.9853333333333	11.0144444444444	11.1223333333333	11.2666666666667	11.2285555555556	11.1107777777778	11.2408888888889
NBPF9	12.18225	11.91625	11.9935	12.10425	11.29825	11.47875	11.62825	11.99925	11.62125	12.3015	11.985	11.8445	11.86175	12.0165	12.109	12.03125	12.03525	12.097
RNU1-59P	6.077	5.761	5.779	5.304	5.142	5.556	5.68	5.969	5.149	5.536	5.058	5.414	5.997	5.724	5.292	5.844	5.948	5.704
LOC100996517	10.25	10.085	10.045	9.85	9.652	9.504	10.05	9.381	9.596	10.391	10.07	9.669	9.706	10.312	10.369	10.035	9.853	10.225
NOTCH2NL	9.935	9.887	9.792	10.012	9.564	9.514	9.997	9.246	9.497	10.193	9.915	9.791	9.788	9.964	10.199	10.02	9.362	10.134
RNVU1-6	6.464	6.238	6.224	6.84	6.135	5.516	5.693	6.863	6.575	6.293	6.406	6.749	6.965	6.319	6.109	7.459	6.904	6.579
HFE2	6.162	6.048	5.913	5.994	6.167	6.095	6.075	6.154	6.189	5.799	5.775	5.697	5.945	6.037	5.814	5.887	6.316	5.924
TXNIP	12.962	13.192	13.049	13.081	12.895	13.205	13.03	13.215	12.808	13.366	13.008	12.863	12.861	13.268	13.416	12.877	13.02	13.109
ANKRD34A	6.551	6.659	6.47	6.555	6.592	6.52	6.684	6.812	6.624	6.515	6.585	6.586	6.72	6.704	6.552	6.695	6.947	6.5
LIX1L	8.358	9.002	8.897	8.821	8.771	9.029	8.652	8.417	9.02	8.89	8.988	8.698	8.862	8.831	8.874	8.773	8.441	8.762
RBM8A	7.711	7.393	7.943	7.358	6.919	6.41	6.677	7.338	7.453	7.547	7.633	7.537	7.535	7.371	7.303	7.42	7.029	7.252
PEX11B	7.301	7.706	7.681	7.572	6.924	7.564	7.605	7.056	7.423	7.444	7.894	7.426	7.591	7.507	7.571	7.402	6.957	7.55
ITGA10	6.414	5.915	5.898	6.236	6.186	6.046	6.094	6.467	6.207	6.185	6.098	5.898	6.052	6.091	5.949	5.907	6.621	5.872
ANKRD35	6.209	6.188	6.048	6.101	6.7	6.469	6.062	6.094	5.808	6.088	6.05	5.738	5.84	5.967	5.846	5.755	6.495	6.178
PIAS3	7.238	7.745	7.731	7.818	7.259	7.659	7.528	7.539	8.056	7.669	8.358	7.827	7.561	7.664	7.745	7.699	7.479	7.679
RNF115	7.251	7.854	7.662	7.529	7.993	7.405	7.636	6.847	7.602	7.702	7.767	7.448	7.241	7.674	7.76	7.752	6.923	7.642
PDZK1	5.284	4.972	4.98	5.076	5.515	5.299	4.997	5.465	4.818	4.967	5.053	4.973	5.074	4.998	4.84	4.761	5.22	5.283
GPR89A	6.91433333333333	7.45933333333333	7.48766666666667	7.19366666666667	6.768	7.122	6.86	6.69933333333333	7.11366666666667	7.619	7.691	7.34033333333333	7.53966666666667	7.38266666666667	7.469	7.212	6.48766666666667	7.26433333333333
ABHD17A	7.31	8.122	8.0284	8.0952	8.2858	8.2788	8.2972	7.2916	8.246	7.7534	8.062	8.1808	8.222	7.879	7.8714	8.0794	7.603	8.025
RNA5SP57	4.859	4.636	4.527	4.536	4.651	4.739	4.426	4.715	4.529	4.643	4.733	4.419	4.864	4.81	4.56	4.039	5.056	4.698
RNVU1-8	5.6635	5.9295	5.9785	6.0975	6.761	6.7155	6.6715	5.784	6.1605	6.047	5.7845	6.4815	6.258	5.818	5.8485	6.4205	6.3155	6.2585
PDIA3	10.2505	10.1165	10.4955	10.1435	8.3765	9.0305	9.8	10.204	10.489	10.786	11.076	10.249	10.3395	10.8775	10.93	10.443	10.1295	10.453
CHD1L	6.502	6.868	6.826	6.629	6.728	6.34	6.484	6.639	6.719	6.86	7.218	6.895	6.964	6.754	7.057	6.775	6.379	6.989
BCL9	6.619	7.219	7.289	7.21	7.469	7.598	7.596	7.142	7.492	7.143	7.506	7.149	7.376	7.225	7.23	7.35	6.99	7.103
GJA8	5.953	5.536	5.65	5.7	5.474	5.451	5.645	5.545	5.754	5.482	5.569	5.564	6.04	5.68	5.482	5.778	5.62	5.647
RNU1-120P	4.071	3.514	3.604	3.555	4	4.423	3.879	4.15	3.669	3.422	3.468	3.378	3.678	3.796	3.145	3.845	4.207	3.631
PDE4DIP	7.904	7.4655	7.733	7.7605	7.766	7.1085	7.808	7.6895	7.7415	7.7895	7.488	7.632	7.5515	7.745	7.5915	7.717	7.683	7.883
RNVU1-19	4.3645	4.8635	4.8385	4.368	5.179	5.037	4.8185	4.2525	5.0945	4.442	4.3185	4.86	5.097	4.2095	4.3125	4.8115	4.2605	4.5835
VOPP1	7.905	8.1325	8.2835	8.445	8.649	8.4465	8.349	7.5065	8.4495	8.2105	8.316	8.462	8.115	8.234	8.4245	8.228	7.6915	8.2855
PFN1P2	8.529	9.596	9.235	9.423	9.435	8.815	9.577	8.182	9.656	8.813	9.558	9.604	8.869	9.038	9.511	9.43	8.709	9.356
PPIAL4G	9.23125	8.894	8.8665	8.7945	8.67775	8.879	8.7255	8.93225	8.668	9.1375	8.94125	8.81625	8.76775	8.91925	8.94675	8.92675	9.09025	8.9095
FLJ37786	7.7325	7.5685	7.466	7.7115	7.7985	7.742	7.579	7.734	7.487	7.678	7.433	7.4885	7.4955	7.8805	7.5775	7.4155	7.692	7.7285
LOC101060524	7.2445	7.0355	6.931	7.1295	7.024	6.889	7.0905	7.3135	6.9305	7.2765	6.9885	7.064	6.931	7.3285	7.061	6.835	7.5735	7.215
DRD5	7.361	6.926	6.89366666666667	7.16766666666667	7.252	7.05733333333333	6.77066666666667	7.50133333333333	6.92533333333333	7.115	6.74366666666667	6.946	7.04666666666667	7.06933333333333	6.98433333333333	6.68166666666667	7.42266666666667	7.06866666666667
LOC654342	8.101	8.802	8.213	8.831	8.469	8.337	8.386	7.973	9.007	8.557	8.994	8.961	8.193	8.689	8.946	8.517	7.748	8.931
FCGR1A	6.47633333333333	5.74966666666667	6.237	6.14933333333333	5.855	6.28866666666667	6.41633333333333	6.43066666666667	6.002	6.262	6.86833333333333	6.62966666666667	6.48166666666667	6.32566666666667	6.74733333333333	6.40133333333333	7.07	5.498
PPIAL4B	6.54166666666667	6.26533333333333	6.24	6.153	6.54733333333333	6.46033333333333	6.07566666666667	6.73133333333333	6.04633333333333	6.41133333333333	6.11533333333333	6.24233333333333	6.111	6.25966666666667	6.20633333333333	6.29933333333333	6.74133333333333	6.24466666666667
RNVU1-4	4.81733333333333	4.69666666666667	5.074	4.65733333333333	4.78933333333333	4.71766666666667	5.14733333333333	4.83166666666667	4.44333333333333	5.12466666666667	5.074	4.81666666666667	4.60266666666667	4.97	4.68866666666667	4.724	4.788	4.835
HIST1H4I	6.22233333333333	6.18766666666667	6.16566666666667	6.07333333333333	6.724	6.81833333333333	6.26566666666667	6.609	6.05833333333333	6.27733333333333	6.121	6.23	6.134	6.29766666666667	6.37766666666667	6.69333333333333	6.22566666666667	6.589
HIST2H2AA4	8.159	8.574	8.788	8.664	9.474	9.077	9.171	7.953	9.212	8.53	8.693	9.122	8.993	8.643	8.913	9.408	8.136	8.957
HIST2H3A	7.33775	7.6515	7.69275	7.81025	7.911	7.8915	7.40775	7.544	8.083	7.481	7.7455	7.7935	7.95075	7.806	7.825	7.78075	7.4885	7.84075
HIST2H2AC	9.982	9.923	10.195	9.99	10.137	10.182	10.556	9.692	10.096	9.817	9.744	10.381	10.709	9.944	10.064	10.91	9.948	10.486
BOLA1	7.616	7.766	7.674	7.535	8.017	7.569	7.765	7.529	7.691	7.611	7.559	7.697	7.564	7.752	7.577	7.575	7.642	7.578
VPS45	8.64	9.041	8.892	8.831	8.742	8.597	8.592	8.119	8.576	9.391	9.154	8.914	9.092	9.135	9.162	9.031	8.3	9.148
PLEKHO1	7.213	7	7.357	7.543	7.438	7.232	7.398	7.202	7.317	7.18	7.282	7.487	7.403	7.178	7.522	7.334	7.245	7.314
RN7SL480P	10.171	9.398	9.369	9.894	8.395	7.93	8.566	10.504	9.722	9.361	9.062	10.008	9.923	9.206	9.636	10.428	10.325	9.824
RNU2-17P	3.894	3.686	3.502	3.62	3.451	4.32	3.464	3.871	3.794	3.381	3.678	3.992	4.062	3.529	3.42	3.647	3.868	3.547
CA14	5.576	4.998	4.995	5.146	5.657	5.301	5.674	5.491	4.99	5.131	5.006	5.098	4.987	5.173	4.988	5.095	5.493	5.379
C1orf54	6.618	6.81	6.685	6.779	5.792	7.005	6.38	6.713	7.124	6.858	6.886	7.137	6.98	6.818	6.72	6.636	6.638	6.746
CIART	6.222	6.762	6.027	6.064	6.172	5.922	6.101	6.121	6.403	6.39	6.104	6.136	6.059	6.607	6.339	6.12	5.913	6.028
MRPS21	8.186	8.793	8.753	8.64	9.13	8.93	9.295	8.14	8.537	8.923	8.619	8.646	9.028	8.73	8.669	9.047	8.127	9
PRPF3	8.719	8.53	8.705	8.555	8.389	8.435	8.54	8.686	8.327	8.863	8.656	8.492	8.672	8.739	8.779	8.665	8.542	8.633
RPRD2	7.536	7.943	8.101	8.045	7.446	8.089	8.173	7.624	7.901	8.189	8.044	8.083	7.969	7.967	8.046	8.341	7.718	8.167
TARS2	7.474	7.541	7.616	7.526	7.833	7.429	7.583	7.428	7.633	7.589	7.534	7.639	7.408	7.589	7.428	7.373	7.482	7.431
ECM1	8.062	8.08	7.939	8.027	8.057	7.447	7.864	7.779	8.686	7.734	8.385	8.217	7.637	7.661	8.122	7.509	7.58	8.146
ADAMTSL4	7.21	7.504	7.309	7.708	7.201	7.88	6.623	7.282	7.667	7.09	7.384	7.598	7.28	7.219	7.686	7.411	7.231	7.483
RNU6-1042P	4.692	5.08	5.098	4.694	4.882	5.051	5.07	4.817	4.668	4.887	5.117	4.996	4.833	4.937	5.064	5.135	4.658	4.79
CYCSP51	6.198	5.672	5.811	5.906	5.49	5.301	4.952	5.988	5.681	5.843	5.171	5.502	5.641	5.802	5.818	5.844	5.801	5.994
SETDB1	7.106	7.641	7.681	7.533	7.713	8.01	8.196	7.166	7.752	7.795	7.87	7.572	7.37	7.507	7.565	7.56	7.2	7.638
ANXA9	7.078	6.713	6.758	6.735	6.903	7.189	7.115	7.385	6.765	6.815	6.928	6.441	7.444	7.231	7.018	6.467	7.054	6.7
PRUNE	6.681	6.876	6.863	6.698	6.91	6.825	6.701	6.364	6.673	6.902	6.77	6.548	6.735	6.978	6.707	6.887	6.695	6.827
BNIPL	6.898	6.553	6.405	6.475	6.841	6.87	6.344	6.7	6.246	6.151	6.299	6.237	6.678	6.501	6.353	5.869	6.595	6.41
C1orf56	7.386	7.631	7.464	7.448	7.235	7.553	7.333	7.454	7.345	7.506	7.429	7.639	7.3	7.415	7.405	7.419	7.59	7.657
MLLT11	6.61	6.295	6.372	6.457	6.437	6.292	6.441	6.807	6.93	6.365	6.751	6.158	6.453	6.064	6.308	5.584	6.547	6.238
GABPB2	7.335	7.366	7.584	7.721	7.641	7.586	7.784	7.466	7.395	7.833	7.494	7.393	7.646	7.792	7.774	8.008	7.269	7.759
TNFAIP8L2	7.25	6.372	6.348	6.63	6.745	6.752	6.769	7.43	6.32	6.545	6.398	6.663	6.524	6.576	6.589	6.976	7.362	6.868
TNFAIP8L2-SCNM1	7.789	8.026	7.947	7.871	7.802	8.129	7.599	7.384	7.967	7.757	7.88	8.059	7.914	7.747	7.755	7.714	7.442	7.865
PIP5K1A	7.088	7.558	7.815	7.542	7.166	6.582	8.009	7.567	7.741	8.096	7.976	7.408	7.829	8.133	8.013	7.464	7.166	7.818
PSMD4	8.287	8.574	8.619	8.202	8.899	8.029	8.22	8.093	8.119	8.554	8.364	8.455	8.76	8.385	8.415	8.615	8.331	8.666
ZNF687	6.938	6.861	6.905	6.989	6.993	7.026	7.225	6.771	7.01	6.89	7.012	6.786	6.807	6.767	6.834	7.015	6.743	7.006
PSMB4	9.292	9.864	9.778	9.448	9.563	9.555	9.729	8.902	9.67	9.894	9.753	9.811	9.896	9.626	9.628	9.811	8.895	9.677
CGN	7.023	7.175	7.478	6.839	6.936	8.381	8.28	7.654	7.43	7.403	8.055	7.064	7.777	7.853	7.21	6.644	6.842	6.76
TUFT1	7.137	7.501	7.139	7.549	7.694	7.5	8.039	7.338	7.305	7.721	7.526	7.191	7.522	7.981	7.272	7.364	7.039	7.776
SNX27	7.688	8.167	8.247	8.186	8.237	8.043	8.094	7.438	8.223	8.23	8.223	7.948	8.111	8.27	8.346	8.236	7.567	8.416
RNU6-1062P	3.205	3.386	3.352	3.44	4.76	4.244	4.306	3.118	3.248	3.385	3.242	3.428	3.434	3.492	3.212	3.65	3.106	3.51
RIIAD1	6.768	5.615	5.667	5.572	5.672	5.279	5.702	6.663	5.747	5.724	5.689	5.593	5.855	5.571	5.55	5.131	6.413	5.585
OAZ3	5.037	5.142	4.87	5.133	4.913	5.733	5.167	5.266	5.432	4.899	4.943	5.025	4.997	5.051	4.764	5.1	5.352	4.988
HMGN3P1	7.609	6.353	6.319	6.016	5.237	6.612	5.984	7.619	6.176	6.8	6.438	6.584	6.445	6.28	6.833	6.383	7.274	6.897
LCE5A	7.921	7.296	7.285	7.584	6.91	6.602	7.109	7.964	7.41	7.63	7.259	7.458	7.166	7.344	7.113	7.041	7.965	7.416
CRCT1	6.344	6.149	5.966	6.071	6.432	6.306	6.016	6.551	5.757	6.091	6.054	6.15	5.892	6.098	5.981	5.936	6.232	6.26
LCE3C	6.42	6.134	6.132	6.593	6.687	6.173	6.367	6.496	6.367	6.182	6.323	6.131	6.348	6.376	6.23	6.23	7.159	6.184
LCE3B	9.205	8.8	8.823	8.892	8.603	8.698	8.58	9.016	8.874	8.833	8.766	8.792	8.708	8.992	8.864	8.765	9.041	8.951
LINC00302	6.391	5.08	5.225	5.607	5.303	5.069	5.104	6.448	5.086	5.442	5.051	5.235	5.262	5.334	5.176	5.026	6.818	5.018
LCE2D	7.972	6.748	6.958	6.684	6.733	6.554	5.65	8.076	6.691	6.964	6.65	6.644	6.782	6.935	6.765	6.347	7.819	6.779
LCE2C	6.91	5.934	6.252	5.568	6.236	5.454	6.005	6.863	6.176	6.475	5.917	5.846	5.593	5.995	5.609	5.638	6.481	5.995
LCE2B	8.593	7.915	7.97	8.15	7.358	8.125	7.793	8.285	7.907	7.987	7.983	8.157	7.846	7.945	7.66	7.59	8.853	7.882
LCE2A	9.369	8.634	8.558	8.882	7.992	8.452	8.168	9.632	8.459	8.754	8.485	8.582	8.638	8.7	8.421	8.11	9.559	8.637
LCE4A	6.436	6.013	6.032	6.046	5.768	6.344	5.839	6.479	5.921	5.9	5.958	5.965	5.707	6.027	5.613	5.872	6.669	5.938
C1orf68	6.545	6.751	6.661	6.86	6.393	7.145	6.505	6.795	6.709	6.937	6.67	6.768	6.697	6.903	6.715	6.844	7.053	6.846
KPRP	6.663	6.063	5.906	6.123	6.329	6.323	6.385	6.91	5.766	6.125	6.041	5.94	5.982	6.082	6.006	5.943	6.928	6.069
LCE1F	6.979	7.376	7.223	7.349	7.067	7.433	6.892	6.775	7.604	7.087	7.186	7.39	7.237	7.21	6.657	7.254	7.084	7.11
LCE1E	8.537	7.85	7.956	8.017	7.788	7.521	7.552	8.558	7.77	8.164	7.912	7.835	7.849	8.096	8.062	7.643	8.567	8.012
LCE1D	8.545	8.339	8.433	8.706	8.383	8.43	8.238	8.897	8.446	8.165	8.343	8.53	8.464	8.536	8.074	8.317	9.181	8.515
LCE1B	6.28	5.307	5.31	5.351	5.373	6.087	5.391	6.301	5.258	5.38	5.259	5.355	5.273	5.548	5.161	5.295	6.123	5.13
LCE1A	7.963	8.085	7.905	8.089	7.735	8.019	8.048	8.102	8.224	7.826	8.03	8.03	8.11	8.119	7.915	7.559	8.332	7.841
SMCP	5.939	5.41	5.281	5.243	5.236	5.454	4.873	5.923	5.194	5.315	5.127	5.227	5.019	5.165	5.482	5.446	5.752	5.307
IVL	7.501	6.806	6.621	6.732	6.557	5.592	6.075	7.388	6.57	6.642	6.543	6.618	6.453	6.609	6.842	6.47	7.168	6.802
SPRR4	8.138	7.524	7.352	7.673	7.653	7.835	7.72	8.483	7.501	7.778	7.334	7.639	7.607	7.687	7.498	8.042	8.302	7.71
SPRR1A	8.643	7.299	7.318	7.524	7.169	7.201	7.305	8.665	7.399	7.53	7.293	7.174	7.285	7.459	7.493	7.119	8.916	7.417
SPRR3	6.606	5.474	5.651	5.706	6.487	5.777	5.908	6.72	5.712	5.986	5.415	5.759	5.787	5.878	5.82	5.464	6.798	5.757
SPRR1B	6.181	5.592	5.495	5.738	5.246	5.869	5.241	6.094	5.775	5.463	5.634	5.555	5.671	5.426	5.244	5.544	6.45	5.38
LELP1	7.765	6.915	7.022	7.058	6.708	6.833	6.492	7.889	7.105	7.128	7.045	6.97	7.037	7.109	6.83	6.804	7.824	7.013
LOR	6.097	5.988	5.816	6.166	6.237	5.918	6.445	6.453	6.117	6.07	5.739	5.808	6.032	6.148	6.025	5.678	6.585	6.276
RNU6-160P	3.209	3.353	3.347	3.376	4.56	4.059	4.049	3.02	3.469	3.382	3.218	3.255	3.382	3.539	3.3	3.799	3.304	3.265
S100A9	6.621	6.532	6.473	7.408	8.218	6.558	6.82	6.768	7.044	6.52	6.527	6.732	7.25	6.675	6.798	6.69	6.975	6.884
S100A7A	5.558	4.975	4.471	4.81	6.11	4.634	4.995	5.504	4.89	5.095	4.803	4.848	4.879	4.747	4.668	5.165	6.385	4.649
S100A1	7.417	7.27	6.878	6.818	6.716	6.874	6.885	7.178	6.811	7.127	6.632	6.871	6.908	7.072	6.421	6.773	7.323	6.589
CHTOP	7.645	8.214	8.176	8.007	8.463	8.67	8.391	7.471	8.005	8.02	8.088	8.068	7.923	8.101	8	8.202	7.765	8.163
SNAPIN	7.459	7.707	7.627	7.745	8.007	7.821	7.93	6.964	7.446	7.658	7.226	7.752	7.952	7.552	7.648	8.198	7.011	7.771
NPR1	7.952	8.788	8.679	8.624	8.782	8.769	8.862	7.746	8.342	8.722	8.049	8.279	8.349	8.331	8.465	8.721	8.274	8.732
RN7SL372P	4.771	4.724	4.391	4.755	5.764	4.753	4.934	5.227	4.398	4.508	4.36	4.68	5.017	4.579	4.385	4.428	4.741	4.675
INTS3	7.779	7.3855	7.5565	7.5295	7.7705	7.6515	7.703	7.5375	7.442	7.7145	7.4545	7.573	7.409	7.3625	7.504	7.517	7.4765	7.42
SLC27A3	7.5	8.324	8.286	8.052	8.02	8.135	8	7.392	8.373	8.157	8.3	8.294	8.046	8.245	8.239	8.176	7.696	8.15
CREB3L4	6.214	6.089	5.837	5.799	6.09	6.031	5.88	6.157	6.107	6.086	6.386	6.035	6.233	5.863	6.023	5.584	6.143	5.925
UBAP2L	6.626	7.154	7.109	7.015	7.374	7.1315	7.2925	6.7975	7.3305	7.4385	7.5705	7.1915	6.937	7.2275	7.315	7.029	6.4735	7.1175
HAX1	7.463	8.257	8.311	8.035	7.324	7.514	7.33	7.333	8.107	7.732	7.954	8.283	8.409	7.967	7.974	8.35	7.668	8.019
RNU6-239P	4.345	3.714	3.589	3.532	4.243	5.352	4.036	4.19	3.638	3.843	3.91	3.915	3.783	3.94	4.149	3.941	3.926	4.548
RNU6-121P	4.428	4.443	3.99	4.319	5.256	5.376	5.446	4.466	4.388	4.188	4.382	4.634	4.231	4.252	3.954	4.708	4.845	3.995
AQP10	6.765	6.342	6.2	5.935	6.788	5.382	6.022	6.897	6.149	6.058	6.089	5.824	5.885	6.054	5.722	5.743	6.89	6.059
ATP8B2	7.38	7.712	7.753	7.594	7.754	7.902	8.429	7.467	8.428	7.749	8.485	7.693	7.667	7.865	7.849	7.664	7.646	7.659
IL6R	7.047	7.457	7.42	7.607	7.97	7.843	7.579	7.051	7.446	7.071	7.444	7.451	7.579	7.598	7.638	7.583	6.886	7.705
TDRD10	6.575	6.626	6.448	6.695	6.354	6.678	6.678	6.844	6.556	6.753	6.894	6.579	6.677	6.825	6.747	6.716	6.642	6.642
CHRNB2	7.435	7.177	6.707	7.183	7.104	7.243	7.347	7.821	7.137	6.982	6.961	7.075	7.231	7.167	6.928	6.965	7.736	7.355
CKS1B	8.803	9.10266666666667	8.89266666666667	9.05366666666667	8.90766666666667	9.023	9.04	8.49633333333333	9.00166666666667	9.00266666666667	8.699	8.95566666666667	9.13766666666667	8.90933333333333	9.039	9.40666666666667	8.65233333333333	9.10166666666667
FLAD1	6.491	7.097	7.034	6.999	7.028	7.403	7.359	6.664	6.979	6.877	6.83	7.183	7.172	7.056	6.92	7.223	6.736	6.965
LENEP	7.287	6.534	6.525	6.731	6.917	6.818	6.823	7.563	6.328	6.886	6.481	6.968	6.847	6.653	6.5	6.395	7.737	6.716
ZBTB7B	7.859	7.948	7.939	7.928	7.751	7.838	8.015	7.916	7.774	7.906	7.6	7.899	8.067	7.84	7.839	7.869	8.107	7.983
DCST1	6.343	6.374	6.321	6.407	6.232	5.956	6.484	6.582	6.501	6.415	6.172	6.615	6.442	6.146	6.333	6.269	6.517	6.317
ADAM15	7.586	7.937	8.176	8.282	8.179	7.664	8.261	7.59	8.483	7.901	8.332	8.279	8.159	7.975	8.151	8.151	7.508	8.044
EFNA4	5.564	6.031	5.736	5.889	6.437	5.139	5.296	5.566	5.96	5.724	5.804	5.856	5.769	5.878	5.518	5.653	5.632	5.856
EFNA3	6.542	6.545	6.528	6.424	5.725	6.325	5.907	6.608	6.749	6.373	6.659	6.632	6.422	6.742	6.635	6.484	6.288	6.488
EFNA1	7.664	7.476	7.528	7.334	7.501	7.761	7.62	7.745	7.559	7.689	7.68	7.607	7.762	7.654	7.6	7.193	7.508	7.239
SLC50A1	6.902	7.321	7.114	7.042	6.992	7.24	7.242	6.872	7.534	7.034	7.639	7.364	7.299	6.935	7.124	6.949	6.595	6.927
HMGN2P18	7.569	6.632	6.644	6.155	7.18	6.473	6.594	7.4	6.419	6.469	6.561	6.441	6.666	6.318	6.477	6.28	6.641	6.09
TRIM46	7.02	6.691	6.779	6.786	6.811	6.962	7.194	7.11	6.777	6.734	6.713	6.769	6.913	6.598	6.629	6.731	7.474	6.786
MTX1	7.817	7.836	7.942	7.703	7.819	7.802	7.638	7.726	7.782	7.723	7.956	7.736	7.855	7.836	7.793	7.237	7.723	7.669
HCN3	7.746	7.596	7.437	7.548	7.424	7.425	7.253	7.838	7.677	7.428	7.534	7.446	7.273	7.582	7.357	7.272	7.762	7.499
FDPS	7.151	7.708	7.437	7.322	7.795	7.551	7.884	7.022	7.647	7.622	7.506	7.422	7.715	7.428	7.282	7.237	7.265	7.526
RUSC1	6.946	7.155	7.046	7.288	7.446	7.626	7.414	7.187	7.489	6.877	7.343	7.157	6.977	7.079	7.047	7.249	7.456	7.369
RNU6-1297P	6.959	6.844	6.505	6.589	6.679	6.769	6.909	6.978	6.912	6.677	7.033	6.588	6.296	6.599	6.692	6.789	6.594	6.679
POU5F1P4	7.146	6.963	6.971	6.889	7.231	7.11	6.573	7.308	6.94	6.934	6.684	7.084	6.822	6.699	6.935	6.409	7.135	6.958
MSTO1	7.5275	7.578	7.3675	7.816	7.604	7.5775	7.815	6.881	7.425	7.145	7.642	8.072	7.3315	7.5765	7.7285	7.4375	7.1985	7.4435
DAP3	8.396	8.23	8.31	8.332	7.397	7.914	8.239	7.999	8.235	8.468	8.078	8.503	8.451	8.24	8.462	8.593	8.283	8.505
SYT11	6.752	6.867	6.67	6.957	7.054	6.33	6.583	6.526	7.081	6.776	7.045	6.954	6.849	7.075	7.018	6.605	7.158	6.881
RXFP4	7.374	7.072	6.739	6.961	6.803	7.393	6.46	7.428	7.021	6.892	6.849	7.065	7.06	6.95	6.589	6.837	7.724	6.971
LAMTOR2	7.861	7.545	7.463	7.595	8.048	7.78	7.577	7.773	7.591	7.362	7.465	7.929	7.553	7.626	7.728	7.562	7.53	7.558
RAB25	6.285	5.455	5.437	5.85	6.506	6.263	5.808	6.191	5.472	5.475	5.295	5.419	5.712	5.712	5.504	5.211	6.268	5.594
LMNA	8.025	8.707	9.089	9.172	9.677	8.658	9.417	7.953	9.772	8.477	8.947	9.063	9.11	8.323	8.666	8.654	8.333	8.632
SEMA4A	7.181	6.558	6.772	6.996	7.52	6.545	6.584	7.295	7.061	6.838	6.755	6.937	6.867	6.635	6.834	6.489	7.194	6.771
SLC25A44	6.896	6.715	6.824	7.011	6.486	6.58	6.947	6.818	6.915	6.881	6.868	6.883	6.686	6.889	6.953	6.605	6.885	7.201
PMF1	8.533	8.936	8.957	8.934	8.311	8.77	8.552	8.469	9.057	8.775	9.045	8.926	9.033	8.805	8.919	8.753	8.209	8.911
BGLAP	7.066	6.922	7.046	7.034	7.484	6.85	7.384	6.715	7.141	7.078	6.876	6.985	6.928	7.074	6.95	6.971	7.153	6.947
TMEM79	6.849	6.725	6.487	6.692	6.598	6.184	6.576	7.064	6.72	6.55	6.682	6.569	6.543	6.536	6.44	6.411	6.995	6.761
TSACC	5.352	4.782	4.753	4.642	5.345	4.92	4.8	5.341	4.58	4.279	4.593	4.637	4.782	4.658	4.765	4.425	4.782	5.013
RHBG	7.653	7.079	6.925	7.044	6.837	6.681	6.683	7.852	6.926	6.959	6.932	6.889	7.01	7.135	7.073	6.716	7.663	7.159
TTC24	7.346	7.207	7.217	7.325	7.17	7.05	6.917	7.354	7.381	7.062	7.066	7.215	7.427	7.297	7.265	6.937	7.169	7.269
APOA1BP	7.993	8.363	8.368	8.282	8.509	8.417	8.9	7.841	8.421	8.181	8.513	8.545	8.567	8.373	8.155	8.404	7.724	8.318
GPATCH4	6.6985	6.675	6.8325	6.5945	6.486	6.7785	6.9455	6.713	6.55	6.783	6.916	6.671	6.4795	6.738	6.716	6.6545	7.117	6.6185
HAPLN2	7.251	6.831	6.773	7.229	7.169	6.975	6.576	7.158	7.032	6.841	6.929	7.083	7.242	6.865	6.84	7.232	7.32	7.08
BCAN	7.136	7.382	7.46	7.41	7.573	7.211	7.211	7.343	7.343	7.204	7.024	7.735	7.421	7.353	7.263	7.367	7.19	7.24
RRNAD1	6.926	7.123	7.322	7.397	6.577	7.25	6.957	7.131	7.308	7.241	7.172	6.975	7.187	7.13	7.043	7.152	7.219	7.113
PRCC	7.931	8.474	8.377	8.204	8.604	8.528	8.715	7.995	8.417	8.508	8.695	8.378	8.265	8.467	8.467	8.213	7.956	8.51
NTRK1	7.649	7.358	7.401	7.372	7.423	7.444	7.288	7.805	7.377	7.347	7.358	7.196	7.352	7.474	7.494	7.274	7.666	7.556
PEAR1	7.524	7.854	7.843	7.771	7.817	7.948	8.028	7.822	8.16	7.59	7.848	7.959	7.481	7.576	7.628	8.035	7.707	7.656
LRRC71	7.044	6.421	6.514	6.617	6.613	6.35	6.408	7.119	6.427	6.454	6.469	6.491	6.503	6.66	6.297	6.539	7.048	6.727
MRPS21P2	7.518	7.256	7.473	7.339	7.486	7.174	6.794	7.902	7.263	7.237	7.131	7.338	7.665	7.43	7.403	7.517	7.243	7.355
KIRREL	7.944	8.457	8.398	8.166	8.266	8.476	8.194	7.93	8.453	8.129	8.618	8.32	8.001	8.293	8.335	8.011	7.642	8.179
CD1D	7.546	7.373	7.518	7.766	7.511	7.528	7.623	7.58	7.504	7.654	7.627	7.597	7.405	7.519	7.684	7.226	7.477	7.496
CD1A	6.554	5.984	5.818	6.068	5.652	5.922	5.38	7.099	5.652	5.582	5.585	5.784	6.118	6.006	5.791	5.412	6.667	5.748
CD1C	6.584	6.477	6.289	6.764	6.226	6.245	6.137	6.633	6.23	6.369	6.49	7.095	6.467	6.324	7.045	7.128	6.755	6.687
CD1E	5.652	5.927	5.955	6.15	5.998	6.239	5.858	5.562	6.214	5.555	6.072	6.387	6.365	6.061	6.053	6.064	5.852	5.883
OR10K1	6.861	5.291	5.393	5.661	6.2	5.682	5.429	6.569	5.431	5.555	5.429	5.72	5.753	5.778	5.496	5.944	6.435	5.646
OR10R2	3.579	3.622	3.41	3.281	4.127	4.013	4.484	3.588	3.512	3.624	3.533	3.655	3.604	3.477	3.408	3.589	3.699	3.655
OR10R3P	3.997	3.543	3.526	3.549	4.3	3.918	3.921	3.823	3.68	3.779	3.502	3.692	3.639	3.637	3.275	3.701	4.113	3.563
OR10Z1	6.76	5.781	5.824	5.88	6.191	6.306	5.822	6.852	5.776	5.949	5.71	5.686	5.97	5.98	6.083	5.853	6.649	5.694
OR6K6	5.847	5.574	5.82	5.822	6.115	6.4	5.452	5.73	5.483	5.519	5.69	5.621	5.977	5.837	5.715	5.528	5.924	5.245
MNDA	5.177	4.913	5.112	6.183	6.686	4.88	5.246	5.137	4.971	5.056	5.216	5.622	5.764	4.814	5.961	5.585	5.006	5.511
PYHIN1	6.952	6.073	6.521	6.332	6.208	5.444	6.163	6.713	5.958	6.721	6.09	7.113	6.431	6.314	6.717	6.753	6.522	6.301
IFI16	7.793	7.957	8.428	8.377	8.041	7.348	8.21	8.411	8.752	8.534	8.714	8.279	8.23	8.446	8.854	8.414	7.342	8.272
CADM3	6.907	7.539	6.806	7.572	7.682	7.735	7.598	7.624	7.916	6.989	7.726	7.693	7.396	7.079	8.073	7.456	7.182	7.635
RNA5SP60	6.722	6.513	6.284	6.805	7.153	7.033	6.986	6.951	6.692	6.656	6.444	6.802	6.388	6.531	6.664	6.794	7.364	6.836
ACKR1	7.143	7.674	8.015	8.496	7.57	7.757	7.765	7.375	8.736	7.985	8.413	8.007	7.478	7.792	7.475	7.433	7.534	7.63
FCER1A	5.806	5.743	5.39	6.214	6.69	5.878	5.861	5.653	5.89	5.837	5.807	6.574	5.707	5.815	5.686	6.233	5.924	5.898
OR10J1	5.831	5.23	5.259	5.252	5.539	5.871	5.575	5.891	5.144	5.419	5.316	5.312	5.308	5.623	5.431	5.269	5.971	5.299
APCS	5.385	5.422	5.493	5.336	6.011	6.03	5.325	5.503	5.695	5.446	5.355	5.316	5.485	5.69	5.508	5.277	5.419	5.316
OR10J6P	5.312	4.688	4.883	4.639	5.543	5.304	4.447	5.293	5.083	4.909	4.667	4.585	4.467	4.745	4.781	4.936	5.304	4.72
DUSP23	8.403	8.889	8.831	8.883	8.704	8.589	8.439	8.51	9.071	8.54	8.737	8.872	8.942	8.81	8.75	8.818	8.561	8.882
FCRL6	7.597	7.292	7.47	7.363	6.974	7.3	6.982	7.88	7.278	7.587	7.325	7.447	7.293	7.605	7.237	7.379	7.536	7.429
SLAMF8	7.274	6.802	6.711	7.176	7.067	6.879	6.981	7.224	6.718	6.716	6.655	7.126	6.758	6.946	7.306	6.726	7.244	6.722
KCNJ9	7.054	7.054	7.057	7.238	7.588	7.3	7.163	6.866	6.968	7.161	7.094	7.139	7.251	7.337	6.833	7.264	7.103	7.397
ATP1A2	7.043	8.595	9.063	9.065	8.883	8.89	8.174	7.634	7.746	8.514	8.019	8.11	8.156	7.854	8.148	7.929	8.211	9.196
ATP1A4	6.303	5.47	5.444	5.604	5.595	5.883	5.493	6.599	5.35	5.53	5.453	5.332	5.621	5.687	5.284	5.414	6.358	5.579
CASQ1	6.65	6.636	6.799	6.54	6.928	7.011	6.598	6.504	6.741	6.667	6.49	6.712	6.639	6.517	6.588	6.3	6.515	6.653
PEA15	9.215	9.904	9.911	10.249	10.139	9.207	10.062	8.814	10.165	9.999	10.109	10.236	9.797	10.396	10.592	10.297	9.637	10.395
SUMO1P3	4.271	3.98	4.079	4.231	4.51	4.42	4.816	4.23	4.016	3.936	3.576	4.366	4.202	4.076	4.681	4.506	4.126	4.657
NCSTN	7.583	7.879	7.954	8.015	7.99	8.07	8.16	7.422	7.948	8.077	7.97	8.019	7.88	8.001	8.181	8.314	7.537	8.167
NHLH1	6.834	6.715	6.426	6.387	6.389	6.298	6.129	6.781	6.275	6.306	6.415	6.351	6.349	6.509	6.22	6.123	6.447	6.524
VANGL2	6.753	6.75	6.578	6.532	6.113	6.489	6.492	6.73	6.723	6.25	6.565	6.441	6.805	6.472	6.423	6.319	6.368	6.497
SLAMF7	6.041	5.556	5.915	5.783	6.389	5.895	5.954	5.971	5.258	5.851	5.641	6.668	5.554	5.574	6.394	6.372	6.12	5.555
LY9	7.278	6.379	6.563	6.534	6.704	6.634	6.925	7.374	6.194	6.835	6.215	6.622	6.469	6.792	6.612	6.563	7.062	6.436
KLHDC9	6.83	5.816	5.995	5.961	6.443	6.638	5.937	6.274	5.881	5.976	6.185	6.015	6.261	6.035	5.86	5.658	6.39	5.985
NIT1	7.365	7.626	7.648	7.529	8.03	7.768	8.021	6.934	7.558	7.736	7.636	7.663	7.721	7.584	7.587	7.592	7.46	7.696
UFC1	8.141	8.542	8.726	8.557	8.452	8.109	8.292	8.067	8.683	8.768	8.576	8.669	8.904	8.68	8.816	9.066	8.264	8.807
USP21	6.884	7.538	7.629	7.419	7.317	8.162	7.651	6.843	7.555	7.429	7.874	7.554	7.5	7.556	7.523	7.566	7.05	7.597
PPOX	6.084	6.31	6.513	6.083	6.51	6.553	6.629	6.076	6.388	6.229	6.622	6.207	6.244	6.094	6.135	5.881	6.176	6.164
NDUFS2	8.693	9.238	9.293	8.927	9.347	9.133	9.134	8.522	8.884	9.534	9.031	9.001	8.975	9.146	9.074	9.001	8.97	9.121
FCER1G	7.667	7.358	7.742	8.218	7.122	7.08	7.379	7.016	7.844	7.644	7.902	8.188	7.518	8.09	8.68	8.569	7.469	7.873
TOMM40L	7.022	7.122	7.029	6.965	6.445	7.157	6.753	6.754	7.08	6.883	7.142	6.916	6.873	7.188	7.055	6.941	7.179	7.018
PCP4L1	8.109	7.473	7.394	7.64	7.929	7.907	7.735	8.29	7.466	7.462	7.307	7.356	7.607	7.392	7.324	7.517	8.228	7.515
SDHC	7.299	8.0135	7.7135	7.514	8.5455	8.648	8.342	6.8105	7.2965	7.99	7.6835	7.5835	7.5785	7.818	7.6325	7.8345	7.4435	7.9015
RNU6-481P	3.33	3.437	3.751	3.534	4.236	4.055	3.836	3.378	2.942	3.471	3.669	3.518	3.348	3.443	3.807	3.619	3.127	3.432
FCGR2A	6.132	5.852	6.155	6.769	7.11	5.369	5.674	5.951	5.961	6.28	6.285	6.503	6.584	6.85	7.465	6.247	5.927	6.284
HSPA6	8.248	8.13	8.424	8.8385	8.874	8.314	8.2375	8.337	8.605	8.4075	7.913	8.5215	8.329	8.425	8.521	8.388	8.453	8.465
FCGR2B	8.0065	8.5605	8.6835	9.1225	8.9495	8.584	8.651	7.807	8.112	8.509	8.107	8.8885	8.307	9.1315	9.621	9.2275	8.019	9.1135
FCRLA	6.375	5.755	6.064	6.131	6.689	6.192	5.81	6.649	5.837	6.032	5.701	5.815	6.021	5.81	5.331	5.478	6.607	5.532
FCRLB	6.596	6.826	6.843	6.741	6.876	6.604	6.687	6.569	6.921	6.709	6.816	6.576	6.779	6.656	6.48	6.225	6.916	6.665
RN7SL466P	5.284	4.532	4.832	4.928	5.259	4.833	4.633	5.302	4.917	4.487	4.929	4.875	5.28	4.793	4.52	4.959	5.125	4.841
DUSP12	7.084	7.468	7.463	7.291	7.381	7.346	7.532	6.953	7.279	7.232	7.43	7.354	7.339	7.483	7.565	7.719	6.516	7.417
ATF6	8.819	8.818	9.03	9.209	8.503	8.669	8.849	8.61	9.018	9.156	9.07	8.974	9.137	9.207	9.432	9.392	8.536	9.135
NOS1AP	7.67	7.69	7.555	7.882	7.811	8.093	7.646	7.842	7.579	7.707	7.636	7.581	7.876	7.696	7.45	7.38	7.827	7.452
UHMK1	9.077	9.11	9.133	9.15	9.044	8.581	9.392	8.361	8.523	9.217	8.689	8.864	8.81	9.107	9.145	8.883	8.549	9.199
UAP1	8.791	8.805	8.523	9.357	9.086	8.813	8.546	8.976	9.622	8.571	8.689	8.782	8.831	8.464	9.629	8.796	8.05	9.052
DDR2	10.674	10.513	10.2725	10.736	10.601	10.017	10.668	9.97	9.9965	10.8685	10.255	10.368	10.195	10.5835	10.86	10.721	10.5415	11.041
RN7SL861P	5.757	6.81	6.327	6.621	6.637	7.233	7.106	5.748	6.375	6.805	6.757	6.659	6.708	6.37	6.637	7.132	5.814	6.981
HSD17B7P2	6.5145	6.2425	6.625	6.28	6.014	6.3705	6.281	6.5775	5.917	6.5365	6.7495	6.358	6.371	6.026	6.0865	6.603	6.238	6.376
RGS4	6.921	6.728	7.994	7.045	6.954	8.974	8.647	8.928	9.263	7.918	8.886	6.69	8.961	8.241	8.031	7.082	7.156	6.74
NUF2	4.896	4.737	4.799	4.589	5.797	4.833	4.983	4.929	5.354	4.913	4.81	4.962	4.893	4.9	5.102	4.501	4.821	4.723
RNA5SP63	5.572	5.824	5.566	5.538	6.289	4.701	4.889	5.909	4.608	6.463	5.411	6.084	5.694	5.927	5.762	6.043	5.86	5.572
RNU5F-6P	4.945	4.521	4.594	4.551	5.286	5.829	4.144	4.985	4.634	4.211	4.937	4.503	4.892	4.757	4.84	3.943	4.427	4.552
PBX1	8.925	9.498	9.452	9.325	9.406	9.711	10.164	9.147	9.419	9.601	10.012	9.118	9.326	9.616	9.365	9.09	8.942	9.525
RNU6-171P	8.638	8.504	8.759	8.611	8.646	9.341	8.934	8.75	8.358	9.093	9.242	8.545	8.887	8.78	8.873	8.725	8.251	8.627
LRRC52	5.344	4.596	4.667	4.316	4.841	4.727	4.553	5.088	4.595	4.628	4.426	4.51	4.853	4.928	4.605	4.71	5.227	4.717
MGST3	9.963	10.281	10.284	9.867	10.372	9.783	10.145	8.615	9.627	9.702	9.443	10.291	9.735	9.452	9.72	10.158	9.41	9.786
LOC440700	6.112	5.067	5.301	5.493	5.502	5.457	5.173	5.842	5.251	5.196	5.068	5.235	5.079	5.279	5.189	5.026	6.133	5.239
UCK2	7.225	7.868	7.906	7.666	7.709	7.894	7.664	7.251	8.232	7.722	8.126	8.095	7.831	7.833	7.873	7.813	7.21	7.789
RNA5SP64	6.682	6.383	6.056	6.287	5.838	5.685	6.276	7.076	5.947	6.021	6.247	5.831	5.672	6.119	5.923	5.97	6.716	5.995
FMO8P	6.153	5.343	5.593	5.994	5.155	6.211	5.448	6.365	5.492	5.399	5.34	5.055	5.765	5.885	6.397	6.35	5.895	5.774
FMO9P	5.816	4.87	5.206	5.152	5.331	6.148	5.401	5.595	5.207	5.099	4.831	5.052	5.169	5.366	5.135	5.234	5.323	4.822
POGK	7.193	7.444	7.642	7.175	7.31	7.304	7.794	6.828	7.357	7.379	7.624	7.448	7.582	7.608	7.741	7.235	6.703	7.386
MAEL	4.726	4.067	4.326	4.262	4.755	4.841	4.738	4.531	4.336	4.29	4.305	4.039	4.287	4.136	4.152	4.31	4.39	4.021
RNA5SP65	7.944	7.085	7.141	7.141	7.423	6.984	6.727	7.854	7.085	6.846	6.811	7.284	6.851	6.855	6.799	6.651	7.304	6.644
DUSP27	6.944	6.116	6.302	6.328	6.248	6.468	6.226	6.841	6.142	6.376	6.084	6.171	6.103	6.31	6.3	6.201	6.815	6.3
POU2F1	7.638	7.566	7.514	7.619	7.59	7.607	7.712	7.669	7.354	7.811	7.499	7.651	7.478	7.514	7.588	7.503	7.712	7.605
RCSD1	8.027	7.725	7.876	7.889	7.375	7.825	7.594	7.687	7.777	7.744	7.589	7.797	7.672	7.95	7.961	7.824	7.7	7.849
LOC100128751	7.434	6.665	6.665	6.862	6.704	6.36	6.593	7.8	6.11	6.972	6.499	6.71	6.5	6.833	6.777	6.512	8.06	6.826
MPZL1	8.726	9.531	9.296	9.311	9.489	9.435	9.434	8.932	9.581	9.448	9.822	9.148	9.386	9.808	9.857	9.585	8.512	9.705
DCAF6	8.722	9.225	8.955	9.102	9.155	8.889	8.993	8.562	8.827	9.232	9.047	9.027	9.16	9.156	9.139	9.183	8.655	9.174
TIPRL	7.324	7.585	7.414	7.418	6.864	6.95	6.826	7.017	7.264	7.634	7.636	7.39	7.369	7.586	7.758	7.59	6.952	7.572
SFT2D2	7.755	8.062	8.343	8.096	6.544	7.262	7.023	7.848	8.06	8.455	8.43	8.329	8.041	8.252	8.738	8.197	7.774	8.25
TBX19	7.28	6.689	6.775	6.555	6.395	6.696	6.665	7.088	6.745	6.896	6.661	6.707	6.541	6.732	6.997	6.877	6.914	6.817
XCL1	5.633	5.445	5.509	5.363	5.073	6.005	5.574	5.615	5.437	5.396	5.146	5.467	5.351	5.963	5.02	5.241	5.543	5.736
ATP1B1	7.465	7.615	8.538	7.85	7.457	8.031	7.978	7.926	8.545	8.054	9.167	7.883	8.403	8.579	8.741	8.336	7.135	7.508
BLZF1	8.005	8.153	8.222	8.002	7.338	7.769	7.78	7.584	7.873	8.436	8.204	8.01	8.175	8.284	8.34	8.316	7.478	8.233
C1orf112	5.295	5.417	4.928	5.267	5.511	4.895	5.828	4.938	5.39	5.225	5.197	5.597	5.077	5.519	5.336	5.441	4.979	5.353
RN7SL333P	7.829	8.044	8.199	8.212	8.072	8.127	7.854	7.985	8.113	8.031	8.02	8.454	8.217	8.211	8.155	8.69	7.632	8.367
GORAB	7.011	7.272	7.429	7.079	7.24	7.193	7.026	6.99	6.908	7.151	7.49	7.474	7.188	7.498	7.288	7.227	6.701	7.352
PRRX1	8.956	9.132	8.891	9.305	8.855	8.865	8.905	7.991	9.33	9.444	9.526	9.641	8.29	9.15	8.946	8.715	8.275	8.945
MROH9	3.816	3.73	3.505	3.579	4.735	4.492	4.665	3.678	3.471	3.828	3.589	3.39	3.624	3.636	3.607	3.745	3.649	3.634
FMO3	7.535	6.752	8.373	7.59	7.36	7.845	6.96	7.514	7.097	7.309	7.606	8.127	7.411	7.404	8.029	8.702	7.607	7.877
FMO6P	5.866	4.891	4.959	5.015	5.618	5.164	5.2	6.014	5.249	5.205	5.05	4.94	5.297	5.099	4.973	5.032	5.904	5.176
FMO2	10.293	9.409	10.037	10.349	9.691	10.57	9.485	10.353	9.447	10.794	9.104	9.771	9.931	10.374	10.641	10.211	9.942	10.252
FMO1	6.257	5.41	5.546	5.609	5.837	6.289	5.31	5.598	6.493	6.231	6.753	5.791	5.753	5.959	5.736	5.893	5.608	5.28
FMO4	7.199	6.991	6.873	6.907	6.549	6.887	7.104	6.933	6.791	7.387	7.308	7.03	7.113	6.913	7.314	7.242	6.572	7.239
PRRC2C	8.586	8.671	8.919	8.961	8.299	8.364	9.162	8.448	8.604	8.997	8.941	8.886	8.563	8.728	9.179	9.062	8.473	8.836
RN7SL425P	6.045	6.523	6.627	6.558	5.626	7.155	6.784	6.024	6.533	6.408	6.481	6.441	5.81	6.182	6.454	5.739	5.668	5.836
METTL13	7.167	7.972	7.798	7.637	7.282	7.831	7.992	6.972	7.708	7.51	7.894	7.68	7.744	8.049	7.856	7.704	6.868	8.004
DNM3	6.487	6.726	6.68	6.751	6.655	6.828	6.823	6.427	6.528	6.68	6.673	6.412	6.722	6.6	6.282	6.557	6.246	6.274
RNU6-157P	3.356	3.345	3.382	3.401	3.906	4.211	4.259	3.489	3.179	3.261	3.366	3.528	3.237	3.232	3.149	3.747	3.575	3.278
C1orf105	5.681	4.279	4.466	4.327	5.316	5.045	5.104	5.89	4.469	4.629	4.356	4.429	4.536	4.479	4.378	4.585	5.551	4.322
SUCO	6.631	7.301	7.473	6.981	7.253	7.366	7.903	7.347	7.301	7.58	7.515	6.912	7.519	7.841	7.484	7.072	6.211	7.131
FASLG	6.811	5.787	5.85	6.129	6.558	6.146	6.331	6.991	5.653	6.006	5.908	6.059	6.046	6.234	5.902	6.091	7.124	5.823
PRDX6	10.239	10.648	10.627	10.674	10.092	10.265	10.149	10.419	10.184	11.016	10.309	10.568	10.472	10.561	10.412	10.808	10.496	10.965
KLHL20	8.278	8.591	8.7	8.353	8.484	8.56	8.653	8.005	8.427	8.776	8.769	8.443	8.423	8.813	8.651	8.6	7.905	8.696
RN7SKP160	3.864	3.46	3.649	3.374	4.614	4.25	3.89	4.101	3.375	3.652	3.392	3.429	3.826	3.75	3.755	3.272	3.74	3.602
DARS2	7.217	7.728	7.727	7.468	7.636	7.568	7.999	7.008	7.407	7.934	7.377	7.452	7.418	7.743	7.823	7.686	7.376	7.949
ZBTB37	7.548	7.533	7.548	7.549	8.343	7.643	7.627	7.39	7.359	7.698	7.467	7.697	7.326	7.588	7.407	7.961	7.34	7.71
RABGAP1L	7.001	7.188	7.214	7.25	6.613	7.356	7.392	6.887	7.246	7.307	7.531	7.272	7.332	7.454	7.476	7.119	6.626	7.228
GPR52	6.851	6.763	7.089	6.92	6.51	7.359	6.666	7.079	6.545	7.304	6.973	6.885	6.332	7.093	6.956	6.837	6.551	6.702
RNU6-307P	2.731	3.221	3.022	3.355	3.801	4.45	4.313	2.765	3.179	3.03	3.047	3.085	3.051	3.066	3.01	3.245	2.85	3.122
CACYBP	8.555	8.6375	8.699	8.686	8.331	8.4865	8.3055	7.989	8.6295	8.7305	8.622	8.577	8.7735	8.978	8.889	8.803	8.1085	8.806
TNN	6.634	7.055	6.688	6.704	7.845	6.996	7.003	6.415	7.053	7.101	7.033	7.527	6.286	6.617	6.754	6.82	6.587	6.911
LOC101928751	6.795	6.079	6.008	6.119	6.433	6.694	5.753	6.984	6.08	6.09	5.735	5.935	6.152	6.1	5.878	5.674	6.663	6.002
PAPPA2	6.826	6.154	6.341	6.377	5.817	6.1	6.076	6.811	5.754	6.124	6.182	6.157	5.692	6.133	6.066	6.078	6.785	6.19
BRINP2	6.559	5.825	6.018	6.095	6.031	6.019	5.997	6.481	6.114	5.78	6.005	6.036	5.846	6.097	5.95	5.847	6.395	6.12
RASAL2	7.38	7.791	7.533	7.835	7.542	7.614	7.749	7.185	8.113	7.957	7.94	7.554	7.528	7.792	7.891	7.297	6.923	7.466
TEX35	5.539	5.243	5.007	5.126	5.948	5.854	5.626	5.741	5.224	5.082	5.172	5.034	5.038	5.245	5.172	5.074	5.385	5.159
C1orf220	6.215	6.101	6.353	6.067	6.191	6.954	5.944	6.195	6.282	6.08	6.428	6.337	6.333	6.551	6.171	6.313	6.464	6.336
RNA5SP69	9.724	7.252	7.263	7.323	7.939	7.306	7.696	9.957	7.262	7.026	7.433	7.304	7.422	7.392	7.27	7.32	9.883	6.801
RALGPS2	5.768	6.613	7.191	6.122	5.836	7.298	6.924	6.667	7.147	6.862	7.299	6.77	6.683	7.073	6.972	6.648	5.817	6.621
FAM20B	8.045	8.186	8.485	8.433	8.494	8.73	8.824	7.795	8.255	8.689	8.325	8.27	8.366	8.616	8.553	8.599	8.283	8.516
TOR3A	6.208	6.593	6.615	6.739	6.617	6.685	6.639	6.252	6.992	6.323	6.562	6.603	6.6	6.674	6.562	6.558	6.16	6.576
SOAT1	6.879	7.571	7.725	7.481	7.024	7.497	7.295	6.723	7.473	7.598	7.641	7.432	7.061	7.655	7.965	7.719	6.64	7.558
AXDND1	4.41	4.242	4.194	3.854	5.729	4.893	5.007	4.433	4.599	4.015	4.033	4.488	4.479	4.146	4.259	4.047	4.172	4.301
RNU5F-2P	4.716	4.883	4.423	4.685	5.12	4.829	4.489	4.642	4.872	4.329	4.571	4.836	4.951	4.539	4.24	4.513	4.825	4.565
TDRD5	4.952	4.605	4.484	4.498	4.368	4.58	4.32	4.795	4.751	4.579	4.344	4.58	4.76	4.432	4.417	4.208	4.744	4.45
FAM163A	6.856	6.168	5.854	6.142	6.814	6.523	6.051	6.483	6.051	6.055	6.016	5.558	6.004	5.808	5.863	6.406	6.651	6.188
TOR1AIP1	8.637	8.841	9.033	8.875	8.48	8.701	8.668	8.538	8.727	9.13	9.029	8.763	8.904	9.166	9.126	9.13	8.421	9.103
RN7SL230P	6.804	6.306	6.533	6.35	5.758	5.677	5.514	6.878	6.304	6.414	6.283	6.677	6.785	6.383	6.438	6.319	6.445	6.361
CEP350	8.154	8.356	8.369	8.36	7.744	8.244	8.645	7.833	8.184	8.595	8.288	8.274	8.407	8.44	8.643	8.683	7.741	8.598
QSOX1	6.879	7.616	7.931	7.756	7.789	7.929	7.984	7.416	8.141	7.719	8.532	7.58	7.823	7.845	7.835	7.487	7.083	7.808
LOC100506242	7.643	6.388	6.304	6.713	6.582	5.836	6.767	7.841	6.341	6.741	6.609	6.319	6.491	6.771	6.487	6.328	7.916	6.414
LHX4	6.404	6.297	6.098	6.078	6.387	6.428	5.854	5.904	6.311	5.962	6.082	6.232	6.291	6.188	6.102	5.868	5.975	6.151
VDAC1P4	7.584	7.551	7.393	7.107	7.215	6.617	6.872	7.147	7.151	7.698	7.179	7.336	7.374	7.285	7.841	7.566	7.477	7.615
XPR1	7.58	7.689	7.991	7.957	7.761	8.049	7.964	7.284	7.973	7.983	8.08	7.998	8.004	7.949	8.107	7.941	7.295	7.896
KIAA1614	7.545	7.283	7.123	7.301	6.713	6.936	6.849	7.357	7.328	7.391	7.189	7.325	7.304	7.337	7.244	6.852	7.507	7.155
MR1	6.882	6.955	6.748	6.931	6.83	6.617	7.104	6.818	7.078	7.258	7.105	6.928	6.946	7.259	7.378	7.012	6.639	7.117
IER5	7.35	7.88	8.101	8.195	8.114	8.259	8.107	7.477	8.237	7.917	7.929	8.126	7.894	7.99	7.908	7.977	7.541	7.93
GM140	7.411	6.541	6.313	6.299	6.817	6.595	6.706	7.418	6.299	6.432	6.345	6.33	6.634	6.611	6.407	6.013	7.053	6.556
CACNA1E	6.412	6.009	6.026	6.105	6.032	6.143	6.209	6.582	6.045	6.042	5.95	5.933	6.116	6.248	5.813	5.906	6.354	6.148
RNA5SP70	7.765	7.342	7.089	7.135	6.545	6.699	6.171	7.95	6.969	7.326	7.021	6.902	7.318	7.256	7.211	6.173	7.566	6.979
RNU6-152P	5.542	5.204	4.889	5.102	5.316	5.973	5.296	5.29	5.043	4.956	4.982	5.032	5.014	4.996	4.726	4.693	5.316	5.034
LINC00272	5.919	5.615	5.762	5.563	5.658	6.438	5.825	5.894	5.459	5.472	5.464	5.302	5.303	5.687	5.613	5.549	5.463	5.516
RGSL1	4.597	4.4315	4.305	4.427	5.031	4.9485	5.14	4.5155	4.501	4.395	4.3165	4.3345	4.521	4.3015	4.323	4.4805	4.7985	4.327
NPL	7.082	6.747	6.985	6.99	7.596	7.411	6.967	6.411	6.51	6.926	6.666	7.058	6.686	7.29	7.943	7.057	6.434	7.072
DHX9	7.944	8.164	8.231	8.027	7.434	7.067	7.367	7.743	8.062	8.399	8.401	8.165	8.338	8.315	8.415	8.036	7.413	8.063
LAMC1	10.397	10.767	10.635	10.695	11.002	10.469	10.57	9.824	10.495	10.657	10.336	10.504	10.079	10.504	10.944	10.732	10.548	10.944
LAMC2	6.372	6.148	5.972	6.086	5.446	5.723	6.016	6.51	6.214	6.108	6.313	6.358	6.284	6.282	6.169	5.767	6.211	6.204
SMG7	7.882	7.805	8.101	7.866	7.543	8.039	7.788	7.674	7.816	7.901	7.918	7.886	7.697	7.789	8.074	7.941	7.559	7.918
RGL1	8.877	8.818	9.338	9.173	8.472	9.634	9.943	8.897	9.059	9.114	9.39	8.635	9.059	9.523	9.662	9.422	8.343	9.061
TSEN15	7.479	7.832	7.973	7.856	7.796	7.787	7.618	7.193	7.629	7.754	8.181	8.102	8.138	8.071	8.102	8.069	7.532	8.226
RN7SL654P	4.662	4.724	4.694	4.751	4.871	5.221	4.366	4.876	4.663	4.487	4.512	4.616	4.971	5.025	4.755	4.648	4.637	4.876
C1orf21	8.144	8.595	8.256	8.561	8.728	8.563	8.446	8.186	8.613	8.525	8.591	8.404	8.325	8.402	8.758	8.548	7.739	8.882
RNF2	6.661	6.999	7.012	7.17	7.057	6.774	7.183	6.791	7.081	7.206	7.311	7.181	6.972	6.875	7.351	7.4	6.907	7.052
SWT1	6.369	6.425	6.792	6.666	5.907	6.829	6.432	6.503	6.426	6.825	6.444	6.596	6.69	6.566	6.692	6.722	6.084	6.763
HMCN1	7.265	8.002	7.139	7.773	7.584	7.795	7.901	7.187	9.061	7.925	8.985	8.241	7.98	7.875	8.343	8.281	7.248	8.213
PRG4	9.612	7.655	8.755	8.96	9.028	9.28	10.012	9.799	9.265	9.875	10.157	8.523	9.598	10.714	10.052	8.18	7.399	8.811
C1orf27	7.348	7.472	7.602	7.401	6.776	6.557	7.079	7.025	7.059	7.783	7.639	7.406	7.593	7.7	7.927	7.553	6.51	7.729
OCLM	6.477	6.652	6.603	6.636	6.136	6.402	6.371	6.865	6.078	7.336	6.959	6.173	6.441	6.772	6.9	6.544	6.565	6.608
PLA2G4A	7.241	7.84	7.346	7.639	6.912	6.794	7.436	7.066	7.073	8.386	7.288	7.072	7.692	7.941	8.013	7.585	7.196	8.307
ERVMER61-1	4.688	4.562	4.363	4.586	5.025	4.596	4.845	4.574	4.667	4.636	4.611	4.583	4.755	4.769	4.35	4.581	4.715	4.664
RGS18	4.763	4.528	4.73	5.564	5.407	5.569	5.144	4.571	4.804	4.7	4.788	4.895	4.945	4.915	5.32	4.865	4.647	5.133
RGS21	4.581	4.328	4.238	4.166	5.127	4.957	4.697	4.643	4.203	4.164	4.222	4.335	4.24	4.395	4.207	4.244	4.47	4.222
RGS1	6.358	5.889	6.426	7.652	6.389	6.412	6.043	6.599	7.03	6.825	6.167	6.772	6.268	5.88	7.053	6.731	5.82	5.523
RGS13	6.264	6.249	5.965	6.051	6.936	6.92	6.853	6.003	5.979	6.308	5.912	6.414	6.101	6.235	6.408	6.209	5.42	5.896
RPS27A	8.58366666666667	9.011	9.25466666666667	9.35166666666667	8.89733333333333	9.28	9.759	9.137	9.324	8.84866666666667	9.07166666666667	9.38233333333333	9.31466666666667	8.88	8.77233333333333	9.52133333333333	9.08866666666667	8.92433333333334
RGS2	7.264	7.853	7.838	9.635	9.579	8.096	7.867	7.826	9.421	8.543	8.357	7.818	8.952	7.918	9.118	8.791	6.939	8.505
TROVE2	8.804	9.099	9.184	8.937	8.245	8.31	8.661	8.466	8.614	9.068	9.155	8.802	8.843	9.23	9.349	9.128	8.301	9.059
CDC73	9.118	9.04	9.136	8.974	8.246	8.777	8.824	8.536	8.59	9.332	8.983	8.939	8.957	9.134	9.133	9.096	8.657	9.238
CFH	9.765	8.861	9.232	9.695	7.038	9.109	9.237	10.192	10.133	9.748	10.389	9.181	9.415	10.204	10.242	8.75	8.323	9.644
CFHR3	5.807	4.119	3.8	4.141	5.27	4.686	3.889	6.113	3.859	3.831	4.333	3.936	4.247	4.2	4.544	4.339	5.724	4.072
CFHR1	6.505	6.249	6.306	7.008	5.695	6.078	5.203	7.332	7.181	6.552	7.313	6.599	6.537	7.033	7.372	6.555	5.531	6.723
CFHR4	5.043	5.145	4.472	4.865	6.063	6.289	5.93	5.577	5.013	5.108	4.795	5.053	5.066	4.649	4.46	5.05	4.822	5.166
CFHR2	5.175	3.539	3.945	3.834	3.552	4.531	4.748	5.219	4.131	3.779	4.335	3.776	3.895	4.531	4.785	4.406	3.969	3.75
CFHR5	4.099	4.069	4.108	3.884	4.891	4.567	4.803	4.141	4.391	4.043	4.084	3.923	4.293	4.114	3.897	4.309	4.194	4.106
CRB1	6.036	5.361	5.446	5.384	5.978	5.642	5.756	5.99	5.488	5.603	5.521	5.398	5.405	5.642	5.633	5.52	6.016	5.509
C1orf53	7.255	7.278	7.251	7.476	7.773	7.373	7.33	7.211	7.276	7.109	7.245	7.571	7.459	7.111	6.948	7.73	7.366	7.591
LHX9	5.675	5.688	5.726	5.563	5.468	5.756	5.688	6	5.833	5.768	5.67	5.664	6.092	5.974	5.7	5.337	5.893	5.661
NEK7	10.02	9.782	9.834	9.776	9.016	8.544	8.833	9.088	9.18	10.064	9.621	9.697	9.734	9.929	10.144	10.189	9.78	10.423
PTPRC	7.189	7.16	7.899	7.909	7.564	7.197	7.451	6.395	6.717	7.8	7.52	8.157	7.51	7.874	8.543	8.272	6.549	7.731
RNU6-778P	3.587	3.703	3.501	3.676	4.461	4.993	4.188	3.512	3.586	3.589	3.771	3.974	3.831	3.697	3.806	4.833	3.769	3.529
NR5A2	7.037	7.426	7.449	7.477	6.817	6.797	7.143	7.238	7.757	7.085	7.487	7.56	7.339	7.087	7.358	7.487	7.185	6.909
RNU6-570P	5.122	4.907	5.045	5.164	5.498	5.344	4.638	5.023	5.264	5.206	5.175	4.94	4.957	4.602	4.907	5.238	4.584	4.987
FAM58BP	7.647	7.141	7.125	7.27	7.057	7.177	6.991	7.889	6.987	7.088	7.074	7.057	6.994	7.221	7.066	7.024	7.666	6.988
CAMSAP2	7.775	8.324	8.587	8.44	7.883	7.959	8.411	8.08	8.371	8.573	8.745	8.243	8.303	8.685	8.586	8.371	7.647	8.278
RPL34P6	10.007	9.805	10.28	10.092	10.089	9.854	9.381	10.091	9.967	9.915	9.997	10.228	10.01	9.715	9.835	9.861	9.693	9.681
GPR25	7.996	8.018	7.815	7.892	8.013	7.878	7.52	7.888	7.866	7.553	7.583	8.047	7.922	7.841	7.923	8.116	8.075	7.936
C1orf106	7.72	7.165	6.945	7.242	6.969	7.215	6.752	8.03	6.974	7.245	6.775	7.125	6.958	7.187	7.07	7.327	8.114	7.114
IGFN1	6.826	6.549	6.555	6.659	6.262	6.575	6.447	6.902	6.209	6.549	6.432	6.477	6.729	6.633	6.595	6.688	6.669	6.828
PKP1	6.66	6.662	6.401	6.8	7.07	6.77	6.678	6.798	6.661	6.705	6.119	6.792	6.676	6.518	6.699	6.563	6.888	6.75
RPS10P7	6.453	5.697	5.973	6.149	6.428	5.734	7.125	6.422	6.219	5.948	5.818	5.871	6.185	5.875	5.942	6	6.611	5.711
NAV1	7.83	8.299	8.077	8.597	8.044	7.843	8.605	7.414	8.665	8.103	8.422	8.328	7.756	7.827	8.491	8.218	7.5	8.412
RNU6-501P	5.696	5.552	5.411	5.185	5.654	5.987	5.758	6.34	5.343	5.424	5.457	5.034	5.017	5.177	5.847	5.091	5.98	5.348
IPO9	7.999	8.324	8.471	8.317	8.117	8.49	8.885	7.588	8.479	8.543	8.873	8.601	8.446	8.417	8.438	8.523	7.808	8.544
SHISA4	7.879	7.867	7.561	7.734	7.34	7.69	7.62	7.844	7.953	7.688	7.808	7.706	7.625	7.956	7.519	7.671	8.097	7.771
TIMM17A	7.196	7.472	7.297	7.025	6.693	6.121	7.121	6.687	7.102	7.349	7.108	7.402	7.152	7.278	7.241	7.324	6.917	7.258
RNPEP	8.348	8.681	8.951	8.691	8.802	8.675	8.749	8.091	8.814	8.715	9.114	8.649	8.683	8.703	9.045	8.779	8.302	8.908
ELF3	5.946	6.162	6.223	6.128	6.425	6.552	6.367	5.806	6.177	6.07	6.022	6.233	6.142	6.203	6.14	6.144	6.198	6.206
GPR37L1	7.846	7.404	7.394	7.575	6.51	7.142	7.16	7.975	7.42	7.482	7.406	7.452	7.587	7.626	7.34	7.419	8.459	7.718
LGR6	6.255	5.933	5.785	6.174	6.045	6.023	5.924	6.276	5.828	5.797	6.026	5.833	6.102	5.984	6.049	5.671	6.126	6.116
PPP1R12B	7.249	8.252	7.726	8.115	7.316	7.917	8.328	7.392	7.542	8.314	7.892	7.448	7.94	7.801	7.807	8.034	7.479	7.927
OCR1	6.226	7.283	6.528	7.304	6.484	6.143	6.914	6.719	6.192	7.237	6.417	6.321	5.992	5.929	7.164	7.307	6.495	6.868
LOC641515	6.236	6.034	5.984	6.128	6.431	5.917	6.312	6.343	6.207	5.909	5.905	6.27	6.011	6.208	5.965	6.068	6.326	5.805
TMEM183B	8.1875	8.4385	8.542	8.506	8.4315	8.349	8.3795	8.1325	8.441	8.422	8.4	8.5405	8.3855	8.3705	8.501	8.7485	8.1825	8.5345
PPFIA4	6.722	6.655	6.697	6.627	6.637	7.158	6.863	7.14	6.654	6.67	6.672	6.645	6.661	6.629	6.64	6.52	6.986	6.747
ADORA1	7.708	7.444	7.28	7.475	7.357	7.105	7.678	7.913	7.284	7.522	7.124	7.128	7.072	7.427	7.114	7.217	8.198	7.291
BTG2	8.154	9.736	9.398	10.249	9.963	8.653	8.551	9.261	10.224	9.384	9.096	8.898	9.537	8.826	9.26	8.892	8.661	8.771
PRELP	9.185	9.726	9.896	9.926	10.391	10.099	10.105	8.949	9.75	9.865	9.796	9.65	9.426	9.93	10.201	9.837	9.416	10.201
OPTC	6.919	6.377	6.317	6.208	6.207	6.924	6.413	6.698	6.26	6.368	6.22	6.291	6.435	6.35	6.397	6.016	6.749	6.363
ATP2B4	10.363	10.922	10.216	10.666	10.526	10.286	10.63	9.862	10.344	10.947	10.528	10.413	10.072	10.283	10.642	10.683	10.012	10.729
LINC00260	5.646	6.235	6.035	6.37	6.255	6.18	6.321	5.521	5.902	6.548	6.906	6.538	5.958	5.909	6.292	6.137	5.83	6.054
LAX1	6.1	5.766	5.983	5.743	6	5.991	5.955	6.267	5.778	5.936	5.554	5.914	5.842	5.999	5.87	5.719	6.14	6.138
ZC3H11A	9.168	9.313	9.308	9.453	7.73	8.525	8.888	9.123	9.115	9.757	9.567	9.113	9.111	9.252	9.671	9.551	9.045	9.552
SNRPE	6.3285	6.9595	7.124	6.6145	6.722	6.493	6.1675	6.309	6.813	6.6555	7.1045	6.7365	6.827	6.7485	6.852	6.526	5.9725	6.7565
SOX13	6.88	7.446	7.272	7.244	7.011	6.919	7.123	6.901	7.462	7.1	7.287	7.426	6.882	7.208	7.276	7.239	7.124	7.45
MDM4	7.72	8.09	8.337	8.119	6.805	7.281	7.957	7.618	7.904	8.374	8.332	8.14	8.008	8.19	8.489	8.281	7.287	7.961
NFASC	6.997	7.016	7.45	7.272	7.268	7.635	7.264	7.012	7.462	7.5	7.498	7.065	7.32	7.233	6.927	7.105	7.28	7.096
CNTN2	6.949	6.829	6.546	6.846	6.52	6.273	6.096	6.942	6.747	6.698	6.589	6.76	6.786	6.759	6.868	6.521	7.043	6.841
TMCC2	7.382	6.339	6.435	6.674	6.731	6.471	6.741	7.406	6.495	6.563	6.204	6.389	6.269	6.609	6.37	6.326	7.257	6.497
SNRPGP10	5.493	5.762	5.807	5.605	5.446	5.686	5.778	5.577	5.666	5.879	5.706	5.853	5.949	5.49	5.66	5.918	5.399	5.709
CDK18	7.661	7.139	7.226	7.345	7.281	7.754	7.341	7.772	7.125	7.454	7.262	7.335	7.297	7.543	7.203	7.271	7.423	7.215
RNU2-19P	4.136	3.899	3.701	3.717	5.034	4.88	4.278	3.807	4.077	3.734	3.751	3.686	3.842	3.965	3.809	4.185	3.849	3.848
MFSD4	6.834	6.704	6.879	7.024	6.568	7	6.75	6.902	6.632	6.905	6.71	6.801	6.725	6.965	6.821	6.73	7.003	6.819
RNU6-418P	6.336	6.238	6.165	5.962	6.736	6.816	6.32	6.12	5.653	6.407	6.194	6.193	5.841	6.217	5.985	6.122	6.325	5.738
NUCKS1	8.5415	8.537	8.5495	8.379	8.1845	8.3625	8.973	8.465	8.0705	8.6475	8.489	8.239	8.0015	8.474	8.357	8.1	8.4305	8.3295
LOC284581	7.403	6.858	7.085	6.748	6.492	6.849	7.749	7.699	6.83	6.993	6.566	6.396	6.265	6.745	6.869	6.759	7.487	6.738
AVPR1B	6.73	5.559	5.463	5.588	5.775	6.084	5.984	6.71	5.753	5.665	5.745	5.689	6.151	5.736	5.567	5.739	6.788	5.712
CTSE	7.059	6.123	6.017	6.063	6.237	6.259	6.462	6.789	5.94	5.907	5.956	5.757	5.778	6.179	6.115	5.713	6.645	5.904
IKBKE	7.316	6.906	6.946	6.909	7.78	6.924	6.762	7.414	6.963	6.81	6.817	7.12	7.006	6.944	6.885	6.479	7.322	6.956
RASSF5	6.893	6.799	7.153	7.392	7.192	6.764	7	7.182	6.897	7.206	7.158	7.32	7.111	7.181	7.622	7.496	7.023	7.253
DYRK3	6.535	6.562	6.887	6.802	6.768	6.479	6.69	6.781	7.628	6.552	6.814	6.827	7.231	6.731	6.827	6.791	6.429	6.448
MAPKAPK2	8.084	7.976	8.167	8.28	8.834	8.505	8.514	7.774	8.568	8.079	8.111	8.243	8.034	7.915	8.216	8.287	8.108	8.201
IL19	5.66	5.359	5.505	5.51	5.638	5.786	5.396	5.789	5.238	5.605	5.201	5.256	5.585	5.464	5.031	5.595	5.892	5.294
IL20	6.968	5.992	6.183	6.283	6.313	6.426	5.868	6.964	5.921	6.153	6.013	5.958	6.252	6.113	6.178	5.775	6.835	5.932
IL24	5.924	5.567	5.698	5.686	6.224	6.013	5.149	5.939	5.709	5.661	5.45	5.528	5.562	5.508	5.551	5.163	5.82	5.51
PFKFB2	5.675	6.545	6.338	6.136	6.447	6.704	7.005	5.571	6.295	6.078	6.448	6.268	5.95	6.332	6.519	6.63	5.946	6.341
C4BPB	5.829	5.444	5.503	5.612	5.65	5.654	5.579	5.62	5.84	5.352	5.442	5.473	5.723	5.904	5.853	5.736	5.661	5.538
C4BPA	5.229	4.788	5.273	5.396	4.877	6.241	6.683	4.983	4.784	6.126	4.663	4.574	4.741	6.806	7.613	5.257	5.074	5.3
CD55	8.976	8.519	8.728	9.496	9.498	8.471	9.038	9.426	9.446	8.894	8.524	8.654	9.367	9.085	9.668	9.096	8.415	9.477
CR2	4.837	4.176	4.882	4.453	5.745	4.889	4.999	4.551	4.704	4.653	4.655	4.748	4.555	4.687	4.491	4.471	4.9	4.727
CR1	6.689	7.098	7.21	7.395	7.774	7.661	7.045	6.934	7.332	7.417	7.579	7.129	6.97	7.853	8.63	7.924	7.306	7.873
CR1L	4.616	4.585	4.431	4.558	5.05	4.66	3.757	4.335	4.658	4.624	4.689	4.944	4.723	4.806	4.799	5.314	4.21	4.889
CD46	10.115	10	10.008	9.98	9.107	9.006	9.323	9.447	9.449	10.39	9.68	9.81	9.75	10.146	10.081	10.151	9.686	10.088
LOC148696	7.327	6.517	6.678	6.712	6.58	7.02	6.636	7.573	6.287	6.361	6.512	6.573	6.454	6.615	6.518	5.854	6.961	6.63
MIR205	7.617	6.766	6.425	6.539	6.272	6.395	5.668	7.934	6.424	6.468	6.605	6.53	6.525	6.443	6.511	6.218	7.765	6.42
CAMK1G	6.82	6.033	5.891	6.072	6.312	6.447	6	6.769	6.321	6.046	6.009	6.122	6.311	6.169	5.966	6.226	6.52	6.151
G0S2	10.582	10.809	11.105	10.978	11.026	10.869	10.96	9.742	10.197	11.031	10.232	10.675	10.349	10.37	9.998	11.246	10.539	10.765
HSD11B1	7.76	6.605	7.01	7.511	7.73	6.295	7.125	6.641	7.251	6.903	6.744	8.502	7.204	7.174	7.859	7.808	6.716	7.781
TRAF3IP3	6.57	5.86	6.007	6.177	5.384	5.717	6.284	6.781	5.858	6.308	6.15	6.521	6.245	6.537	6.66	6.35	6.571	6.328
DIEXF	7.407	7.347	7.482	7.227	7.19	7.689	8.031	7.312	7.38	7.534	7.449	7.225	7.384	7.492	7.33	7.504	7.348	7.404
SYT14	5.31	4.32	4.614	4.644	5.219	4.909	4.623	5.412	4.69	4.708	4.242	4.76	4.719	4.728	4.418	4.778	5.102	4.601
SERTAD4	6.429	6.101	6.617	6.303	6.11	7.222	6.48	6.383	6.532	6.988	6.778	6.274	6.638	6.563	6.56	6.573	6.269	6.443
HHAT	7.077	6.76	7.06	6.876	6.626	6.56	6.931	7.125	6.851	6.95	7.022	6.678	6.576	7.138	6.9	6.688	6.786	6.953
RCOR3	8.039	8.352	8.337	8.21	7.594	8.394	8.069	7.679	7.922	8.463	8.424	8.343	8.245	8.278	8.187	8.291	7.409	8.429
TRAF5	5.993	6.697	7.098	6.695	6.383	7.077	6.945	6.745	6.839	7.13	7.543	6.782	7.201	7.288	7.158	6.698	5.631	6.531
LINC00467	7.075	6.677	6.253	6.221	6.776	6.64	6.523	7.251	6.092	6.584	6.24	6.464	6.285	6.412	6.525	6.74	7.201	6.916
DTL	5.909	5.257	4.944	5.111	5.105	5.79	5.712	5.794	5.949	5.166	5.296	5.256	5.15	5.33	5.681	5.068	5.609	5.123
PPP2R5A	9.28	9.423	9.614	9.044	8.596	8.44	9.051	8.346	8.343	9.923	8.597	9.313	8.917	9.09	9.092	9.443	9.308	9.421
SNORA16B	6.589	6.623	6.633	6.752	5.794	6.018	4.677	6.401	5.83	7.499	6.301	6.233	5.374	6.384	6.476	5.596	6.389	6.306
NENF	8.703	8.71	8.759	8.816	8.814	8.953	8.78	8.67	8.941	8.172	8.643	8.937	8.89	8.43	8.517	8.541	8.365	8.46
ATF3	7.761	7.118	8.449	9.367	8.933	7.442	7.319	9.248	9.642	8.469	7.672	7.806	9.122	7.753	8.311	7.618	8.188	6.945
FAM71A	6.8195	6.021	5.9675	6.138	6.3605	6.468	6.0825	6.9635	5.967	6.1755	5.974	5.925	6.165	5.9485	5.9705	5.704	6.8695	6.0825
RNU6-423P	3.144	3.421	3.354	3.449	4.294	4.158	4.102	3.075	3.377	3.347	3.155	3.433	3.527	3.474	3.297	3.628	3.027	3.332
FLVCR1	5.727	5.861	5.792	5.846	5.43	5.68	5.547	5.695	5.844	5.969	6.147	5.875	5.874	5.974	5.826	5.759	5.463	5.848
VASH2	6.993	7.111	6.919	7.323	7.48	7.305	7.18	7.074	7.328	7.229	7.255	6.926	6.936	6.638	7.075	6.918	7.316	7.241
RPS6KC1	6.91	7.497	7.411	7.233	7.168	6.791	7.835	6.595	7.403	7.405	7.695	7.289	7.349	7.459	7.499	7.598	6.854	7.385
PROX1	6.073	5.841	5.641	6.489	6.107	6.55	6.45	6.641	6.38	6.923	6.378	5.665	6.399	6.401	5.461	6.008	6.442	5.949
SMYD2	6.835	7.05	6.969	7.122	7.297	7.156	7.097	6.553	6.855	6.892	6.982	7.228	7.289	7.209	7.343	7.538	6.683	7.113
CENPF	6.072	5.376	5.313	5.356	5.659	5.33	5.731	5.647	6.248	5.512	5.453	5.455	5.449	5.622	6.209	5.47	5.792	5.538
KCNK2	7.078	6.076	6.338	6.209	6.461	6.319	6.107	7.09	6.045	5.94	5.909	6.034	5.931	6.63	6.032	6.054	6.771	6.208
KCTD3	7.676	8.276	8.122	7.992	7.822	7.47	7.914	7.364	7.864	8.342	8.272	7.915	7.816	8.191	8.199	7.989	7.023	8.137
SPATA17	4.472	4.649	4.689	4.289	5.321	4.775	5.412	4.442	4.882	4.417	4.826	4.438	4.97	4.814	4.741	4.336	4.312	4.617
RNU1-141P	5.676	5.419	5.347	5.396	5.922	5.69	5.386	5.493	5.449	5.392	5.164	5.249	5.058	5.334	5.204	5.109	5.799	5.605
RRP15	6.779	6.8	6.834	6.658	6.543	6.44	6.954	6.732	6.289	6.555	6.655	6.8	6.566	6.553	6.837	6.618	6.34	6.877
TGFB2	6.56	6.675	6.812	7.088	7.315	7.242	7.393	6.856	7.373	6.806	7.746	6.618	6.976	7.359	6.678	6.588	6.44	6.532
LYPLAL1	6.83	7.206	7.344	6.571	6.284	6.167	5.342	6.39	6.509	7.373	6.999	6.956	7.085	7.307	7.428	7.659	6.474	7.191
RNA5SP76	7.41	6.852	6.899	6.478	5.622	6.341	5.825	7.157	6.618	7.102	6.885	6.327	6.664	6.748	6.871	6.232	7.391	6.814
IARS2	8.922	9.247	9.134	8.77	9.108	8.837	9.028	8.419	8.574	9.391	8.828	8.864	8.834	9.222	9.154	9.047	8.671	9.257
MARK1	7.704	7.981	7.895	8.185	8.17	7.487	7.826	6.92	7.27	7.89	7.301	7.845	7.913	7.763	8.136	7.93	7.382	8.083
C1orf115	8.749	8.987	8.826	8.945	8.978	8.762	8.663	8.175	8.706	8.74	8.687	8.969	8.627	8.915	8.645	8.654	8.526	8.912
MARC2	7.461	8.263	8.1	7.793	7.938	8.043	7.819	7.562	7.348	8.295	7.705	7.626	7.644	7.874	7.982	8.257	7.589	8.286
MARC1	9.271	9.889	9.719	9.588	9.804	9.301	9.448	8.962	8.485	9.777	8.47	9.255	8.982	9.279	9.376	9.433	9.58	10.109
RNU6ATAC35P	4.844	4.526	5.102	4.464	4.747	4.911	5.091	4.189	4.067	4.976	4.233	4.481	4.158	4.377	4.656	4.647	4.647	4.96
HLX	6.932	7.327	7.311	7.311	7.665	7.25	7.354	7.209	7.568	7.2	7.304	7.268	7.264	7.223	7.369	7.091	7.14	7.281
MIA3	7.962	8.195	8.222	8.101	7.664	8.011	7.988	7.661	7.906	8.616	8.302	8.101	7.824	8.207	8.245	8.171	7.619	8.331
BROX	8.821	8.938	9.028	8.973	8.655	8.266	8.812	8.37	8.854	9.606	9.169	8.878	8.947	9.419	9.45	9.261	8.659	9.398
FAM177B	5.802	5.386	5.449	5.292	6.144	5.828	5.559	6.154	5.075	5.332	5.294	5.25	5.411	5.309	5.226	5.506	5.843	5.298
DISP1	6.778	7.073	7.751	6.985	6.419	8.367	8.338	8.129	7.249	8.15	8.583	7.085	8.671	8.998	7.997	7.176	6.297	7.356
CCDC185	7.194	7.43	7.452	7.241	7.128	7.489	7.216	7.414	7.441	7.097	7.383	7.456	7.403	7.356	7.28	7.215	7.334	7.551
CAPN2	9.231	9.696	9.778	9.503	9.424	9.792	9.903	9.227	9.92	9.911	10.005	9.88	9.848	9.861	9.88	9.845	8.711	9.779
FBXO28	7.843	8.358	8.288	8.349	8.18	8.046	8.78	7.568	8.157	8.578	8.279	8.241	8.168	8.415	8.486	8.242	7.62	8.483
DEGS1	8.134	8.482	8.483	8.235	7.658	7.184	7.979	7.478	8.195	8.476	8.34	8.575	8.181	8.448	8.428	8.541	7.857	8.359
RNU6-1008P	5.521	3.885	3.934	3.706	5.526	4.616	4.731	5.036	4.285	4.468	4.387	4.249	4.459	4.074	4.162	3.654	4.316	4.262
CNIH4	7.645	8.352	8.227	8.166	8.259	7.682	8.361	7.512	8.134	8.468	8.437	8.189	8.259	8.528	8.263	8.54	7.426	8.123
CNIH3	6.116	5.421	5.509	5.691	5.878	6.185	5.724	6.304	5.663	5.722	5.78	5.94	5.665	5.621	5.799	5.996	5.987	5.702
DNAH14	4.11	4.20966666666667	4.006	4.08166666666667	4.82833333333333	4.92666666666667	4.87633333333333	4.28933333333333	4.077	4.186	4.27033333333333	4.105	3.971	4.11966666666667	4.20133333333333	4.49166666666667	4.168	4.29
SRP9	8.2945	8.9145	9.031	8.665	7.855	7.7955	8.3835	8.1865	8.6065	9.3035	8.872	8.781	8.7985	9.136	9.0865	8.991	8.3595	8.997
EPHX1	9.152	9.634	8.995	9.55	9.514	9.363	9.648	8.49	8.888	9.714	8.898	9.305	9.182	9.209	9.286	9.663	9.412	9.752
H3F3A	9.69575	9.90525	10.0235	10.201	9.839	9.7155	10.19725	9.3705	10.074	10.13025	10.158	10.0025	9.9345	10.007	10.2145	10.25	9.45725	10.18475
MIXL1	7.542	7.26	7.314	7.236	7.147	7.135	6.936	7.425	7.207	6.989	7.073	7.396	7.571	7.197	7.063	7.154	7.481	7.046
RN7SKP165	4.82	4.712	4.595	4.444	4.911	4.938	4.804	4.958	4.414	4.232	4.809	4.473	5.02	4.489	4.556	5.092	4.881	4.31
C1orf95	6.835	6.926	6.734	6.862	7.139	6.571	6.976	6.681	6.718	6.704	6.984	6.787	6.971	7.11	6.785	6.806	6.891	6.785
PSEN2	7.436	7.642	7.552	7.531	7.572	7.557	7.958	7.337	7.176	7.707	7.785	7.611	7.12	7.563	7.509	7.418	7.661	7.617
ADCK3	7.632	8.979	8.414	8.096	8.527	9.457	8.355	7.599	7.867	8.442	7.744	8.245	8.176	7.885	8.151	7.787	7.886	8.776
BTF3P9	5.951	6	6.091	5.931	5.804	5.997	5.375	5.693	5.995	5.735	6.169	5.926	6.215	5.813	5.87	6.017	5.549	5.656
RNA5SP77	5.114	5.919	5.614	5.813	5.461	5.709	5.399	5.498	6.229	5.301	5.67	6.07	6.092	5.202	5.592	5.702	5.531	5.647
ZNF678	6.0365	6.0145	6.007	5.9705	6.2935	6.5925	6.2445	6.317	5.898	6.1515	6.098	6.146	5.669	6.0485	6.2515	5.908	5.859	5.8415
SNAP47	7.533	7.684	7.54	7.581	7.609	7.773	7.992	7.615	7.631	7.542	7.763	7.507	7.524	7.562	7.566	7.068	7.58	7.52
PRSS38	6.445	5.989	5.86	5.883	5.917	5.962	5.878	6.128	5.687	5.792	5.787	5.974	5.931	5.732	5.771	5.997	6.196	6.125
WNT3A	6.377	6.463	6.437	6.484	6.619	6.212	6.955	6.789	6.566	6.478	6.45	6.537	6.397	6.405	6.354	6.422	6.862	6.487
ARF1	9.639	10.139	10.164	10.126	10.174	10.032	10.268	9.544	10.167	10.27	10.345	10.111	10.068	10.235	10.271	10.035	9.767	10.155
GUK1	8.719	9.264	9.209	9.464	9.407	9.385	9.501	8.743	9.572	8.691	9.268	9.456	9.295	8.788	8.902	9.173	8.831	9.063
GJC2	7.818	8.176	7.927	8.294	8.138	8.118	8.262	7.955	8.303	8.122	8.068	8.207	8.328	8.222	8.186	8.137	7.979	8.167
IBA57	6.762	6.879	6.87	7.029	7.312	7.288	7.237	6.847	6.887	6.887	7.012	6.801	6.862	6.944	6.829	6.879	6.922	7.057
OBSCN	7.008	6.862	6.978	6.901	7.075	7.218	7.026	7.194	6.951	6.9	6.985	6.845	7.052	6.942	6.828	6.678	7.022	6.826
HIST3H2BB	6.605	5.945	5.966	6.238	5.919	6.977	5.779	6.606	5.725	6.093	5.857	6.054	6.252	6.351	6.277	6.11	6.44	6.288
RNF187	8.147	8.515	8.459	8.811	8.773	8.621	8.451	8.281	8.684	8.267	8.53	8.66	8.624	8.398	8.441	8.776	8.476	8.602
RNA5SP19	6.617	7.055	6.57	7.712	5.447	5.593	6.071	7.304	7.399	7.338	7.014	8.075	7.122	6.486	6.997	7.723	7.591	7.578
DUSP5P1	6.4505	6.037	6.04	6.149	6.7125	6.668	6.711	6.077	6.6785	6.178	6.428	6.2215	6.5265	6.2225	6.4105	6.0155	6.5915	6.3215
FTH1P2	11.488	10.378	10.754	10.842	9.88	9.165	9.277	10.768	10.419	10.387	10.186	10.658	10.656	10.332	11.14	11.042	10.916	11.389
RHOU	7.153	8.272	8.315	8.762	9.449	8.789	8.947	8.27	9.046	7.878	9.018	7.919	8.318	8.546	8.398	7.908	7.514	8.189
TMEM78	5.399	5.123	4.605	4.94	5.041	5.883	5.801	5.501	4.813	4.851	4.566	4.899	5.037	4.804	4.432	4.916	5.214	4.968
RAB4A	6.773	6.797	6.87	6.699	6.674	6.275	6.039	6.478	6.848	6.853	6.842	6.618	6.491	6.697	6.985	6.662	6.43	7.158
RNA5SP78	7.108	7.065	6.978	6.972	7.274	7.409	6.878	6.795	7.238	6.799	6.925	7.352	7.68	7.212	7.168	6.659	6.764	7.188
URB2	6.124	6.418	6.324	6.15	6.655	6.281	6.567	5.999	6.039	6.318	6.385	6.181	6.282	6.353	6.256	6.056	6.271	6.663
GALNT2	8.148	8.527	8.661	8.486	8.707	8.641	8.658	7.838	8.764	8.419	8.671	8.462	8.239	8.469	8.882	8.277	7.793	8.686
COG2	6.873	7.025	7.202	6.589	6.284	6.956	6.348	6.288	6.565	7.043	6.966	7.095	7.225	7.161	7.256	7.147	6.476	7.231
CAPN9	5.603	5.018	5.123	5.136	5.225	5.246	4.672	5.572	5.05	5.031	5.117	4.964	5.498	5.15	4.965	4.924	5.705	4.893
RNA5SP79	5.993	6.289	6.433	6.688	6.065	6.495	6.177	6.25	7.082	6.08	6.572	7.039	6.908	6.336	6.293	6.421	6.233	6.341
RN7SL837P	6.804	6.801	6.946	6.881	6.348	6.812	6.145	6.874	6.821	6.557	6.839	6.72	6.857	6.859	6.848	6.413	6.945	6.63
ARV1	7.114	8.101	7.765	7.424	7.855	7.522	7.793	7.057	7.519	7.974	7.781	7.788	7.689	7.76	7.711	7.985	6.712	7.964
TRIM67	7.143	6.827	6.751	6.836	6.545	7.024	6.964	7.218	6.949	6.765	6.63	6.812	7.023	6.749	6.685	6.72	7.183	6.745
GNPAT	8.87	9.065	9.176	8.548	8.629	8.42	9.018	8.35	8.803	9.461	9.073	8.952	9.122	9.254	9.251	9.216	8.513	9.103
SPRTN	6.889	6.931	6.715	6.694	6.93	6.878	7.234	6.859	6.659	6.936	6.94	6.767	6.57	6.899	7.068	6.883	6.836	7.153
TSNAX	7.527	8.092	7.835	7.65	6.082	7.118	7.173	7.019	7.286	8.357	7.893	7.626	7.405	7.97	8.006	7.57	6.998	7.934
DISC1	6.692	6.722	6.718	6.706	6.796	6.75	6.763	6.547	6.633	6.68	6.725	6.743	6.718	6.807	6.739	6.649	6.521	6.489
RNU5A-5P	3.116	3.219	3.185	3.252	3.968	4.607	4.397	3.194	3.152	3.346	3.207	3.575	3.312	2.929	3.078	4.086	3.066	3.508
RN7SL299P	7.014	7.512	7.219	7.461	7.612	7.985	7.333	7.188	7.793	6.97	7.348	7.591	7.662	7.174	7.125	7.19	7.212	7.192
RNU6-1211P	5.256	3.897	3.936	4.004	4.781	5.001	4.551	5.238	4.197	3.792	3.935	4.002	4.396	4.106	4.167	4.264	4.414	3.827
MAP10	6.442	6.544	6.715	6.663	7.12	7.005	6.631	6.464	6.839	6.805	6.757	6.754	7.091	6.733	6.644	7.516	6.689	7.105
NTPCR	6.391	7.145	7.328	7.106	7.869	7.7	7.325	6.179	7.309	7.283	7.17	7.197	7.146	7.351	7.154	7.16	6.374	7.396
KIAA1804	6.078	5.721	6.056	6.011	6.114	6.416	6.38	6.108	6.164	5.984	5.935	5.883	6.331	6.093	5.913	6.045	6.504	5.941
KCNK1	5.981	5.764	5.948	6.011	6.21	6.299	6.449	6.409	6.29	5.963	6.515	5.651	6.013	6.32	5.981	6.24	6.422	5.989
SLC35F3	7.526	7.144	7.046	7.242	7.245	7.146	7.138	7.405	7.028	7.288	7.191	7.184	7.232	7.279	7.235	7.124	7.379	7.418
COA6	5.994	6.483	6.506	6.148	6.659	6.355	6.212	6.016	6.245	6.194	6.373	6.553	6.468	6.15	6.345	6.31	5.757	6.331
RNY4P16	6.098	6.638	5.534	6.28	6.705	6.122	6.842	6.075	6.684	5.639	6.366	6.317	6.079	6.005	6.334	7.227	7.264	6.186
RN7SL668P	6.89	7.931	7.61	8.021	8.384	8.082	8.121	6.876	8.131	7.29	7.588	7.979	8.095	7.553	7.138	8.068	7.501	7.789
GGPS1	6.918	7.264	7.286	7.188	6.879	7.374	6.907	6.662	6.86	7.271	7.114	7.018	6.938	7.308	7.323	7.199	6.802	7.45
TBCE	6.612	6.781	6.77	6.347	6.729	6.459	6.6	6.177	6.72	6.927	6.795	6.831	6.834	6.788	7.103	6.994	6.121	6.742
RNU6-968P	5.656	5.316	5.963	5.128	6.692	5.622	6.383	5.065	5.839	5.489	6.101	4.725	5.182	6.403	5.508	6.44	4.515	5.222
GPR137B	7.766	8.221	8.276	8.157	8.303	7.877	8.139	7.48	8.078	8.228	8.31	8.377	8.251	8.437	8.865	8.665	7.457	8.591
RNU2-70P	3.296	3.341	3.216	3.167	5.177	4.098	4.893	3.259	3.658	3.191	3.43	3.205	3.664	3.116	3.229	4.325	3.349	3.209
EDARADD	5.837	5.906	5.845	5.738	6.156	6.75	6.135	5.915	5.837	5.852	5.806	5.906	6.23	5.938	5.683	5.874	6.206	5.904
LGALS8	7.939	8.331	8.431	8.3	8.305	8.209	8.469	8.207	7.957	8.831	8.647	8.322	8.551	8.683	8.609	8.272	8.234	8.425
ACTN2	6.213	5.937	6.029	5.991	6.121	6.166	6.161	6.419	6.047	5.927	6.039	5.853	6.198	5.98	6.014	5.837	6.291	6.185
MTR	7.618	8.182	8.343	8.249	8.216	8.45	8.569	7.764	8.194	8.349	8.364	7.978	8.112	8.396	8.539	8.201	7.756	8.29
RPL35P1	8.507	8.884	9.176	8.876	7.918	8.066	8.388	8.89	9.169	8.618	8.641	9.131	9.285	8.553	8.726	9.114	8.611	8.66
RYR2	5.487	5.488	5.801	5.491	5.276	6.44	6.14	5.914	5.905	5.794	6.161	5.371	6.097	5.875	5.59	5.195	5.443	5.246
RN7SKP195	7.147	7.148	7.169	7.27	7.133	7.253	7.099	7.57	7.452	7.136	7.226	7.313	7.127	7.314	7.127	6.659	7.366	6.992
LOC100130331	8.662	8.956	9.028	8.919	7.637	8.046	8.707	9.048	9.037	9.175	9.051	8.853	8.801	9.088	9.205	8.616	8.891	9.176
KRT18P32	6.443	6.455	6.481	6.381	6.549	6.302	6.771	6.89	6.547	6.601	6.436	6.16	6.706	6.492	6.169	6.459	6.399	6.319
CHRM3	5.399	4.995	4.955	5.026	5.27	5.35	5.288	5.259	5.021	4.97	4.883	4.87	5.03	4.879	4.846	5.093	5.677	5
FMN2	5.845	5.531	5.694	5.61	5.838	5.727	5.958	6.369	5.556	5.664	5.67	5.766	5.828	5.713	5.656	5.741	5.792	5.621
RNU5F-8P	3.034	2.9	2.894	2.945	3.846	4.095	3.26	3.001	2.915	2.92	2.854	2.9	3.255	2.976	2.881	3.07	3.076	3.174
KMO	4.304	4.092	4.307	4.123	5.03	4.463	4.478	4.109	4.344	4.065	4.346	4.307	4.25	4.107	4.77	4.338	4.072	4.111
WDR64	4.498	4.447	4.469	4.452	4.674	4.558	4.57	4.493	4.453	4.246	4.311	4.233	4.443	4.371	4.236	4.605	4.499	4.349
EXO1	5.835	5.21	5.29	5.25	5.431	4.735	5.17	5.857	5.877	5.324	5.319	5.14	5.561	5.351	5.585	5.395	5.926	5.49
SDCCAG8	7.462	7.798	7.75	7.862	7.326	7.925	7.881	7.63	7.63	8.027	8.035	7.749	7.906	7.859	8.028	7.95	7.392	7.88
ZBTB18	6.761	6.819	6.995	7.227	6.939	7.306	7.276	6.533	7.06	7.002	6.923	7.246	6.891	6.891	7.025	7.247	6.668	7.045
LOC440742	5.287	4.906	5.059	5.051	5.584	5.774	5.463	5.288	4.938	5.194	5.228	5.325	5.127	5.327	5.081	5.136	5.153	5.122
RN7SL148P	9.375	8.973	8.908	9.035	8.156	8.969	8.325	9.46	8.87	8.983	8.777	9.092	9.067	9.024	8.99	8.615	9.437	9.069
C1orf100	5.391	5.145	4.845	5.261	5.64	5.45	5.549	5.447	5.115	5.065	4.833	4.901	5.348	5.014	4.851	5.227	5.438	5.138
C1orf101	5.844	5.603	5.704	5.773	5.973	5.835	5.716	5.904	5.512	5.706	5.663	5.507	5.69	5.939	5.832	5.728	5.86	5.73
DESI2	7.294	8.049	8.022	7.961	8.276	8.275	9.025	7.007	8.23	8.205	8.091	8.185	8.115	7.942	7.935	7.816	7.473	8.373
COX20	7.377	8.08	7.782	7.709	7.399	7.518	7.924	7.29	7.51	7.869	8.076	7.663	7.831	7.924	7.991	7.679	7.268	7.873
RN7SKP55	7.586	7.651	7.706	8.045	6.678	7.152	7.272	7.961	8.054	7.345	7.579	8.106	8.281	7.637	7.733	8.233	8.333	7.74
RNU6-947P	2.846	2.996	2.954	2.983	3.602	4.141	3.253	2.763	3.001	3.069	2.782	2.956	3.004	3.111	2.948	3.098	2.759	2.849
EFCAB2	6.7475	6.544	6.313	6.3825	6.459	6.3225	6.295	6.4425	6.224	6.57	6.497	6.504	6.3825	6.063	6.4865	6.195	6.261	6.4255
RNU6-1089P	6.118	6.887	6.798	6.655	5.849	7.184	7.298	6.098	6.886	6.838	7.375	6.361	6.609	6.906	6.842	6.159	5.835	6.87
RNU6-999P	6.811	6.368	6.395	6.184	6.631	7.095	6.244	6.834	5.774	6.645	6.35	6.488	6.136	6.166	6.421	6.023	6.427	6.106
KIF26B	6.742	6.398	6.561	6.653	7.065	6.421	6.079	7.052	6.802	6.715	6.53	6.469	6.836	6.586	6.438	6.279	7.147	6.544
CNST	6.144	6.938	6.969	6.729	6.185	6.39	6.916	6.306	6.585	7.107	6.761	6.713	6.644	6.835	6.821	6.471	5.995	6.974
SCCPDH	8.704	9.194	8.757	8.254	8.503	8.249	8.399	8.182	8.27	8.587	8.509	8.796	8.486	8.507	9.125	8.546	8.196	9.247
LINC01341	5.827	5.547	5.595	5.491	5.744	5.947	5.538	5.869	5.608	5.369	5.608	5.859	5.701	5.205	5.47	5.439	5.944	5.585
VN1R5	4.042	3.851	3.979	4.01	4.623	4.737	4.284	4.172	3.965	3.901	3.899	3.833	3.875	3.868	3.945	3.96	4.625	3.948
NLRP3	7.156	6.944	7.054	7.392	8.467	6.748	7.153	7.32	7.003	7.175	6.615	7.054	7.177	7.061	7.355	7.306	7.272	7.033
OR2W5	7.227	6.313	6.377	6.161	6.317	6.576	6.036	7.44	6.434	6.293	6.046	6.233	6.521	6.183	6.281	6.066	6.843	6.645
GCSAML	5.307	4.595	4.878	4.553	5.641	5.741	5.79	5.007	4.774	4.676	4.73	4.747	4.768	4.643	4.866	4.516	5.039	5.028
OR2G2	6.051	5.88	6.093	5.784	4.93	5.844	5.764	5.894	6.093	5.615	6.009	6.075	6.008	5.752	5.603	5.041	5.615	5.827
OR2G3	5.82	4.943	4.981	5.151	5.44	4.815	4.85	5.901	4.798	5.206	4.454	4.732	5.286	5.248	5.019	5.405	5.944	5.495
OR14L1P	3.646	3.574	3.395	3.575	4.189	4.06	3.928	3.786	3.671	3.813	3.46	3.573	3.886	3.69	3.478	3.519	3.81	3.938
OR14K1	7.1	6.031	6.049	6.162	5.54	6.2	5.541	7.091	5.636	6.63	6.314	5.477	5.524	6.031	5.944	6.007	6.79	5.963
OR9H1P	5.175	4.905	4.724	4.773	5.564	5.289	5.118	4.861	4.649	4.842	4.694	4.673	4.917	4.957	4.66	4.772	5.033	4.759
OR2W3	7.43166666666667	6.72866666666667	6.92366666666667	6.87533333333333	6.803	6.95933333333333	6.85366666666667	7.67433333333333	6.89533333333333	6.88366666666667	6.85766666666667	6.75266666666667	7.01466666666667	7.03966666666667	6.961	6.78166666666667	7.392	6.889
OR2T8	7.211	5.534	5.743	5.641	6.29	5.753	6.363	7.568	5.841	6.407	5.647	5.349	6.087	6.082	6.15	6.226	7.12	6.24
OR2AJ1	6.504	5.184	4.934	5.335	6.62	5.364	6.094	6.469	5.102	5.371	5.073	5.099	5.202	5.353	4.955	4.83	6.368	5.539
OR2L13	6.187	6.037	5.985	5.8	6.083	5.937	5.633	6.281	5.542	5.849	5.695	5.644	5.782	5.87	5.386	5.682	6.425	5.761
OR2L8	5.772	5.332	5.139	5.218	6.025	5.308	5.684	5.771	5.061	4.914	5.424	5.215	5.299	5.307	5.015	5.224	5.652	4.568
OR2AK2	5.591	5.061	4.909	4.804	5.08	4.771	4.819	5.625	4.812	4.99	4.9	4.595	5.177	4.939	4.632	4.707	5.62	4.81
OR2L5	4.226	4.225	4.015	3.948	5.312	4.811	4.595	4.137	4.163	4.288	4.078	4.146	4.073	4.333	4.057	4.272	4.152	4.297
OR2L2	5.326	5.2	5.274	5.255	6.204	5.214	5.443	5.163	5.381	5.386	5.541	5.946	5.499	5.253	5.034	5.634	5.338	5.095
OR2L3	5.494	5.355	5.111	5.302	6.379	5.991	5.581	5.199	5.745	4.885	5.356	5.299	5.086	5.147	4.73	5.227	5.508	5.072
OR2M7	5.576	4.754	4.7625	4.562	5.4855	4.9935	4.743	5.688	4.8	4.705	4.639	4.8065	4.871	4.7785	4.7565	4.7555	5.33	4.7445
OR2M5	6.966	6.622	6.632	6.688	7.234	6.89	6.759	7.181	6.537	6.456	6.619	6.511	6.631	6.399	6.582	6.589	6.922	6.822
OR2M2	3.88	3.351	3.632	3.453	4.865	4.502	4.254	4.015	3.662	3.674	3.671	3.58	3.554	3.751	3.501	3.576	3.72	3.504
OR2M3	5.009	4.614	4.451	4.475	6.021	5.336	5.309	5.509	4.509	4.303	4.089	4.475	4.722	4.427	4.447	4.45	5.047	4.608
OR2M4	6.761	6.023	5.689	6.072	5.728	6.249	6.148	6.817	5.959	6.094	5.953	5.868	6.167	5.973	5.805	5.919	6.988	5.825
OR14C36	7.841	6.271	6.371	6.551	7.946	7.143	7.298	8.065	6.33	6.665	6.438	6.365	6.307	6.755	6.525	6.597	8.177	6.69
OR2T4	5.527	4.209	4.062	4.132	5.957	5.085	4.857	5.917	4.348	4.613	4.137	3.83	4.499	4.288	4.317	4.217	6.061	4.061
OR2T6	6.074	4.876	4.784	4.749	5.423	4.842	5.713	6.112	4.802	4.71	4.954	4.648	4.645	4.89	4.886	4.102	5.36	4.491
OR2T1	7.57	6.344	6.579	6.421	6.722	6.977	6.438	7.63	6.394	6.638	6.392	6.548	6.609	6.409	6.586	6.266	7.385	6.459
OR2T35	6.35	5.585	5.6575	5.7495	5.584	5.061	5.7965	6.4095	5.365	5.433	5.4705	5.4065	5.7195	5.433	5.3975	5.405	6.475	5.3745
OR2T34	6.66	5.895	5.7675	5.975	6.504	6.343	6.183	7.1135	5.6595	6.02	5.714	5.953	5.753	5.895	5.568	5.922	7.075	5.725
OR2T29	4.225	4.164	3.744	3.7135	4.4335	3.8235	3.8095	4.209	3.734	3.877	3.9585	3.6815	3.859	4.1575	4.1285	3.7715	4.145	3.662
OR2G6	6.476	5.737	6.016	6.132	6.519	6.454	5.673	6.854	5.967	6.167	5.815	5.771	5.679	6.359	5.971	5.473	6.684	5.96
ZNF672	7.232	7.368	7.262	7.372	7.517	7.554	7.393	7.247	7.61	7.383	7.433	7.43	7.198	7.283	7.527	7.359	7.32	7.36
PGBD2	5.279	5.617	5.497	5.28	6.07	5.22	5.23	4.945	5.331	5.29	5.397	5.588	5.512	5.456	5.441	5.33	5.078	5.374
LOC102723981	8.11	8.221	8.478	8.027	7.052	7.309	8.047	7.949	8.174	8.449	8.32	8.47	8.5	8.41	8.196	8.752	7.972	8.171
WASH1	7.9915	8.56533333333334	8.63083333333333	8.423	7.95733333333333	8.48583333333333	8.4455	8.15416666666667	8.36833333333333	8.18516666666667	8.6385	8.38566666666667	8.281	8.39316666666667	8.16083333333333	8.01483333333333	8.21016666666667	8.31516666666667
FAM138A	4.9895	5.187	4.98975	4.88075	5.17	5.97	5.19725	5.05625	5.14975	5.1475	5.15275	4.892	5.12225	5.052	5.0175	4.88375	5.0415	4.9585
RNU6-447P	5.79	6.19	6.488	6.359	6.647	6.889	6.978	5.615	5.842	7.176	6.51	6.223	5.114	6.127	6.383	6.133	5.477	5.997
RPL23AP7	8.31625	8.4975	8.54325	8.16325	7.33675	7.39225	7.99775	8.0725	8.2625	8.5665	8.3405	8.53925	8.5285	8.54575	8.35825	8.7585	8.00875	8.3235
MT-TQ	10.181	11.165	10.893	10.273	11.377	11.593	11.866	10.97	10.022	10.816	10.62	10.569	10.118	10.204	9.917	10.006	11.502	11.303
MT-TA	11.108	11.534	11.311	11.364	11.824	12.072	12.111	11.213	10.883	10.944	10.997	11.32	11.375	11.091	10.464	11.166	11.564	11.054
MT-TN	8.509	8.816	8.528	8.84	6.308	7.424	7.017	8.537	7.574	8.092	8.074	8.997	8.552	7.948	7.775	8.78	8.693	8.431
MT-TY	9.186	9.603	9.701	8.725	8.476	9.121	6.74	8.645	9.001	8.362	8.769	9.261	9.409	8.625	8.999	9.125	8.03	9.24
MT-TS1	10.205	11.293	11.281	10.482	10.678	11.075	10.558	10.26	10.674	10.365	10.84	10.796	10.305	10.4	10.156	9.567	10.581	10.047
RNU6-1199P	4.151	4.231	4.55	4.249	4.922	5.125	4.429	4.139	3.714	4.732	4.448	3.985	3.95	4.112	4.215	4.177	3.637	4.001
LINC00115	7.583	7.379	7.314	7.36	7.76	7.819	7.753	7.678	7.418	7.387	7.412	7.654	7.359	7.447	7.12	7.504	7.576	7.274
NOC2L	7.071	8.062	8.224	7.948	8.143	8.236	8.389	7.176	8.233	7.792	8.197	8.077	8.096	8.071	7.975	7.789	7.375	8.074
PERM1	7.399	7.391	7.206	7.19	6.972	7.394	6.783	7.458	7.296	7.061	7.134	7.343	7.416	7.192	7.179	7.146	7.641	7.376
HES4	7.707	8.057	8.139	8.521	8.641	8.414	8.375	7.884	8.295	8.074	7.859	8.238	8.39	8.205	8.11	8.564	7.96	8.628
C1orf159	7.037	7.198	7.185	7.188	6.97	6.858	7.651	7.018	7.098	7.287	7.269	7.177	7.109	7.239	7.039	7.121	7.178	7.17
TNFRSF18	8.293	8.038	7.938	8.221	8.166	7.992	8.152	8.332	8.009	7.998	8.012	8.078	8.113	7.993	7.995	7.856	8.198	8.232
TNFRSF4	7.377	7.529	7.389	7.558	7.696	7.366	7.702	7.261	7.45	7.618	7.439	7.501	7.482	7.5	7.474	7.539	7.347	7.674
SDF4	8.337	8.655	8.481	8.588	8.706	8.704	8.637	8.34	8.736	8.512	8.731	8.511	8.449	8.577	8.605	8.453	8.465	8.545
FAM132A	7.236	7.447	7.459	7.691	7.67	7.584	7.477	7.336	7.417	7.356	7.241	7.51	7.528	7.399	7.301	7.552	7.761	7.4
UBE2J2	7.055	7.593	7.484	7.378	7.583	7.474	7.662	7.202	7.367	7.327	7.577	7.443	7.374	7.384	7.336	7.409	7.222	7.45
ACAP3	7.848	7.856	7.766	7.84	7.513	7.904	7.869	7.846	7.933	7.724	8.158	7.665	7.86	7.824	7.789	7.567	7.678	7.648
CPSF3L	7.964	7.905	8.146	8.042	8.132	8.003	7.981	8.145	8.159	8.097	8.172	7.962	8.077	8.195	8.027	7.806	7.89	8.186
DVL1	7.714	8.281	8.246	8.369	8.541	8.348	8.452	7.97	8.432	7.952	8.214	8.322	8.225	8.16	7.976	8.269	7.934	8.233
MXRA8	9.356	10.04	9.637	10.32	10.169	9.578	10.097	9.399	10.33	9.925	10.201	10.091	9.64	9.689	9.59	10.259	10.011	10.201
AURKAIP1	8.3545	8.913	8.724	8.8785	9.298	9.1115	9.085	8.538	8.973	8.7465	8.6205	8.8505	8.8235	8.705	8.4325	8.736	8.967	8.6745
CCNL2	8.233	8.9215	8.827	8.796	8.5655	8.9815	8.969	8.1785	8.776	8.8725	9.1465	8.7445	8.7275	8.806	8.775	8.579	8.0955	8.5335
MRPL20	7.398	7.763	7.7345	7.5285	7.0185	6.9665	7.289	7.448	7.239	7.552	7.6965	7.521	7.35	7.4725	7.369	7.1455	7.3365	7.372
CDK11A	7.407	7.525	7.441	7.534	7.614	7.559	7.426	7.064	7.3	7.577	7.584	7.445	7.459	7.516	7.532	7.227	7.322	7.387
SLC35E2B	8.15	8.344	8.093	8.135	8.231	8.305	8.196	7.864	8.198	8.195	8.384	8.2	7.994	8.382	8.288	8.161	7.99	8.278
NADK	7.724	7.868	7.913	7.914	8.131	7.981	8.031	7.551	7.802	7.484	7.758	7.784	7.614	7.955	8.119	7.573	7.637	8.151
GNB1	10.231	10.405	10.481	10.377	10.777	10.629	10.912	9.601	10.35	10.54	10.671	10.299	10.243	10.585	10.667	10.359	10.082	10.561
TMEM52	7.657	7.361	7.57	7.592	7.354	7.411	7.403	8.025	7.632	7.855	7.409	7.613	7.902	7.975	7.544	7.695	8.147	7.759
KIAA1751	5.926	5.615	5.7955	5.842	6.473	5.9025	6.0155	6.118	6.02	5.855	5.6725	5.9405	5.812	5.7755	5.711	5.8165	6.0935	5.933
LOC728690	7.869	7.734	7.624	7.938	7.565	7.567	7.61	7.911	7.666	7.579	7.714	7.757	7.62	7.684	7.535	7.618	7.908	7.831
LOC100506504	6.432	6.415	6.288	6.352	6.474	6.885	6.512	6.952	6.173	6.275	6.144	6.177	6.154	6.336	6.09	5.98	6.844	6.362
LOC100129534	6.781	6.38	6.349	6.565	5.966	6.493	6.838	6.851	6.424	6.787	6.597	6.582	6.99	6.56	6.489	6.813	7.312	6.741
PEX10	6.645	7.034	6.897	6.694	6.752	6.577	6.304	6.39	6.637	6.603	6.773	6.774	6.822	6.819	6.846	6.94	6.697	6.838
PANK4	7.161	7.63	7.53	7.475	7.836	7.647	7.496	7.248	7.583	7.662	7.683	7.609	7.569	7.398	7.462	7.451	7.383	7.512
HES5	6.965	7.024	7.095	7.431	7.147	7.167	7.039	6.723	7.268	7.176	7.132	7.35	7.042	7.132	7.044	7.484	7.286	7.357
TNFRSF14	7.728	8.16	8.175	8.211	8.084	8.079	7.896	7.487	8.128	7.759	8.134	8.072	8.095	8.013	7.963	7.872	7.445	8.002
MMEL1	6.082	5.922	5.999	6.048	6.12	5.999	6.149	6.035	6.168	5.698	5.791	6.121	6.228	5.834	5.909	6.193	6.326	6.048
LINC00982	6.9725	7.1875	7.1185	7.359	7.764	7.459	7.1785	6.873	7.4745	7.1865	7.0095	7.4905	7.078	6.956	6.97	7.275	7.212	7.043
MEGF6	7.818	7.757	7.703	7.838	7.476	7.729	7.75	7.833	8.018	7.659	8.068	7.724	7.933	7.891	7.676	7.613	7.803	7.808
WRAP73	6.192	6.843	6.501	6.612	7.073	7.021	7.071	6.11	6.709	6.327	6.654	6.752	6.716	6.44	6.467	6.117	6.341	6.329
TP73-AS1	7.482	7.592	7.507	7.42	7.256	7.76	7.328	7.51	7.317	7.582	7.517	7.446	7.361	7.618	7.301	7.064	7.542	7.402
LRRC47	7.873	8.153	8.236	7.956	8.089	8.382	8.301	7.612	8.017	8.014	8.169	7.911	7.81	8.129	7.955	7.868	7.889	8.07
CEP104	7.732	7.798	7.939	8.019	8.545	8.261	8.49	7.619	7.596	8.015	7.779	8.014	7.945	7.984	7.993	8.062	7.808	8.088
C1orf174	7.948	7.719	7.732	7.843	7.702	7.943	7.847	7.677	7.629	7.911	8.046	8.023	7.942	8.12	7.845	7.8	7.745	7.917
NPHP4	6.669	6.796	6.823	6.721	6.947	6.939	6.803	6.853	6.972	6.673	6.82	6.785	6.701	6.714	6.599	6.805	6.945	6.865
CHD5	7.119	6.66	6.774	6.843	6.731	6.693	6.709	7.159	6.787	6.603	6.589	6.74	6.84	6.827	6.788	6.682	7.137	6.909
RPL22	5.785	6.804	7.087	6.306	6.2	6.314	6.239	5.839	6.456	6.115	6.698	6.486	5.858	6.243	6.147	6.645	5.515	6.143
ICMT	6.836	7.58	7.548	7.504	7.753	7.305	7.764	6.961	7.515	7.525	7.553	7.591	7.337	7.47	7.684	7.859	7.037	7.808
GPR153	7.979	7.972	8.033	8.076	8.041	8.134	7.761	7.896	8.08	7.947	7.901	8.108	8.105	8.022	7.834	8.143	8.074	8.284
ACOT7	7.5	7.534	7.527	7.339	6.6665	7.4075	7.366	7.4505	7.5155	7.3255	7.448	7.553	7.6785	7.213	7.393	7.335	7.3775	7.544
HES2	6.687	6.843	6.828	7.071	7.16	7.306	6.996	6.992	7.05	6.64	6.951	7.157	7.228	7.015	6.911	7.036	7.052	7.025
TNFRSF25	8.136	8.321	8.224	8.529	8.237	8.18	8.401	8.057	8.352	8.314	8.37	8.284	8.23	8.288	8.217	8.197	8.097	8.426
PLEKHG5	6.987	7.547	7.336	7.66	7.686	7.542	7.781	6.846	7.324	7.342	7.115	7.414	7.319	7.346	7.456	7.515	7.1	7.878
NOL9	7.413	7.928	7.827	7.645	6.794	7.781	7.625	7.321	7.626	8.058	8.136	7.666	7.808	8.136	8.102	7.86	7.454	7.819
KLHL21	6.773	7.716	7.25	7.416	6.946	7.691	7.236	6.868	7.124	7.036	7.002	7.225	7.102	7.057	7.076	7.158	6.849	7.503
DNAJC11	7.264	7.808	7.89	7.535	7.461	7.64	7.848	7.185	7.432	8.022	7.826	7.579	7.605	7.77	7.869	7.492	7.28	7.87
LOC100129476	6.85	6.21	5.918	6.129	5.961	6.615	6.176	6.829	6.105	6.26	6.23	6.083	6.222	6.283	6.405	5.82	6.973	6.126
UTS2	4.92	4.497	4.457	4.483	5.076	4.65	5.237	5.209	4.493	4.572	4.629	4.217	4.622	4.349	4.506	4.56	4.9	4.502
TNFRSF9	5.874	6.018	5.956	5.934	5.934	6.067	5.291	6.02	5.903	5.958	6.263	6.079	5.843	6.042	5.789	5.698	5.714	5.795
ERRFI1	7.9	9.253	9.207	9.126	9.834	9.301	9.24	8.682	9.748	9.003	8.141	8.405	8.909	7.977	9.265	8.766	8.029	8.279
RNU1-7P	6.724	6.744	6.489	6.578	7.329	6.302	6.573	6.848	6.734	6.583	6.611	6.84	6.399	6.509	6.571	6.718	6.63	6.368
RNU6-991P	4.104	3.892	3.721	3.857	4.563	4.413	5.028	4.313	3.895	3.843	3.757	4.001	4.272	4.103	3.67	4.437	3.933	4.028
RERE	8.355	8.648	8.57	8.776	8.552	8.782	8.867	8.312	8.609	8.577	8.569	8.662	8.29	8.393	8.556	8.573	8.383	8.519
ENO1	11.162	11.228	11.247	10.906	11.783	11.608	11.795	10.211	11.193	11.35	11.683	11.033	11.073	11.267	11.229	10.882	10.86	11.206
RNU6-304P	4.698	5.15	5.214	5.16	4.954	5.806	6.345	4.488	5.413	4.916	5.489	4.993	5.414	5.492	5.208	5.435	4.403	5.309
RN7SL451P	4.792	4.456	4.918	5.115	5.848	4.803	5.504	5.083	5.15	4.645	5.052	4.911	5.164	4.935	4.811	5.599	5.34	5.437
SLC2A7	6.103	5.725	5.677	5.786	5.781	5.873	5.652	6.187	5.623	5.916	5.779	5.836	5.872	5.95	5.695	5.78	6.614	5.921
SLC2A5	7.07	8.901	6.506	6.804	7.413	7.212	6.996	7.106	6.906	6.812	6.647	7.327	6.599	6.991	6.751	6.541	7.237	6.798
GPR157	6.552	6.362	6.528	6.762	6.386	6.716	6.896	6.688	6.52	6.365	6.459	6.506	6.569	6.453	6.221	6.546	6.896	6.58
MIR34A	7.598	6.8455	6.9845	6.876	6.963	7.2675	6.9765	7.617	6.882	7.2275	6.9935	6.902	6.7245	7.111	6.8435	6.733	7.4295	7.051
RNA5SP40	6.395	5.893	5.95	5.981	5.58	5.801	6.003	6.402	5.426	6.303	5.729	5.349	6.022	5.926	6.058	5.9	6.358	6.094
C1orf200	6.143	6.148	6.135	6.135	6.473	6.068	6.153	6.184	6.033	6.049	5.973	6.108	5.928	6.072	5.856	6.065	6.331	5.966
CLSTN1	7.562	8.487	8.54	8.637	8.37	9.028	9.129	8.159	8.995	8.623	9.018	8.439	8.49	8.683	8.753	8.387	7.865	8.649
LOC645010	6.313	5.589	5.345	5.682	6.006	5.445	5.426	6.18	5.353	5.623	5.585	5.461	5.581	5.884	5.332	5.453	5.703	5.563
CTNNBIP1	8.649	8.995	8.739	8.831	8.824	8.817	9.023	8.794	8.796	8.558	8.672	8.972	8.713	8.495	8.601	8.728	8.62	8.65
LZIC	7.364	7.992	7.965	7.742	6.857	7.711	7.162	7.087	7.63	8.096	7.996	7.713	7.765	8.181	8.252	7.9	7.078	7.989
DFFA	6.825	7.362	7.465	7.163	7.1	7.216	7.68	6.834	7.374	7.385	7.463	7.267	7.087	7.559	7.515	7.046	6.888	7.292
CASZ1	7.096	6.74233333333333	6.68	6.975	6.74833333333333	6.52166666666667	6.774	6.875	6.736	6.704	6.669	6.55033333333333	6.513	6.73633333333333	6.538	6.521	7.11033333333333	6.50366666666667
C1orf127	7.794	7.063	7.205	7.146	7.493	7.071	6.824	7.7	7.23	7.039	6.715	7.143	7.051	7.031	7.001	6.971	7.245	7.153
MASP2	6.576	6.417	6.148	6.331	6.277	6.025	6.26	6.772	6.467	6.234	6.29	6.377	6.51	6.344	6.123	6.314	6.65	6.278
SRM	8.426	9.102	9.031	9.178	9.437	8.951	9.267	8.205	9.386	9.006	9.365	9.134	9.142	9.127	9.136	9.171	8.652	9.168
EXOSC10	8.279	8.56	8.467	8.453	8.371	8.604	8.705	7.971	8.475	8.791	8.653	8.596	8.688	8.709	8.676	8.826	8.116	8.751
MTOR	7.721	7.924	7.907	7.969	8.014	7.973	8.295	7.513	7.85	7.966	8.07	7.927	7.906	7.964	8.174	7.986	7.581	8.121
FBXO2	7.418	7.637	7.745	7.496	7.644	7.817	7.577	7.69	7.777	7.51	7.617	7.472	7.876	7.693	7.649	7.449	7.682	7.781
MAD2L2	7.512	7.665	7.428	7.604	7.691	7.889	7.566	7.675	7.78	7.257	7.596	7.724	7.612	7.504	7.508	7.533	7.667	7.566
MTHFR	6.464	7.152	7.137	6.985	7.276	7.284	7.413	6.551	7.383	6.906	7.357	7.056	7.054	7.145	7.051	7.11	6.387	7.018
KIAA2013	8.099	8.619	8.561	8.749	8.717	8.506	8.657	8.2605	8.744	8.4415	8.464	8.5625	8.419	8.58	8.454	8.4545	8.778	8.699
NPPA	6.012	5.538	5.51	5.636	5.679	5.909	5.823	6.058	5.318	5.635	5.489	5.286	5.514	5.551	5.61	5.465	6.3	5.678
NPPB	7.123	6.843	6.494	6.766	6.431	6.328	6.286	7.076	6.588	6.668	6.351	6.781	6.493	6.681	6.492	6.653	6.998	6.764
RNU5E-4P	3.117	3.468	3.057	3.152	4.432	3.784	3.748	3.216	3.255	3.111	3.269	3.316	3.448	3.308	2.948	4.009	3.107	2.987
RN7SL649P	7.037	5.829	6.114	6.525	6.682	5.962	7.011	7.102	5.905	6.352	5.757	6.124	6.044	6.145	6.26	6.173	7.388	6.301
RNU6-777P	3.029	3.485	3.195	3.104	3.724	4.01	3.799	3.552	3.197	3.101	3.052	3.064	3.24	2.917	2.962	3.789	3.051	3
DHRS3	8.994	10.027	9.8	9.592	9.999	10.062	10.101	9.09	9.655	9.695	9.919	9.476	9.687	9.843	9.659	9.603	9.435	9.909
PRAMEF5	5.245	4.916	4.792	5.035	5.771	5.212	5.455	5.438	5.003	4.871	4.897	4.985	4.866	5.118	5.105	4.981	5.522	5.107
HNRNPCL1	6.224	5.084	5.206	5.129	5.756	5.874	5.598	6.417	5.043	4.975	5.076	5.414	5.271	5.421	5.373	5.378	6.112	5.354
HNRNPCL2	5.922	5.308	5.316	5.221	5.87	6.181	5.234	5.7	5.124	5.181	5.187	5.21	5.59	5.626	5.252	5.292	6.038	5.294
LRRC38	6.567	6.649	6.461	6.434	7.225	6.925	6.471	6.867	6.659	6.44	6.438	6.505	6.398	6.741	6.635	6.709	6.634	6.543
RNU6-1265P	3.956	4.561	4.285	4.813	5.691	5.472	5.805	4.218	4.469	4.391	4.535	4.837	4.66	4.42	4.403	5.245	4.065	4.668
CASP9	6.649	7.055	6.988	7.189	6.944	6.941	6.491	6.813	7.425	7.012	7.322	7.01	7.239	7.109	7.212	6.957	6.739	7.016
AGMAT	7.089	6.776	6.733	6.746	6.725	6.763	6.299	7.188	6.938	6.674	6.475	6.743	6.875	6.67	6.913	6.57	7.342	6.945
UQCRHL	7.905	9.564	9.25	8.97	8.521	9.043	8.54	8.358	8.897	8.921	8.677	9.055	9.37	8.876	8.82	9.522	8.747	9.175
FLJ37453	6.188	6.404	6.282	6.445	6.616	6.118	6.239	6.333	6.333	6.473	6.196	6.35	5.977	6.577	6.172	6.212	6.442	6.149
ZBTB17	7.519	7.407	7.54	7.555	7.542	7.468	7.251	7.58	7.449	7.438	7.326	7.368	7.506	7.46	7.536	7.431	7.62	7.52
HSPB7	7.641	8.461	7.557	8.656	9.084	7.655	9.247	7.524	8.116	8.436	7.69	7.761	8.214	7.63	7.914	8.371	8.134	9.25
FAM131C	6.836	7.08	7.068	7.186	6.376	6.664	7.225	6.979	7.48	7.352	7.031	7.401	6.92	7.162	7.005	7.612	7.572	7.584
EPHA2	7.112	7.003	7.292	7.327	7.015	7.387	7.731	7.251	7.709	7.296	7.524	7.111	7.633	7.371	7.28	6.671	7.177	6.992
ARHGEF19	7.411	6.979	7.296	7.069	7.008	7.002	7.184	7.744	7.324	7.024	7.298	7.108	7.287	7.255	7.289	7.161	7.585	7.117
RSG1	6.289	6.937	6.788	6.94	6.996	6.983	6.95	6.567	7.144	6.861	7.021	6.939	6.885	6.819	6.667	6.981	6.816	6.753
FBXO42	7.204	7.712	7.642	7.556	7.503	7.705	7.808	7.291	7.731	7.593	7.865	7.686	7.668	7.513	7.662	7.786	7.141	7.553
SPATA21	7.229	6.447	6.306	6.487	6.309	6.959	6.155	7.679	6.422	6.542	6.487	6.42	6.662	6.904	6.78	6.404	7.506	6.594
CROCCP3	7.538	7.426	7.452	7.42	7.595	7.387	7.03	7.458	7.467	7.463	7.631	7.645	7.583	7.495	7.397	7.539	7.376	7.466
LOC101927806	9.486	8.977	8.827	9.346	9.96	9.355	9.012	9.312	9.334	9.509	8.746	9.15	9.547	9.32	9.255	10.226	9.757	9.851
CROCCP2	7.486	7.347	7.365	7.374	7.36	7.655	7.829	7.383	7.461	7.225	7.385	7.486	7.05	7.304	6.936	7.305	7.371	7.33
EIF1AX	9.3195	9.6895	9.8675	9.279	7.8785	8.8615	9.4095	8.972	9.215	9.6825	9.661	9.221	8.946	9.731	9.845	9.1685	8.6605	9.363
ESPNP	6.784	7.161	7.226	7.555	7.564	7.453	7.697	7.57	7.311	7.488	7.491	7.45	7.71	7.848	7.091	7.615	7.6	7.823
MST1L	7.335	7.394	7.437	7.329	7.351	7.694	7.443	7.62	7.349	7.461	7.505	7.083	7.385	7.626	7.213	7.224	7.274	7.282
MFAP2	8.065	7.992	7.746	7.858	7.561	7.569	7.77	8.301	8.814	7.988	9.297	7.798	7.94	8.101	7.599	7.71	8.509	7.982
ATP13A2	6.718	7.078	7.095	7.31	7.251	7.323	7.387	6.803	7.284	7.099	7.272	7.225	7.055	7.179	7.136	7.081	7.1	7.112
SDHB	7.697	8.358	8.267	8.029	7.838	8.09	8.22	7.63	7.949	8.295	7.825	8.109	8.431	8.166	8.328	8.67	8.1	7.95
PADI2	6.237	6.289	6.001	6.397	6.565	6.569	6.045	6.336	6.111	6.129	6.245	6.268	6.307	6.318	6.264	6.446	6.278	6.366
RCC2	8.293	8.55	8.515	8.699	8.705	8.655	8.937	8.217	8.672	8.485	8.755	8.597	8.346	8.724	8.775	8.467	8.111	8.677
TAS1R2	7.639	7.168	7.333	7.303	6.482	7.581	6.794	7.516	7.483	7.282	7.135	7.432	7.157	7.238	7.282	7.079	7.623	7.299
ALDH4A1	7.397	8.209	7.518	7.996	8.536	7.346	8.335	7.535	7.381	7.58	7.179	7.769	7.873	7.692	7.948	7.951	8.08	8.202
IFFO2	6.719	6.852	6.643	6.912	6.927	7.345	6.677	6.141	6.835	6.721	6.772	6.619	6.601	6.392	6.647	6.639	6.448	6.82
UBR4	8.603	8.885	8.974	9.089	9.071	8.977	9.241	8.417	9.063	9.153	9.241	9.314	8.855	8.89	9.364	9.169	8.473	9.105
EMC1	7.895	8.318	8.37	8.033	8.036	8.037	8.308	7.679	8.187	8.287	8.413	8.059	7.983	8.169	8.526	7.724	7.855	8.271
AKR7L	5.892	5.413	5.541	5.447	5.358	6.369	5.584	6.164	5.605	5.566	5.568	5.493	5.559	5.558	5.55	5.493	6.076	5.354
AKR7A3	8.218	8.384	8.389	8.198	8.034	8.167	7.718	8.337	8.124	7.818	8.349	8.465	8.19	8.098	8.083	7.944	8.205	8.252
LOC100506730	5.868	5.91	6.118	5.876	6.452	6.219	5.426	5.6	6.194	5.889	5.892	5.939	5.833	5.83	5.73	5.661	5.239	5.759
AKR7A2	7.478	8.214	8.347	8.134	8.443	8.24	8.353	7.345	8.179	8.147	8.151	8.252	7.878	8.02	7.694	8.14	7.923	7.971
CAPZB	8.779	9.315	9.302	9.31	9.175	8.949	9.156	8.416	9.535	9.45	9.774	9.29	9.321	9.485	9.687	9.239	8.728	9.564
TMCO4	7.34	7.406	7.58	7.298	7.168	7.499	7.583	7.304	7.131	7.326	7.343	7.482	7.222	7.34	7.126	7.304	7.444	7.341
RNF186	7.76	6.989	6.823	6.956	6.472	6.804	6.793	7.627	6.651	6.946	6.718	6.911	6.881	6.965	6.968	6.646	7.449	7.086
PLA2G2E	7.132	6.807	6.803	6.86	6.481	6.844	6.561	6.836	6.989	6.795	6.802	6.808	6.791	6.839	6.563	6.627	6.894	6.693
PLA2G2A	7.802	8.162	7.403	9.088	7.976	9.519	9.207	9.373	10.378	8.151	10.456	8.916	8.814	9.006	9.711	7.221	7.745	8.164
PLA2G2D	8.467	8.03	8.054	8.025	7.853	8.009	7.919	8.352	7.789	8.084	7.93	8.013	7.853	8.038	7.908	7.635	8.278	7.984
PLA2G2C	8.173	8.512	8.148	8.108	8.026	8.154	7.898	8.134	8.11	7.777	8.236	8.273	8.302	7.962	8.141	7.625	8.085	7.691
CAMK2N1	7.429	8.007	8.108	7.938	8.101	7.967	8.39	7.681	8.251	7.969	8.061	7.712	8.396	8.294	8.068	8.025	7.634	8.429
MUL1	7.034	7.536	7.337	7.116	7.259	7.546	7.451	6.668	7.234	6.959	7.486	6.919	7.223	7.155	6.968	7.47	6.917	7.2
PINK1-AS	7.075	6.9995	7.1075	6.9295	7.2025	7.446	7.252	7.068	6.9325	7.1415	7.186	6.988	6.908	7.0575	6.7495	6.98	6.761	7.136
DDOST	8.599	9.232	9.346	9.232	9.059	9.342	9.453	8.619	9.671	9.028	9.702	9.264	9.329	9.346	9.279	9.28	8.475	9.293
KIF17	7.298	7.045	7.093	6.933	7.607	7.026	7.062	7.362	7.069	6.923	6.986	6.906	7.112	7.236	7.076	6.79	7.247	7.055
SH2D5	7.452	6.771	6.774	6.887	7.03	7.096	6.875	7.617	6.615	6.989	6.578	6.759	6.667	6.934	6.867	6.568	7.504	6.834
HP1BP3	9.236	9.231	9.43	9.317	9.312	9.684	9.937	9.164	9.225	9.725	9.466	9.287	9.241	9.629	9.699	9.48	8.986	9.46
EIF4G3	8.175	8.549	8.448	8.67	8.275	8.224	8.731	8.085	8.581	8.801	8.872	8.729	8.485	8.618	9.029	8.812	8.122	8.728
ECE1	8.221	8.884	9.155	9.134	8.818	8.734	8.76	7.971	9.155	9.023	8.856	9.074	8.492	8.553	9.004	8.971	8.226	9.113
RAP1GAP	5.94	6.017	5.758	5.993	6.374	6.302	6.126	6.264	5.88	5.941	5.794	5.887	6.143	5.975	5.822	6.401	6.108	5.918
USP48	7.694	8.079	8.228	8.052	7.596	7.907	8.067	7.575	8.093	8.468	8.411	8.144	8.257	8.275	8.406	8.167	7.648	8.195
HSPG2	9.156	9.744	9.581	9.717	9.774	9.726	9.643	8.688	10.174	9.458	9.826	9.748	8.933	9.228	9.551	9.137	9.068	9.395
WNT4	7.331	7.007	6.902	7.123	6.787	7.301	7.228	7.28	7.59	7.171	7.434	6.9	7.144	7.231	6.962	6.92	7.336	6.971
LOC101060363	5.552	4.938	4.487	4.938	5.041	4.625	4.566	5.428	4.894	4.896	4.356	4.237	4.863	5.023	4.573	4.358	5.313	4.783
LUZP1	7.696	7.652	7.649	7.882	7.666	7.458	7.955	7.611	7.808	7.85	7.888	8.029	7.559	7.838	7.799	7.712	7.626	7.816
HTR1D	6.84	5.961	5.973	6.196	6.2	5.78	5.893	6.631	6.16	6.452	6.055	5.989	5.86	6.215	6.066	5.807	6.588	6.107
HNRNPR	8.348	9.346	9.494	9.165	8.844	9.306	9.725	8.632	9.219	9.527	9.773	9.04	9.107	9.532	9.573	9.301	8.529	9.232
ZNF436	8.316	8.18	8.194	8.47	8.65	8.727	8.778	7.974	8.801	8.579	8.561	8.809	8.281	8.329	8.429	8.563	7.85	8.703
TCEA3	7.458	8.043	7.864	7.703	7.692	7.903	8.242	7.386	8.226	7.819	8.186	8.132	8.199	7.741	7.64	8.094	7.464	7.686
ASAP3	7.069	7.678	7.402	7.282	7.492	7.664	7.496	7.027	7.773	7.072	7.865	7.449	7.42	7.352	7.497	7.525	6.966	7.348
E2F2	6.821	6.824	6.701	6.85	7.221	6.672	6.818	6.901	6.922	6.708	6.627	7.141	6.791	6.862	6.644	6.637	6.97	6.753
ID3	7.444	8.084	8.2	8.813	7.803	8.303	8.447	7.83	9.339	8.198	8.745	8.75	8.854	8.445	8.712	8.536	7.366	8.247
GALE	6.937	6.894	6.862	6.863	7.25	7.243	7.153	6.969	6.966	6.758	6.975	7.057	6.902	7.014	6.796	6.765	7.055	6.822
HMGCL	7.586	8.318	8.272	7.989	7.884	8.17	8.05	7.465	8.069	7.937	8.128	8.176	8.123	7.943	7.945	7.881	7.548	8.107
FUCA1	7.594	7.914	7.944	8.186	7.517	7.724	7.508	7.298	8.012	7.938	7.967	8.036	7.883	8.351	8.288	7.755	7.347	8.11
CNR2	6.695	6.062	6.267	6.269	6.577	6.595	6.2	6.846	6.283	6.014	6.3	6.349	6.192	6.39	6.117	6.133	6.762	6.328
SRSF10	7.488	7.73	8.3355	7.6755	7.6155	7.7525	7.963	7.471	7.672	8.323	8.2785	7.8575	7.9125	8.2205	8.159	7.7465	7.024	7.6915
MYOM3	6.306	6.005	6.127	6.158	6	6.196	5.943	6.144	5.765	6.034	5.894	5.942	6.152	6.012	5.877	5.511	6.328	6.023
IL22RA1	6.876	6.29	6.534	6.596	6.453	6.764	6.52	6.707	6.502	6.059	6.333	6.159	6.217	6.452	6.135	6.34	6.699	6.465
IFNLR1	6.723	6.022	5.976	6.211	6.363	6.346	6.26	6.79	5.957	6.023	6.175	5.988	6.189	6.276	6.146	6.266	6.979	6.141
STPG1	6.026	6.479	6.389	6.177	7.222	6.694	6.922	5.701	6.129	6.57	6.164	6.421	6.35	6.47	6.427	6.56	6.14	6.437
RNU6-1208P	3.309	3.326	3.33	3.223	4.132	4.458	4.823	3.254	3.465	3.379	3.324	3.389	3.467	3.361	3.355	3.626	3.217	3.638
RUNX3	7.882	7.472	7.453	7.634	7.429	7.46	7.401	8.121	7.413	7.607	7.267	7.553	7.594	7.393	7.344	7.478	8.116	7.598
SYF2	7.37	8.053	8.131	7.919	7.809	7.824	7.967	7.297	7.836	7.693	8.024	7.779	8.139	7.958	7.74	8.144	7.324	7.976
RSRP1	7.79	8.127	7.973	8.12	7.586	8.089	8.309	7.847	8.294	8.746	8.421	8.327	8.422	8.4	8.469	8.262	6.809	7.971
RHCE	5.225	5.119	5.098	5.204	5.632	5.633	5.238	4.827	4.923	4.971	4.955	4.894	4.958	4.981	4.847	5.012	4.903	4.985
LOC646471	7.759	7.527	7.436	7.748	7.229	7.861	7.307	7.855	7.373	7.639	7.287	7.542	7.665	7.844	7.548	7.548	7.723	7.62
AUNIP	5.549	4.998	4.76	4.968	5.829	5.607	5.204	5.497	4.72	5.003	4.736	4.893	5.046	4.815	5.016	5.183	5.688	5.156
PAQR7	6.583	6.543	6.554	6.372	6.196	6.731	6.49	6.43	6.608	6.481	6.767	6.458	6.811	6.476	6.576	6.124	6.169	6.618
STMN1	6.86	6.7785	6.706	6.7935	7.12	7.0595	7.105	6.7205	7.296	6.8595	6.8735	7.028	7.0065	7.209	6.9945	7.1065	6.724	7.047
PAFAH2	7.448	7.837	7.79	7.413	7.756	7.387	7.68	7.525	7.483	7.722	7.436	7.674	7.693	7.819	7.793	7.775	7.285	7.746
SLC30A2	6.885	6.644	6.594	6.756	6.79	6.154	5.91	6.92	6.843	6.771	6.419	6.827	7.143	6.792	6.684	6.712	7.116	6.632
TRIM63	5.802	5.492	5.412	5.595	5.928	5.774	5.58	5.775	5.451	5.339	5.043	5.542	5.404	5.511	5.148	5.338	5.907	5.847
UBXN11	6.506	6.575	6.517	6.712	6.559	6.727	6.303	6.367	6.637	6.419	6.83	6.721	6.603	6.713	6.624	6.802	6.421	6.427
AIM1L	7.329	7.048	6.972	7.058	6.702	7.242	6.663	7.33	6.953	6.994	6.848	7.169	7.098	6.997	6.847	6.905	7.356	6.933
ZNF683	7.517	7.52	7.46	7.403	6.954	7.604	7.311	7.644	7.451	7.678	7.428	7.662	7.425	7.636	7.607	7.062	8.003	7.596
RN7SL679P	6.138	5.706	5.722	5.958	5.409	5.412	6.202	6.227	5.716	5.712	5.493	5.283	5.872	5.915	5.501	5.497	5.746	5.619
GPN2	7.201	7.29	7.118	7.079	7.332	7.153	7.211	7.23	7.131	7.1	7.255	7.065	7.1	7.146	7.193	7.085	7.37	7.209
GPATCH3	6.81	6.771	6.656	6.566	6.688	6.718	6.491	6.668	6.612	6.61	6.587	6.662	6.553	6.711	6.689	6.365	6.614	6.891
NR0B2	7.495	6.643	6.463	6.741	6.637	6.928	6.486	7.686	6.644	6.943	6.439	6.354	6.729	6.793	6.879	6.697	7.462	6.821
KDF1	7.405	7.287	7.291	7.302	7.229	7.297	6.896	7.541	7.224	7.246	7.118	7.318	7.536	7.353	7.425	7.085	7.711	7.373
FAM46B	7.557	7.284	7.286	7.337	7.002	7.167	7.068	7.531	7.252	7.267	7.145	7.334	7.424	7.49	7.21	7.221	7.569	7.361
SLC9A1	7.482	7.311	7.045	7.384	7.426	7.298	7.512	7.554	7.373	7.097	7.251	7.368	6.796	7.064	7.02	7.1	7.479	7.149
MAP3K6	7.605	8.168	8.293	8.204	8.397	8.409	8.236	7.654	8.416	7.923	8.185	7.767	7.925	7.701	7.979	7.689	7.689	7.953
FCN3	6.919	6.992	7.052	6.931	6.668	7.142	6.612	7.057	7.001	6.753	6.715	6.607	6.914	6.837	6.684	6.443	7.034	6.887
CD164L2	7.916	7.784	7.534	7.628	7.321	7.539	7.17	7.772	7.558	7.332	7.46	7.792	7.639	7.694	7.341	7.497	8.016	7.485
WASF2	7.234	8.267	8.09	8.339	8.952	8.785	8.993	7.288	8.346	8.188	8.129	8.185	8.105	8.088	8.306	8.354	7.442	8.436
AHDC1	6.841	7.187	6.907	7.185	7.471	7.292	7.352	6.986	7.346	7.128	7.426	7.166	6.969	7.016	6.957	6.987	7.342	7.099
FGR	7.635	7.8	7.749	8.075	8.209	7.532	7.645	7.684	7.846	7.546	7.725	8.236	7.805	7.668	8.117	7.734	7.594	7.565
IFI6	8.373	9.07	9.094	10.031	8.792	8.995	8.764	8.439	9.588	9.073	9.249	9.281	9.159	8.858	8.988	9.166	8.373	8.795
RPA2	6.461	7.094	6.926	6.916	7.159	7.036	7.485	6.648	7.279	7.065	7.203	7.33	7.101	7.148	7.004	7.266	6.514	6.822
EYA3	6.893	6.925	6.928	6.733	7.412	7.089	7.01	7.004	6.96	6.91	6.966	6.934	6.96	7.121	7.174	6.852	6.525	6.983
RN7SL559P	5.198	6.112	6.029	6.032	5.971	6.826	5.997	5.352	5.768	6.082	6.358	6.328	5.813	6.066	5.977	6.038	5.663	6.016
SPCS2	8.6055	8.893	9.094	8.441	7.334	7.9755	8.0165	8.294	8.519	8.8495	9.337	8.7195	8.684	8.9315	9.0195	8.5685	7.9905	8.5615
RNU6-176P	4.57	4.94	5.002	4.993	6.123	6.245	6.026	4.727	5.022	4.729	4.847	5.335	4.803	4.72	4.823	5.328	4.336	4.8
PTAFR	7.762	7.466	7.717	7.706	7.782	7.442	7.617	7.716	7.438	7.453	7.639	7.566	7.317	7.479	7.707	7.209	7.575	7.677
DNAJC8	7.135	7.646	7.496	7.327	7.676	7.577	7.543	6.629	7.426	7.269	7.459	7.623	7.375	7.301	7.517	7.382	6.649	7.42
SNHG12	6.855	7.795	7.87	7.588	7.474	7.438	7.62	7.35	8.019	7.647	8.201	7.851	7.705	7.875	7.833	7.657	6.771	7.67
SNORA61	6.821	7.306	7.296	7.4	5.884	7.053	7.56	6.943	7.64	7.587	7.988	7.978	7.65	7.607	7.501	7.408	6.58	6.865
SNORA44	7.276	6.754	7.1	6.861	6.757	7.057	7.353	7.374	6.869	7.389	7.221	7.002	7.106	7.183	7.121	6.912	6.821	6.957
SNORA16A	6.171	7.073	7.102	7.171	7.04	7.314	7.542	6.593	7.336	7.113	7.372	7.67	7.509	7.197	6.94	7.977	6.529	7.067
TAF12	6.601	6.704	6.666	6.601	6.382	6.464	6.523	6.364	6.54	6.602	6.701	6.654	6.798	6.373	6.627	6.625	6.232	6.819
TMEM200B	7.646	8.15	7.946	8.006	8.256	8.46	8.342	7.66	8.167	7.842	7.882	8.359	8.12	7.827	7.765	8.371	7.929	8.151
SRSF4	9.112	9.423	9.561	9.51	9.885	9.873	9.986	9.038	9.286	9.568	9.51	9.378	9.218	9.558	9.574	9.48	9.273	9.48
MECR	7.898	8.496	7.99	8.149	8.409	8.257	8.315	7.599	7.981	8.099	7.675	8.051	7.967	8.182	8.121	8.336	8.026	8.597
MATN1	6.484	6.252	6.055	6.092	6.582	5.671	5.54	6.807	6.293	5.904	6.217	6.236	6.487	6.326	5.962	6.322	6.744	6.32
LAPTM5	9.322	8.885	9.324	9.801	9.717	9.162	9.272	8.217	9.248	9.391	9.401	9.961	9.011	9.734	10.247	9.571	8.586	9.422
SDC3	7.624	7.791	7.631	8.108	8.031	7.484	7.827	7.588	8.018	7.665	7.879	8.154	7.657	7.742	7.928	7.821	7.72	7.861
PUM1	9.031	9.448	9.596	9.289	9.252	9.375	9.673	8.633	9.265	9.707	9.645	9.386	9.241	9.537	9.666	9.329	8.627	9.509
SNORD103A	4.102	4.446	4.562	4.555	5.123	4.957	4.409	4.067	4.431	4.664	4.734	4.475	4.254	4.346	4.203	3.924	3.687	3.763
NKAIN1	6.673	6.318	6.153	6.521	6.916	6.919	6.792	6.827	6.35	6.391	6.034	6.351	6.164	6.468	6.115	6.109	6.736	6.68
SNRNP40	6.541	6.846	6.95	6.825	7.721	6.777	7.842	6.529	6.818	6.756	7.215	7.229	6.963	6.94	7.14	6.886	6.495	6.748
FABP3	6.747	6.299	6.09	6.91	6.282	5.756	5.976	6.819	5.898	5.967	6.318	6.532	6.443	6.277	6.373	5.812	6.563	6.574
PEF1	7.011	7.018	7.286	7.053	7.466	7.165	7.368	6.774	7.173	7.053	7.283	7.255	7.29	7.086	7.2	6.965	6.835	7.128
COL16A1	7.946	8.012	7.981	8.051	7.638	7.767	7.541	7.872	8.808	7.793	8.725	7.95	8.064	7.932	7.877	7.516	7.884	7.876
BAI2	7.084	7.485	7.258	7.322	7.222	7.403	7.036	7.315	7.474	7.085	7.387	7.074	7.247	7.432	7.09	7.063	7.513	7.339
SPOCD1	7.502	7.263	7.014	7.384	7.358	6.851	6.538	7.563	7.019	7.137	6.997	7.342	7.247	7.362	7.216	7.1	7.553	7.252
PTP4A2	10.663	10.441	10.55	10.381	10.826	10.685	10.748	10.133	10.196	10.527	10.584	10.333	10.278	10.477	10.552	10.342	10.328	10.569
TMEM234	6.944	7.324	7.324	6.969	6.953	6.599	7.185	7.019	7.267	7.066	7.627	7.142	7.115	7.171	7.06	6.956	6.983	7.177
MTMR9LP	8.521	8.265	8.215	8.464	7.906	8.343	8.081	8.65	8.368	8.413	8.418	8.319	8.076	8.364	8.249	7.856	8.344	8.162
MARCKSL1	7.889	8.578	8.469	8.718	8.523	8.519	8.49	8.275	8.888	8.323	8.29	8.8	8.759	8.46	8.373	8.789	8.339	8.379
BSDC1	8.021	8.454	8.479	8.326	8.138	8.338	8.552	7.928	8.186	8.483	8.405	8.186	8.346	8.496	8.137	8.071	7.949	8.292
ZBTB8OS	5.058	5.244	5.527	5.137	4.774	4.73	5.405	4.852	4.958	5.283	5.21	5.208	5.389	5.477	5.216	4.757	5.105	5.46
SYNC	7.769	7.706	7.261	7.852	8.525	7.408	8.339	7.426	7.41	7.571	7.61	7.884	7.825	8.158	7.611	7.761	7.148	7.986
YARS	7.429	7.653	7.73	7.795	7.137	7.689	7.793	7.371	7.862	7.923	8.154	7.685	7.851	7.971	8.166	7.703	7.147	7.802
FNDC5	6.957	6.818	6.481	6.85	6.851	6.731	6.245	7.04	6.509	6.681	6.657	6.56	6.783	6.912	6.775	6.514	7.032	6.99
TMEM54	7.953	7.748	7.702	8.097	8.341	7.609	7.745	7.961	8.014	7.584	7.656	7.974	7.988	7.919	8.09	7.918	7.959	7.995
RNF19B	7.272	7.18	7.557	7.844	7.525	7.724	7.946	7.112	8.075	7.514	7.539	7.656	7.736	7.664	7.611	7.879	7.298	7.605
AK2	8.0955	9.0815	8.8085	8.7065	8.442	8.6655	8.8055	7.9165	8.529	8.8575	8.933	8.8035	8.8125	8.812	8.833	8.847	8.0795	9.021
TRIM62	6.65	6.581	6.491	6.579	6.928	6.772	6.905	6.782	6.7	6.656	6.59	6.597	6.356	6.596	6.471	6.451	6.579	6.805
A3GALT2	6.624	5.782	5.982	6.071	6.538	5.792	5.957	6.737	6.111	6.06	5.743	5.801	6	6.247	6.011	5.953	6.613	6.321
PHC2	7.28	7.538	7.498	7.649	7.328	7.263	7.521	7.473	7.863	7.346	7.489	7.578	7.6	7.41	7.547	7.456	7.638	7.514
RN7SKP16	5.896	6.376	6.411	6.375	7.044	6.6	6.385	5.791	6.347	6.114	6.194	6.377	6.415	5.951	6.075	5.819	5.717	5.866
CSMD2	6.356	5.877	5.902	6.063	6.162	6.333	5.909	6.589	6.211	6.093	6.055	5.934	6.004	6.001	5.948	5.899	6.441	6.044
SMIM12	7.77	7.635	7.569	7.556	7.602	7.156	7.493	7.286	7.54	7.402	7.606	7.742	7.39	7.531	7.837	7.765	7.311	7.469
DLGAP3	6.118	6.103	6.265	6.164	6.146	5.985	5.86	6.166	6.206	6.033	5.88	6.357	6.279	6.146	6.066	5.922	6.143	6.173
ZMYM6	7.295	7.635	7.696	7.44	6.875	7.524	7.729	6.928	7.394	7.806	7.809	7.454	7.529	7.663	7.751	7.494	6.935	7.647
SFPQ	8.61	9.005	9.232	9.257	9.161	8.711	9.738	9.082	9.129	9.184	9.49	9.096	9.106	9.198	9.241	9.032	8.378	8.856
RN7SL503P	4.913	4.923	4.952	5.356	5.61	5.634	4.436	5.036	5.113	4.937	4.815	5.29	5.289	5.004	5.028	5.551	5.297	5.227
KIAA0319L	7.568	8.3	8.292	8.305	8.207	8.403	8.444	7.599	8.273	8.314	8.5	8.208	8.117	8.188	8.3	8.181	7.515	8.15
PSMB2	8.392	8.955	8.893	8.725	8.877	8.675	9.1	8.003	8.908	8.814	9.056	8.991	8.72	8.664	8.749	8.948	8.381	8.885
C1orf216	7.27	7.498	7.367	7.354	7.401	7.361	7.375	7.35	7.289	7.243	7.35	7.418	7.465	7.287	7.122	6.937	7.165	7.134
CLSPN	5.568	5.197	5.04	5.015	5.8255	5.7175	5.294	5.4495	5.7465	4.912	5.1565	5.0695	5.2555	5.0735	5.3835	5.05	5.472	4.8535
COL8A2	7.428	7.554	7.578	7.455	7.281	7.401	7.334	7.369	7.858	7.397	7.736	7.456	7.514	7.537	7.412	7.416	7.357	7.536
TRAPPC3	8.302	8.948	8.939	8.649	8.959	8.551	8.793	7.763	8.693	8.623	8.837	8.688	8.845	8.79	8.85	8.908	8.23	8.881
EVA1B	8.145	9.005	8.832	9.121	9.449	8.747	9.005	8.192	9.036	8.56	8.782	9.131	8.933	8.647	8.679	9.028	8.413	8.985
STK40	7.786	8.17	7.946	8.177	8.32	7.997	8.502	7.399	7.889	8.025	7.835	7.947	7.834	8.083	8.165	8.095	7.736	8.317
LSM10	6.867	7.744	7.916	7.802	7.878	7.924	7.609	6.68	8.021	7.298	7.795	8.086	7.938	7.624	7.724	7.945	6.962	7.599
RNU4-27P	7.025	6.091	6.439	6.394	6.427	6.402	6.781	7.031	6.231	6.334	6.052	6.441	6.362	6.332	6.259	6.382	6.97	6.203
OSCP1	6.888	6.902	6.753	6.612	6.983	6.982	7.126	6.862	6.611	7.022	6.848	6.721	6.859	7.122	6.618	6.992	6.97	6.739
MRPS15	9.019	9.679	9.399	8.909	8.971	9.218	9.176	8.606	8.759	9.377	8.757	9.166	9.39	9.106	9.106	9.556	9.491	9.35
CSF3R	6.541	6.47	6.686	7.257	8.353	6.723	7.031	6.54	6.864	6.672	6.555	6.624	7.142	6.804	7.197	6.892	6.735	6.827
GRIK3	7.026	6.887	6.846	7.088	7.299	6.767	6.885	6.956	6.907	6.8	6.414	7.012	6.86	6.59	6.678	6.847	7.11	6.979
RNA5SP43	6.991	5.739	5.647	5.631	5.629	5.411	5.107	6.76	5.936	5.543	5.315	5.889	6.004	5.864	5.591	5.482	6.814	5.612
MEAF6	7.614	7.995	8.278	7.776	7.524	7.346	7.417	7.426	7.766	7.755	8.151	8.012	7.914	7.914	7.847	7.636	7.297	7.746
SNIP1	7.995	8.129	8.083	8.133	7.775	7.731	7.725	7.927	8.094	8.162	8.134	8.175	8.181	8.099	8.003	8.06	7.964	8.128
GNL2	8.17	8.527	8.715	8.437	8.459	8.586	9.3	8.306	8.644	8.844	8.945	8.582	8.839	8.965	8.917	8.786	7.952	8.89
RSPO1	7.455	7.464	7.796	7.314	7.381	8.425	8.012	7.927	7.699	7.801	8.208	7.492	8.066	8.154	7.58	7.281	7.179	7.41
C1orf109	6.479	6.468	6.182	6.017	6.633	6.524	6.96	6.298	6.19	6.14	6.313	6.267	6.243	6.58	6.494	6.12	6.439	6.601
EPHA10	6.6315	6.0415	6.017	6.287	6.2455	6.106	5.8825	6.6215	6.1205	6.1855	5.9005	6.101	6.1885	6.2305	6.172	5.9245	6.497	6.2965
YRDC	6.919	7.126	7.198	7.191	7.446	7.433	7.361	7.057	7.328	7.202	7.175	7.272	7.003	7.044	6.937	7.155	7.141	7.247
MTF1	7.061	7.015	6.959	7.109	6.95	6.968	7.079	7.173	7.057	7.262	6.998	7.081	6.89	7.072	7.32	7.064	6.943	7.249
INPP5B	7.788	8.271	8.27	8.25	7.5	8.26	8.61	7.762	8.205	8.602	8.744	8.214	8.383	8.452	8.654	8.312	7.778	8.301
SF3A3	8.263	8.643	8.687	8.49	7.975	8.48	8.916	8.22	8.677	8.999	8.823	8.617	8.721	8.823	8.879	8.8	8.245	8.879
FHL3	6.829	7.138	7.199	7.239	7.086	7.365	7.549	6.933	7.731	7.036	7.107	7.436	7.135	7.317	7.085	7.331	7.152	7.343
POU3F1	7.15	7.077	7.169	7.483	7.406	7.08	7.104	6.964	7.008	7.175	6.997	7.325	7.167	7.352	7.232	7.265	7.766	7.706
RRAGC	9.023	9.161	8.843	8.7	8.867	8.822	8.479	8.309	8.419	8.813	8.488	8.559	8.7	9.12	8.916	8.828	8.412	9.169
MYCBP	6.852	7.365	6.866	7.359	8.029	7.418	7.524	7.125	7.153	7.227	7.265	7.24	7.032	7.3	7.159	7.138	7.074	7.355
GJA9	4.467	4.192	4.063	4.294	5.109	4.086	4.79	4.372	4.028	4.207	4.143	3.953	4.06	4.255	4.15	4.458	4.486	4.198
RHBDL2	5.969	5.603	5.259	5.341	5.397	5.946	5.616	6.119	5.523	5.537	5.813	5.355	5.638	5.949	5.848	5.299	5.857	5.504
RNU6-608P	6.218	7.195	6.978	6.702	6.845	7.06	6.372	6.39	7.138	5.787	6.863	6.695	6.793	6.297	6.419	6.48	6.052	6.182
RNA5SP44	7.247	6.605	6.997	6.942	6.37	6.354	5.756	7.532	6.921	7.27	6.793	7.062	6.866	7.05	6.95	6.789	7.092	6.968
PPIEL	7.14	6.344	6.349	6.476	6.402	6.791	6.109	7.222	6.062	6.046	6.193	6.291	6.638	6.372	6.05	6.106	6.823	6.292
PABPC4	8.158	8.707	9.136	8.526	8.585	9.193	8.813	8.019	8.805	8.81	8.837	8.631	8.646	8.702	8.734	8.5	7.778	8.635
SNORA55	8.49	7.285	7.353	7.642	7.326	7.18	6.821	8.438	7.363	7.506	7.323	7.349	7.381	7.343	7.447	6.843	8.287	7.244
HEYL	7.347	7.16	7.116	7.608	7.066	7.137	6.959	7.313	7.514	7.203	7.197	7.337	7.117	7.287	7.01	6.923	7.553	7.161
NT5C1A	7.32	7.03	6.967	7.147	7.108	6.926	7.153	7.697	7.068	6.854	6.732	6.854	7.173	6.983	6.979	7.366	7.718	7.058
HPCAL4	6.426	6.405	6.415	6.325	6.388	6.247	6.537	6.66	6.25	6.355	6.26	6.387	6.385	6.295	6.346	6.51	6.778	6.382
BMP8B	7.641	7.765	7.837	8.06	8.029	7.693	7.831	7.643	8.022	7.519	7.509	7.953	7.941	7.787	7.669	7.913	7.535	8.005
TRIT1	7.164	7.477	7.594	7.335	7.584	7.19	7.762	7.119	7.416	7.632	7.722	7.438	7.648	7.643	7.762	7.823	6.579	7.633
MYCL	6.936	6.735	6.368	6.805	7.08	6.666	6.714	6.786	6.745	6.698	6.497	6.711	6.716	6.652	6.56	6.833	7.053	6.733
PPT1	8.316	8.513	8.92	8.927	8.769	8.609	8.898	7.837	8.784	8.964	9.124	8.773	8.831	9.193	9.468	8.964	7.757	8.864
COL9A2	7.687	7.82	7.664	7.831	7.799	7.878	7.38	7.632	8.089	7.699	7.887	7.825	8.118	7.861	7.808	7.503	7.784	7.764
RIMS3	6.911	7.078	6.723	6.872	7.363	7.08	6.655	7.233	6.755	6.492	6.765	6.906	7.034	6.789	6.723	6.87	7.029	6.917
NFYC-AS1	8.124	7.853	8.029	7.974	8.009	7.762	7.533	8.142	8.031	7.651	7.731	8.107	7.952	8.004	7.702	7.979	7.881	8.092
CITED4	6.697	7.212	7.356	7.228	6.924	7.17	7.163	6.877	6.957	7.18	6.909	7.247	7.493	7.265	7.057	7.7	6.866	7.355
SLFNL1	7.838	7.002	6.951	7.157	7.185	7.195	7.051	8.03	7.095	7.099	6.987	7.003	7.096	7.186	6.996	6.559	7.616	7.114
SCMH1	7.694	8.095	8.122	7.966	8.215	8.232	8.719	7.74	7.883	8.138	8.142	8.073	7.96	8.166	8.105	8.22	7.854	8.073
EDN2	7.939	7.438	7.388	7.577	6.784	6.987	7.17	7.974	7.555	7.66	7.485	7.439	7.378	7.542	7.59	7.119	8.156	7.719
HIVEP3	6.799	6.462	6.626	6.836	6.972	6.624	7.084	6.802	6.498	6.621	6.66	6.47	6.488	6.679	6.612	6.44	6.838	6.49
GUCA2A	7.15	6.613	6.725	6.87	6.742	6.941	6.433	7.315	6.917	6.659	6.775	6.927	6.839	6.837	6.785	6.515	7.519	6.884
FOXJ3	8.528	8.891	8.837	8.879	8.118	8.649	8.704	8.357	8.669	8.899	8.72	8.811	8.659	8.711	9.038	9.084	8.791	9.127
ZMYND12	6.019	6.125	5.884	5.665	6.145	6.02	5.912	5.964	5.712	5.922	5.81	5.84	5.853	5.88	5.83	6.021	6.148	6.002
CLDN19	7.401	7.332	7.227	7.397	7.228	7.171	7.559	7.507	7.019	7.455	7.081	7.347	7.338	7.471	6.996	7.276	7.712	7.431
LEPRE1	7.686	7.431	7.2855	7.3375	7.154	7.07	6.8465	7.936	8.013	7.2635	7.809	7.5415	7.3645	7.25	7.2525	7.156	7.6185	7.325
CCDC23	6.132	6.764	6.674	6.627	6.358	6.169	6.441	5.864	6.655	6.323	6.491	7.262	6.979	6.523	6.291	7.295	6.003	6.72
SLC2A1	7.403	7.833	8.274	7.808	8.213	7.699	7.636	7.386	7.798	7.805	7.744	7.67	7.906	7.879	7.66	7.574	7.646	7.859
EBNA1BP2	7.402	7.545	7.849	7.566	7.741	7.226	8.173	7.175	7.737	7.766	8.135	7.463	7.748	7.691	7.755	7.467	7.241	7.757
LOC100131756	6.432	5.231	5.742	5.759	5.797	5.206	5.568	6.598	5.536	5.527	5.506	5.528	5.673	5.589	5.756	5.535	6.185	5.693
C1orf210	7.32	6.801	6.723	6.981	6.959	6.406	6.412	7.779	6.833	6.758	6.777	6.865	7.02	6.459	6.856	6.079	7.407	6.727
ELOVL1	8.64	8.843	8.847	8.72	9.032	8.804	8.559	8.178	8.906	8.712	8.915	8.973	8.794	8.92	8.997	8.951	8.29	9.046
MED8	7.251	7.537	7.466	6.982	7.055	7.222	7.341	6.812	7.234	7.489	7.401	7.395	7.801	7.589	7.696	7.517	7.015	7.69
HYI	7.529	7.536	7.553	7.458	7.279	7.814	7.28	7.641	7.526	7.227	7.363	7.414	7.404	7.191	7.176	7.538	7.501	7.228
SLC6A9	7.391	7.403	7.2	7.435	7.237	6.916	7.309	7.595	7.343	7.392	7.591	7.498	7.329	7.447	7.255	7.122	7.378	7.256
RN7SL479P	4.099	4.057	4.131	4.193	4.626	4.309	3.857	3.96	4.53	4.319	3.94	4.378	4.385	3.893	4.075	3.77	4.179	3.851
ERI3	7.447	7.557	7.476	7.327	7.608	7.756	7.653	7.081	7.413	7.437	7.676	7.471	7.718	7.469	7.586	7.64	6.897	7.582
TMEM53	7.12	7.183	7.236	7.132	7.463	7.352	7.13	7.288	7.307	6.921	7.028	7.005	7.013	6.923	7.085	7.066	7.71	7.246
RNU5F-1	2.995	3.419	3.37	3.008	4.153	3.68	3.52	2.92	3.242	2.994	3.416	3.121	3.731	2.896	2.872	4.169	2.974	3.16
RNU5D-1	3.457	3.752	3.508	3.33	3.992	3.816	4.814	3.738	3.586	3.345	3.544	3.2	3.443	3.414	3.168	3.329	3.221	3.141
RPS15AP11	7.857	7.603	8.07	7.648	7.643	6.732	7.455	8.13	7.8	7.304	7.344	7.97	7.661	7.428	7.38	8.112	7.889	7.314
BEST4	6.836	6.391	6.238	6.621	6.823	6.687	6.303	6.864	6.206	6.472	6.316	6.352	6.424	6.48	6.206	6.415	7.024	6.736
TCTEX1D4	5.74	5.959	5.826	6.09	6.106	6.348	6.315	5.925	5.972	6.088	5.746	6.008	6.258	6.047	5.67	6.177	6.424	6.05
PTCH2	5.3935	5.0985	5.1795	6.2775	5.476	5.698	5.1305	5.631	6.2475	5.281	5.6115	6.0555	5.5125	5.1505	5.2495	5.84	5.7695	5.1925
EIF2B3	7.974	7.881	8.153	7.808	8.016	7.992	8.191	7.305	7.43	8.223	7.869	8.028	7.894	7.632	7.91	7.944	7.116	7.884
HECTD3	7.509	8.155	7.949	7.946	8.609	8.676	8.559	7.276	7.899	7.76	7.888	8.101	7.706	7.736	7.817	7.939	7.514	8.043
ZSWIM5	6.916	6.814	6.772	7.073	7.131	6.947	7.118	6.902	6.938	6.934	6.993	7.078	7.139	6.898	6.914	6.992	7.024	6.942
MUTYH	6.834	6.75	6.822	6.832	6.429	6.582	6.593	6.946	6.783	6.892	6.916	6.781	6.959	6.898	6.614	6.763	6.929	7.086
TESK2	6.479	6.163	6.297	6.33	6.957	6.317	5.847	6.204	6.399	6.375	6.317	6.464	6.197	6.31	6.22	6.47	6.114	6.441
PRDX1	9.247	9.251	9.239	9.362	9.676	9.421	9.261	8.87	9.263	9.026	9.514	9.311	9.153	9.094	9.263	9.414	8.893	9.048
CCDC17	7.053	6.63	6.826	6.854	6.585	7.056	7.011	7.029	6.592	6.592	6.756	6.728	6.681	6.678	6.684	6.419	6.795	6.843
GPBP1L1	8.154	8.628	8.629	8.518	8.21	8.504	9.019	7.914	8.395	8.665	8.771	8.528	8.497	8.636	8.812	8.702	8.018	8.682
IPP	7.567	7.923	7.756	7.356	7.781	7.639	7.458	7.273	7.409	8.209	7.842	7.456	7.484	7.96	7.895	7.38	7.247	7.966
PIK3R3	8.326	8.329	8.204	9.966	8.489	7.512	8.035	7.593	8.652	8.729	8.322	8.773	8.091	8.308	9.064	8.376	8.067	8.371
POMGNT1	7.484	7.984	7.841	7.832	7.733	8.048	7.911	7.526	7.772	7.864	7.832	7.921	7.956	7.788	7.858	7.766	7.543	7.944
LRRC41	7.761	8.492	8.538	8.438	8.605	8.688	8.725	7.912	8.599	8.379	8.672	8.293	8.43	8.452	8.423	8.467	8.02	8.379
KNCN	7.728	7.69	7.684	7.729	7.525	7.638	7.208	8.113	7.641	7.545	7.628	7.435	7.51	7.491	7.565	7.445	7.808	7.665
MKNK1	8.972	8.976	8.819	9.091	8.568	9.467	9.117	8.631	8.75	9.038	9.094	9.056	8.816	9.015	9.425	9.317	8.606	9.153
MOB3C	7.559	7.758	7.834	7.956	7.353	7.734	7.87	7.538	7.92	7.946	7.856	7.971	7.837	7.819	7.862	7.709	7.549	7.687
ATPAF1	6.825	7.23	7.18	7.052	7.037	7.211	7.284	6.98	6.708	7.533	7.018	7.044	7.226	7.134	7.203	7.182	7.108	7.323
EFCAB14	9.089	9.236	9.261	9.186	8.866	8.994	9.272	8.655	9.129	9.359	9.362	9.315	9.01	9.335	9.728	9.587	8.862	9.448
CYP4Z2P	5.916	5.423	5.559	5.391	5.351	5.689	4.738	5.25	5.47	5.472	5.257	4.761	5.449	4.804	5.053	5.707	5.411	5.449
CYP4A11	6.171	5.438	5.747	5.7	6.056	5.964	5.918	6.117	5.357	5.888	5.836	5.385	5.422	5.857	5.302	4.984	6.108	5.116
PDZK1IP1	7.097	7.188	7.496	7.357	7.173	7.819	7.972	7.96	7.339	7.593	7.486	7.109	7.742	8.014	7.245	7.073	7.793	7.125
TAL1	6.608	6.6	6.337	6.729	6.697	6.83	6.716	6.573	6.774	6.603	6.658	6.657	6.494	6.437	6.343	6.305	6.684	6.437
STIL	5.22	4.718	4.782	4.627	5.507	5.002	4.998	5.18	5.285	4.788	4.874	4.504	4.889	4.894	5.147	4.901	4.88	4.994
TRABD2B	6.666	6.765	6.573	6.636	6.624	6.856	6.946	6.443	6.513	6.327	6.567	6.652	6.698	6.455	6.446	6.4	6.787	6.598
LOC100128922	4.138	4.137	4.174	3.87	4.846	4.944	4.675	3.941	3.843	4.527	4.37	3.666	4.006	4.31	4.267	4.222	3.83	3.991
SPATA6	7.486	7.727	7.885	7.904	7.759	7.796	8.09	7.61	7.75	8.272	8.097	7.719	8.084	8.057	8.222	8.11	7.122	7.902
AGBL4	6.258	5.627	5.67	5.76	5.893	6.615	5.972	6.09	5.654	5.776	5.194	5.422	5.338	5.636	5.254	5.501	5.953	5.586
BEND5	6.429	6.047	6.473	6.332	7.221	6.833	6.456	6.451	6.489	6.506	6.655	6.37	6.341	6.212	6.187	6.324	6.346	6.425
DMRTA2	7.351	7.315	7.229	7.423	7.354	7.371	7.211	7.507	7.221	7.513	7.177	7.273	7.274	7.369	7.026	7.691	7.377	7.593
FAF1	7.86	8.209	8.26	8.102	7.789	7.953	8.099	7.652	8.109	8.285	8.237	8.326	8.266	8.186	8.159	8.426	7.746	8.145
TTC39A	6.431	6.301	6.353	6.32	6.282	6.353	5.987	6.475	6.249	6.274	6.263	6.022	6.355	6.302	6.035	6.271	6.56	6.152
EPS15	9.873	9.699	9.785	9.931	8.935	9.282	9.807	9.579	9.6	10.339	9.818	9.752	9.849	10.059	10.329	10.346	9.799	10.248
RNU6-1281P	4.367	3.727	3.82	3.566	4.731	5.234	4.378	4.65	3.747	3.867	3.725	3.895	3.759	3.874	3.433	4.049	4.756	3.826
NRD1	9.293	9.42	9.429	9.163	8.428	8.669	9.204	8.865	9.052	9.489	9.253	9.184	9.127	9.404	9.582	9.209	8.891	9.407
RAB3B	6.214	5.969	5.932	6.064	6.544	6.006	5.843	6.106	6.091	5.825	5.917	5.819	5.865	5.85	5.738	5.961	6.353	5.822
TXNDC12	8.582	9.061	9.026	8.976	8.737	8.723	9.097	8.457	9.096	9.262	9.275	8.975	9.256	9.445	9.31	9.082	8.33	9.107
KTI12	6.409	6.924	7.245	6.752	7.417	7.325	7.085	6.374	6.759	7.045	7.094	6.735	6.947	7.239	6.971	6.947	6.398	7.086
CC2D1B	7.594	7.706	7.928	7.6	8.022	7.837	7.655	7.303	7.685	7.705	7.647	7.613	7.508	7.544	7.607	7.459	7.267	7.617
ORC1	5.458	5.263	5.008	5.069	5.408	5.361	4.885	5.831	5.433	5.293	4.965	5.212	5.273	5.432	5.276	5.224	5.907	5.162
ZCCHC11	7.712	8.069	8.128	7.973	7.349	7.448	7.768	7.765	7.812	8.371	8.283	7.971	8.008	8.247	8.308	8.096	7.487	7.818
COA7	6.71	7.029	7.115	6.614	6.707	7.121	6.55	6.648	6.978	6.863	7.371	6.908	7.14	7.122	7.106	6.457	6.482	6.918
RNU6-969P	3.037	3.069	3.283	2.983	4.83	4.298	4.056	2.968	3.131	2.926	3.263	3.079	3.328	3.167	2.963	3.558	2.856	3.201
ECHDC2	7.642	8.342	8.317	8.344	8.513	8.812	8.616	7.955	8.057	8.393	8.341	7.856	8.136	8.21	8.06	7.728	7.62	8.141
SLC1A7	7.165	6.477	6.422	6.737	6.947	6.784	6.326	6.765	6.354	6.604	6.3	6.378	6.707	6.581	6.521	6.437	7.11	6.749
C1orf123	9.354	9.733	9.776	9.587	9.34	9.701	9.564	9.263	9.721	9.91	9.855	9.66	9.895	9.736	9.755	9.908	9.359	9.816
MAGOH	7.013	7.646	7.764	7.488	7.491	7.643	7.769	7.123	7.705	7.253	7.872	7.573	7.592	7.647	7.573	7.486	7.093	7.334
LRP8	7.67	6.984	6.85	6.844	6.96	6.699	6.862	7.653	6.939	6.926	7.031	6.743	6.798	6.876	6.956	6.825	7.604	6.853
GLIS1	6.918	7.198	7.17	7.378	6.894	7.001	6.887	7.067	7.074	7.06	7.078	7.179	7.305	7.24	7.112	7.38	7.111	7.221
NDC1	6.573	6.569	6.655	6.409	6.483	6.648	6.472	6.55	6.608	6.737	6.656	6.466	6.64	6.863	6.824	6.648	6.385	6.656
YIPF1	6.403	6.387	6.37	6.429	5.975	6.558	6.332	6.303	6.242	6.52	6.562	6.625	6.526	6.492	6.686	6.903	6.439	6.604
HSPB11	5.449	5.927	6.036	5.766	6.092	6.277	6.336	5.56	5.9	6.067	6.068	6.322	6.119	5.897	5.921	6.25	5.523	5.811
LDLRAD1	6.496	6.314	6.035	6.176	6.007	6.829	6.072	6.535	6.419	6.363	6.113	6.19	6.427	6.025	6.296	5.922	6.423	6.049
TMEM59	10.594	10.491	10.627	10.503	10.219	10.366	10.381	10.067	10.266	10.881	10.603	10.357	10.682	10.851	10.889	10.92	10.216	10.864
CDCP2	6.214	6.024	5.792	6.1	6.582	5.897	5.534	6.246	6.15	5.908	5.843	5.989	6.142	6.212	5.816	5.879	6.197	5.872
CYB5RL	6.673	6.718	6.787	6.61	7.11	6.292	6.858	7.033	6.471	6.747	6.586	6.656	6.779	6.646	6.764	7.038	6.963	6.826
SSBP3	7.226	8.047	8.154	8.39	8.02	8.065	8.396	7.654	8.364	8.176	8.503	8.319	8.159	8.251	8.184	8.212	7.64	8.276
FAM151A	7.621	7.392	7.316	7.432	7.555	7.309	7.113	7.603	7.453	7.296	7.409	7.397	7.505	7.441	7.115	7.096	7.598	7.322
PARS2	7.617	7.672	7.587	7.533	7.432	7.532	7.498	7.72	7.703	7.455	7.559	7.652	7.699	7.574	7.467	7.473	7.572	7.645
TTC22	6.311	6.202	5.961	6.134	6.071	6.142	5.71	6.129	6.236	5.799	6.058	6.117	6.341	6.249	6.176	5.515	6.107	6.247
DHCR24	8.775	9.96	9.153	9.241	9.949	9.504	10.008	8.837	9.118	9.726	9.382	8.833	9.067	9.717	9.278	9.123	9.623	9.709
USP24	8.437	8.506	8.7	8.41	7.929	7.79	8.554	7.594	7.908	8.567	8.148	8.536	8.212	8.272	8.563	8.724	7.854	8.597
RN7SKP291	7.608	7.348	7.449	7.155	7.312	6.912	6.624	7.98	7.362	7.003	7.395	7.315	7.589	7.307	7.284	6.933	7.535	7.287
PPAP2B	10.179	10.671	10.089	10.384	10.452	10.433	10.297	9.526	10.002	10.504	10.219	10.142	9.916	10.386	10.509	10.161	9.687	10.502
C1orf168	4.254	3.785	3.647	3.604	4.55	3.566	4.551	4.05	3.427	3.3	3.684	3.647	3.528	4.046	3.715	3.602	4.083	3.668
C8B	6.05	5.837	5.429	5.646	5.237	5.813	5.6	5.888	5.768	5.892	5.202	5.603	5.418	5.529	5.498	5.849	6.113	5.892
DAB1	5.80433333333333	5.23833333333333	5.43233333333333	5.452	5.76633333333333	5.761	5.724	5.81933333333333	5.427	5.52133333333333	5.401	5.39833333333333	5.38666666666667	5.08766666666667	5.30933333333333	5.62933333333333	6.07233333333333	5.4
HNRNPA1	10.0432	10.1124	10.6412	10.1088	8.8402	9.5892	9.8478	10.496	10.2538	10.6064	10.6846	10.1526	10.2826	10.5128	10.4028	10.0292	9.941	10.1886
RPS26P15	8.054	8.966	8.818	9.241	9	7.61	7.775	7.38	9.672	8.984	9.325	9.459	9.275	9.091	8.755	9.313	8.112	8.975
OMA1	7.262	7.541	7.911	7.187	7.335	7.364	7.662	7.037	7.312	8.297	7.891	7.599	7.683	7.932	7.981	7.817	7.11	7.875
RN7SL713P	7.176	6.332	6.295	6.532	6.698	6.124	6.032	7.277	6.166	6.454	6.137	6.298	6.738	6.492	6.539	6.488	7.145	6.403
TACSTD2	6.045	6.254	6.132	6.195	6.329	6.226	6.214	6.133	6.204	6.145	5.974	6.223	6.234	6.212	6.108	6.208	6.304	6.17
MYSM1	8.242	8.618	8.637	8.528	7.871	8.088	8.224	7.913	8.124	8.794	8.749	8.497	8.317	8.533	8.699	8.403	7.494	8.491
JUN	9.23	9.754	10.589	10.529	10.18	9.035	9.409	10.227	10.634	10.69	10.031	9.415	10.667	10.042	9.814	9.794	9.633	9.049
CYP2J2	5.941	5.651	5.981	5.817	5.993	6.306	5.926	6.333	5.887	5.879	6.112	5.677	6.591	6.544	5.733	5.921	6.085	5.464
RN7SL475P	5.476	5.453	5.112	5.265	5.993	6.225	5.467	5.206	5.403	4.689	4.991	5.199	5.242	5.037	4.54	5.31	4.733	5.189
C1orf87	5.85	5.273	5.112	5.392	5.521	5.716	5.33	5.84	5.07	5.174	5.34	5.219	5.534	5.349	5.138	5.255	5.638	5.453
TM2D1	7.039	7.004	7.13	6.847	6.98	6.868	7.214	6.973	6.921	7.404	6.829	6.927	6.88	7.08	7.311	7.142	6.733	7.034
KANK4	7.319	7.467	7.352	7.626	7.877	7.234	7.938	6.963	7.206	7.513	7.041	7.051	7.331	7.38	7.013	7.421	7.481	7.463
RNU6-371P	7.173	5.744	5.935	5.815	6.912	6.084	6.541	6.856	5.234	6.357	5.925	6.008	5.451	6.036	6.61	6.725	6.17	5.636
DOCK7	7.659	8.356	8.32	8.029	7.7	8.094	8.215	7.259	7.739	8.2	8.066	7.899	8.143	8.441	8.337	8.341	7.317	8.089
RNA5SP49	6.857	5.855	5.923	5.878	5.129	6.205	5.059	6.958	5.769	5.849	6.015	5.634	5.638	5.802	5.763	4.708	6.397	5.386
ITGB3BP	5.91	6.244	7.025	6.958	5.916	6.891	5.601	6.646	7.059	7.089	6.696	6.975	6.71	7.246	6.635	6.551	6.564	7.017
CFL1P3	7.868	7.43	7.191	7.378	7.472	7.063	7.245	7.632	7.441	7.38	7.414	7.475	7.432	7.161	7.863	7.22	7.501	7.302
RNU6-809P	6.593	6.275	6.309	6.239	6.485	6.965	6.2	6.149	5.873	6.351	6.291	6.074	6.161	6.506	6.321	6.015	6.063	6.124
JAK1	9.985	9.941	10.173	10.175	10.448	10.295	10.154	9.53	10.024	10.506	10.082	10.086	9.935	10.022	10.303	10.556	9.895	10.328
SLC2A3P2	6.696	6.025	6.518	6.08	4.813	6.165	5.291	6.908	5.824	6.992	6.395	6.008	6.107	6.188	6.756	5.533	6.38	6.295
MIR101-1	4.079	4.319	4.476	4.262	4.408	3.916	4.272	4.095	4.305	4.485	4.162	4.095	4.357	4.589	4.458	4.661	4.094	4.431
RN7SL854P	6.832	6.757	6.665	6.735	6.768	6.646	6.994	6.797	6.95	6.521	6.672	6.629	6.884	6.63	7.106	6.792	6.522	6.656
RNU4-88P	3.289	3.277	3.319	3.322	5.155	3.674	4.109	3.345	3.409	3.221	3.373	3.359	3.238	3.284	3.265	3.852	3.213	3.383
INSL5	4.599	4.19	4.422	4.233	4.555	4.259	4.32	4.865	4.252	4.322	4.332	4.061	4.144	4.137	4.189	3.947	5.036	4.47
WDR78	5.564	5.382	5.326	5.404	5.52	5.914	5.54	5.45	5.283	5.698	5.432	5.359	5.644	5.503	5.491	5.88	5.568	5.546
SLC35D1	6.868	7.043	7.352	7.194	6.915	6.845	7.334	6.927	6.974	7.384	7.507	7.239	7.262	7.34	7.266	7.463	6.363	7.226
C1orf141	3.944	3.364	3.259	3.551	4.111	4.961	3.712	4.06	3.836	3.571	3.441	3.468	4.065	3.461	3.532	3.713	3.802	3.551
RNU4ATAC4P	3.299	3.074	3.228	3.097	4.691	4.612	4.169	3.346	3.306	3.207	3.267	3.319	3.579	3.153	2.958	3.921	3.427	3.746
SERBP1	7.975	8.407	8.752	8.551	8.342	8.352	8.439	8.404	8.433	8.721	8.845	8.312	8.675	8.825	9.001	8.731	7.784	8.701
RN7SL392P	4.096	4.158	4.051	4.241	4.031	5.064	4.616	4.154	4.347	3.876	4.053	4.234	4.295	3.724	3.951	4.019	3.999	3.929
GNG12	10.14	9.949	10.079	9.906	9.054	8.605	9.49	9.344	9.8	10.312	9.986	9.812	9.664	10.148	10.289	10.076	9.756	10.076
DIRAS3	5.98	5.467	5.745	5.881	6.247	5.992	5.893	5.859	5.672	5.675	5.791	5.446	5.954	5.722	5.568	5.873	5.776	6.009
WLS	8.557	9.157	9.365	9.05	9.162	9.882	9.392	8.778	9.153	9.258	9.567	8.867	9.184	9.552	9.179	9	8.314	9.318
RPS7P4	5.251	5.188	5.112	5.155	4.918	4.575	4.89	5.195	5.261	4.802	4.99	5.492	5.097	4.849	5.052	5.508	5.44	5.23
RPE65	5.561	5.15	5.121	4.98	5.664	4.822	5.883	5.567	5.357	5.277	4.888	5.345	5.368	5.208	4.922	4.843	5.384	5.132
DEPDC1	3.553	3.577	3.532	3.52	4.994	3.845	4.367	3.401	4.319	3.542	3.229	3.588	3.769	3.405	3.891	3.653	3.465	3.558
LRRC40	6.88	7.008	7.214	7.026	6.829	6.956	6.913	6.608	6.9	7.519	7.328	7.001	7.083	7.352	7.326	7.339	6.584	7.224
RN7SL242P	7.718	6.986	6.834	7.011	7.077	6.698	6.85	7.687	6.966	7.103	6.717	7.323	6.988	6.894	6.828	7.343	8.133	6.751
ANKRD13C	7.247	7.785	7.816	7.568	7.042	7.634	7.774	7.163	7.706	7.906	7.957	7.718	7.734	7.868	7.995	7.831	7.002	7.836
PTGER3	8.136	8.241	8.303	8.267	8.418	8.169	8.505	7.516	7.773	8.452	8.039	7.918	8.03	8.602	8.522	8.194	8.007	8.553
ZRANB2	9.062	9.333	9.271	9.094	7.876	8.011	8.463	8.836	8.819	9.648	9.49	8.876	9.008	9.534	9.427	9.18	8.543	9.148
MIR186	5.53	5.39	4.926	4.311	5.334	4.332	4.382	4.989	4.18	5.098	5.264	5.15	4.329	5.185	5.361	4.129	4.703	4.55
NEGR1	8.22	8.445	8.652	8.474	9.187	8.91	8.611	8.332	8.538	8.858	8.67	8.132	8.578	8.818	8.853	8.727	8.394	8.907
RNU6-1246P	3.502	3.922	3.647	3.524	4.307	4.486	5.179	3.446	3.587	3.69	3.41	3.587	3.541	3.318	3.365	3.804	3.596	3.566
RN7SKP19	5.752	5.471	5.173	5.466	5.811	5.526	5.982	6.017	5.35	5.296	5.452	5.449	5.494	5.392	5.087	5.419	5.543	5.257
RNA5SP50	2.917	3.239	2.601	2.599	2.642	5.36	4.859	2.975	3.478	3.018	2.853	3.044	5.605	2.795	3.079	3.65	2.895	3.554
LRRIQ3	4.5115	4.5205	4.3865	4.2175	5.1865	4.974	4.4805	4.2435	3.932	4.6045	3.8325	4.0715	4.413	4.53	4.2165	4.617	4.4255	4.3155
LRRC53	5.816	5.076	5.187	5.31	5.347	6.025	5.364	5.893	5.145	5.307	5.081	5.172	5.054	5.28	5.123	5.598	5.841	5.293
ERICH3	5.274	4.694	4.632	4.528	5.853	5.256	4.773	4.985	4.865	4.618	4.472	4.378	4.602	4.752	4.422	4.412	5.162	4.334
CRYZ	8.242	8.53	8.258	8.051	7.973	8.314	8.962	8.082	8.191	8.727	9.01	8.166	8.337	8.754	8.584	8.663	8.061	8.959
SLC44A5	5.648	4.865	5.189	4.719	5.756	4.985	6.092	5.54	4.986	5.17	5.09	5.285	5.385	5.531	5.082	4.827	5.424	4.821
ASB17	3.632	3.515	3.298	3.429	4.925	4.424	3.816	3.583	3.414	3.51	3.52	3.445	3.514	3.54	3.251	3.713	3.48	3.444
PIGK	6.845	7.047	7.101	6.956	5.966	6.221	6.363	6.218	6.911	7.582	7.245	6.989	7.015	7.516	7.488	7.19	6.65	7.167
ZZZ3	7.779	8.102	8.181	8.131	7.512	7.99	8.441	7.792	7.967	8.472	8.381	8.185	8.25	8.554	8.454	8.424	7.332	8.407
USP33	9.066	9.2	9.09	8.835	8.266	8.175	8.398	8.429	8.339	9.465	8.77	8.83	8.852	9.151	9.06	9.469	8.484	9.1
AIDA	7.77	7.8295	7.9975	7.949	7.4765	7.1845	7.6335	7.6905	7.8415	8.1785	7.975	7.6315	7.8475	8.13	8.1265	7.997	8.1075	8.127
NEXN-AS1	6.85	6.747	6.523	6.648	6.87	6.776	6.797	6.806	6.65	6.599	6.52	6.761	6.985	6.852	6.573	6.557	7.007	6.674
FUBP1	8.703	9.366	9.395	9.19	8.526	9.106	9.554	8.851	9.082	9.777	9.688	9.033	8.942	9.602	9.588	9.091	8.3	9.046
RNA5SP22	5.423	4.823	4.205	4.092	5.486	4.919	5.25	5.114	4.142	4.403	4.698	4.209	4.276	4.34	4.211	5.143	5.21	4.473
ELTD1	9.024	9.594	9.514	9.218	7.727	7.647	8.63	7.979	9.437	9.791	9.498	9.62	8.612	9.373	9.434	9.348	8.309	8.89
TTLL7	6.743	6.787	7.116	6.674	6.803	7.027	6.992	6.488	6.672	7.033	6.763	6.295	6.963	6.973	6.735	6.854	6.406	6.793
GNG5	8.0325	8.6425	8.739	8.774	8.433	8.4455	8.446	7.866	8.8275	8.467	8.735	8.7905	8.558	8.451	8.6545	8.556	8.0815	8.509
CTBS	7.7	7.948	8.341	8.171	8.21	8.059	7.908	7.548	7.947	8.292	8.121	7.857	7.921	7.964	8.45	8.139	7.551	8.086
C1orf180	5.283	5.242	5.092	5.157	5.326	5.004	5.023	5.57	5.045	5.128	5.104	5.059	5.136	5.176	4.859	5.243	5.213	5.263
SSX2IP	4.909	5.224	5.344	4.803	5.476	5.355	5.896	5.562	5.787	5.379	5.94	5.216	5.481	6.007	5.207	5.039	4.851	5.15
LPAR3	5.819	5.628	5.714	5.884	5.488	5.935	6.341	6.046	5.777	5.657	5.773	5.729	5.911	5.903	5.423	5.874	5.943	5.683
MCOLN2	5.454	5.259	5.193	5.306	5.641	5.438	5.661	5.513	5.148	5.507	5.219	5.696	5.187	5.147	5.226	5.177	5.255	5.241
MCOLN3	6.745	6.383	6.382	6.021	5.928	6.769	6.452	5.936	5.569	6.659	6.206	6.595	6.569	6.902	6.481	6.479	5.767	6.723
SYDE2	6.826	7.172	6.922	6.502	6.697	6.73	6.98	6.777	6.164	7.028	6.772	6.826	6.847	6.988	7.136	7.166	6.548	7.298
C1orf52	6.98	7.066	6.996	6.899	7.248	7.184	6.564	6.67	7.068	7.335	7.028	7.135	7.163	7.213	7.201	7.075	6.674	7.294
BCL10	6.966	7.091	7.324	7.47	7.572	6.789	7.862	7.228	7.402	7.464	7.254	7.339	7.415	7.405	7.294	7.619	6.778	7.445
DDAH1	7.207	7.258	7.654	7.347	7.288	7.719	8.106	7.405	7.708	7.663	7.911	7.483	7.783	7.921	7.744	7.507	7.502	7.745
ZNHIT6	7.289	7.614	7.794	7.483	6.269	7.019	7.404	7.037	7.217	8.037	7.987	7.494	7.283	8.014	8.025	7.291	6.579	7.547
COL24A1	6.798	6.403	6.155	6.392	6.675	6.486	6.018	6.714	7.561	6.435	7.154	6.296	6.402	6.422	6.573	6.077	6.497	6.243
RNA5SP51	6.259	5.799	5.606	5.87	5.356	5.572	5.401	5.869	6.034	5.637	5.913	5.599	6.186	6.036	5.885	5.363	5.494	5.888
ODF2L	6.525	6.736	6.935	6.671	6.312	6.746	6.349	6.412	6.542	7.236	7.142	6.381	6.357	6.797	7.01	6.805	5.996	6.59
15-Sep	9.212	9.491	9.578	9.565	9.11	9.117	8.934	9.266	9.554	9.992	9.977	9.203	9.489	10.481	9.959	9.373	9.096	9.59
RNA5SP52	8.304	6.702	7.133	7.389	5.192	6.526	7.705	8.842	7.009	7.093	6.888	8.024	7.78	7.06	7.204	6.86	9.285	7.206
RN7SL583P	7.071	6.521	6.445	6.629	5.857	6.219	5.877	7.134	6.409	6.446	6.152	6.226	6.307	6.399	6.24	6.358	7.282	6.604
GTF2B	8.022	8.35	8.545	8.507	8.081	7.459	7.653	8.107	8.906	8.574	8.458	8.226	8.826	8.565	8.746	8.816	8.06	8.613
CCBL2	6.559	7.143	7.236	6.925	5.832	6.678	5.787	6.434	7.029	7.23	7.194	7.083	7	6.967	6.87	6.585	6.276	6.962
GBP3	5.1625	5.336	5.2785	5.498	5.469	5.785	6.143	5.8605	5.4795	5.4885	6.125	5.4515	5.898	5.835	4.9375	5.445	5.0945	5.4325
GBP1	7.887	8.154	8.598	8.938	8.622	8.512	9.19	8.704	8.695	9.03	9.033	8.566	8.864	8.942	8.602	9.276	7.891	8.501
PTGES3P1	5.93	5.71	6.577	6.132	5.125	4.456	4.476	5.863	5.587	5.934	5.825	6.442	5.79	5.702	6.096	5.711	4.908	5.751
GBP2	7.341	7.6305	8.1135	8.044	7.254	7.47	7.3805	7.526	7.862	8.076	8.042	7.8675	7.957	7.7545	7.8515	8.195	7.351	7.6365
GBP7	6.712	6.747	6.851	6.614	6.898	6.865	7.12	6.847	6.895	7.011	6.701	6.777	6.71	6.936	6.455	7.174	6.589	6.49
GBP4	7.17	8.003	8.312	7.818	7.046	7.3	7.416	7.079	7.824	8.349	8.176	7.881	7.888	7.766	7.703	8.714	7.006	7.601
GBP5	5.782	5.923	6.089	6.081	5.9	5.91	5.971	5.825	5.705	6.307	6.14	6.424	5.877	6.019	6.072	6.916	5.759	6.186
GEMIN8P4	5.209	5.315	5.833	5.639	6.077	6.032	6.095	5.504	5.494	5.738	5.842	5.759	5.861	5.922	5.793	5.758	5.617	6.051
RNU6-695P	3.186	3.248	3.212	3.082	4.56	5.174	4.37	3.117	3.478	3.078	3.213	3.333	3.351	3.092	3.214	3.542	3.083	3.262
BARHL2	7.32	7.348	7.224	7.342	7.325	7.448	7.61	7.421	7.32	7.371	7.207	7.39	7.333	7.55	7.079	7.44	7.545	7.365
ZNF644	7.607	8.048	8.157	7.938	7.266	7.552	7.238	7.453	7.663	8.243	8.087	7.97	7.655	7.986	8.082	7.884	7.113	7.83
HFM1	4.1865	4.1575	4.765	4.321	4.779	4.621	4.4615	4.2295	4.22	4.51	4.288	4.1155	4.185	4.476	4.3365	3.9845	4.2115	4.298
RNA28S5	13.755	13.808	13.765	13.834	13.399	13.365	13.535	14.014	13.784	13.892	13.709	13.904	13.832	13.646	13.728	13.964	13.829	13.744
TGFBR3	10.009	10.128	9.854	10.114	9.89	9.67	9.654	9.359	9.577	10.259	9.555	9.611	9.37	9.791	10.322	10.081	9.605	10.372
RN7SL653P	8.45	8.792	8.752	8.491	8.255	8.08	7.975	8.543	8.482	8.512	8.643	8.471	8.518	8.622	8.622	8.116	8.205	8.677
SET	8.227	8.391	8.624	8.5765	8.77	8.078	7.6745	8.372	8.5445	8.6845	8.7925	8.5785	8.5475	8.633	8.614	8.6505	8.141	8.5995
GLMN	5.67	5.893	6.074	5.791	5.502	6.008	6.178	5.524	5.796	6.102	6.264	5.817	5.867	5.895	6.034	5.938	5.082	5.826
RN7SL824P	3.928	4.152	3.753	3.848	4.97	4.087	3.77	3.889	4.362	3.76	4.341	3.898	4.426	3.954	4.092	3.812	4.009	3.987
GFI1	6.663	6.625	6.283	6.497	5.864	6.628	6.389	6.632	6.545	6.472	6.398	6.434	6.698	6.616	6.317	6.573	6.494	6.677
EVI5	6.782	7.585	7.632	7.405	6.92	7.336	7.151	7.267	7.564	7.627	7.777	7.478	7.723	7.766	8.015	7.677	6.625	7.853
RNU4-59P	2.772	2.729	2.973	3.119	3.653	3.591	3.77	2.884	3.263	3.171	3.122	3.288	3.365	2.978	3.004	3.589	2.935	3.044
FAM69A	8.047	8.156	7.934	8.322	8.047	7.836	7.742	7.41	8.117	8.504	8.081	7.625	8.378	8.44	8.719	8.645	7.797	8.632
RNU6-970P	3.161	3.225	3.023	3.078	4.498	3.826	3.277	2.945	3.018	3.05	3.124	3.299	3.253	3.015	2.809	3.156	3.068	3.01
RN7SL692P	8.988	9.095	8.859	8.89	8.539	8.622	8.34	9.054	8.981	8.572	8.827	8.901	8.928	8.902	8.752	8.673	9.112	8.665
TMED5	8.85	9.092	9.222	8.94	8.897	9.051	9.127	8.323	8.788	9.239	8.921	9.032	8.94	9	9.334	9.164	8.544	9.264
RNA5SP53	7.7	6.864	6.715	6.653	5.916	6.637	6.687	7.857	6.636	6.814	6.555	6.872	6.723	6.738	6.325	6.016	7.686	6.543
BCAR3	7.182	7.652	7.551	7.548	7.802	7.398	7.857	7.245	7.617	7.629	7.631	7.489	7.474	7.644	7.433	7.432	7.267	7.403
DNTTIP2	7.958	7.794	8.097	8.053	7.891	7.528	8.318	7.933	7.674	7.809	7.781	7.964	8.093	8.049	7.977	8.08	7.597	8.02
GCLM	6.303	7.177	6.556	6.484	6.739	6.064	6.331	5.979	6.307	6.833	6.305	6.711	6.603	6.838	6.757	6.657	5.976	6.843
ABCA4	6.193	5.495	5.33	5.596	5.505	5.739	5.774	5.899	5.605	5.81	5.471	5.6	5.729	5.481	5.769	5.61	6.069	5.759
ARHGAP29	8.62	8.892	8.708	8.756	7.831	8.191	8.288	8.268	8.681	9.015	8.97	9.047	8.618	8.819	9.05	8.959	8.248	8.936
F3	7.744	8.66	9.045	8.284	9.185	8.111	8.523	8.156	8.645	8.959	8.336	8.189	8.475	8.49	8.503	8.942	8.083	8.501
CNN3	7.979	8.988	9.126	9.318	8.415	8.474	8.728	8.017	9.322	9.096	9.339	9.022	8.851	8.896	8.928	9.057	8.19	8.998
ALG14	6.806	7.465	7.325	7.377	7.304	7.169	7.691	6.391	7.319	7.421	7.43	7.6	7.425	7.34	7.219	7.601	6.75	7.629
NDUFS5P2	5.516	4.981	4.997	4.873	5.338	5.607	4.985	5.264	4.898	5.086	4.972	4.812	5.497	4.986	4.755	4.716	4.958	4.764
RPL7	10.0363333333333	10.312	10.7146666666667	10.6213333333333	9.214	9.58966666666667	9.913	10.7183333333333	10.518	10.5806666666667	10.372	10.5823333333333	10.6296666666667	10.3433333333333	10.3566666666667	10.8486666666667	10.443	10.4793333333333
RN7SKP270	4.72	4.889	4.899	5.186	5.12	5.639	5.379	4.907	4.885	4.866	5	4.94	4.948	5.076	4.783	4.94	4.971	5.072
DPYD	8.842	9.17	9.317	9.27	9.332	9.559	9.737	9.117	9.024	9.504	9.65	9.002	9.292	9.55	9.694	9.263	8.471	9.217
MIR2682	6.532	5.728	5.464	5.398	6.034	4.509	5.538	6.363	5.677	5.55	5.447	5.858	5.579	5.809	5.901	5.602	6.77	5.714
MIR137	5.417	5.744	5.378	5.192	5.926	5.921	5.072	5.361	5.904	4.501	5.225	5.658	6.028	5.314	4.87	5.032	5.125	5.153
LPPR5	4.832	4.719	4.627	4.515	5.013	4.717	5.136	4.754	4.761	4.283	4.409	4.624	4.631	4.674	4.404	4.852	4.838	4.684
FRRS1	6.598	6.759	6.842	6.616	6.517	6.367	6.222	6.648	6.943	7.249	7.426	6.114	6.908	7.222	7.191	6.697	6.128	6.779
RNU4-75P	4.016	3.906	3.68	4.164	4.447	4.59	4.157	4.016	3.975	3.538	3.877	3.641	3.879	3.627	3.683	3.502	3.699	3.518
RNU6-1318P	3.781	3.89	4.142	3.897	5.036	5.138	5.034	3.649	4.122	3.995	3.756	4.003	4.087	3.775	3.728	3.789	3.867	3.722
SASS6	5.689	6.212	5.897	5.55	5.891	6.687	5.725	5.499	5.741	5.829	5.952	5.765	5.934	5.95	6.123	5.925	5.413	6.031
LRRC39	4.8	4.604	4.583	4.385	4.586	4.902	4.669	4.612	4.193	4.351	4.333	4.471	4.726	4.802	4.313	4.555	4.445	4.161
DBT	7.606	7.924	7.904	7.392	7.132	7.272	7.374	7.006	6.994	8.17	7.581	7.468	7.586	7.73	7.862	7.827	7.178	8.039
EXTL2	6.026	5.965	6.067	5.623	5.862	5.497	5.268	6.169	6.176	6.268	6.561	5.856	6.248	6.569	6.605	6.189	5.554	6.314
DPH5	6.982	7.295	7.645	7.293	6.469	7.218	7.023	6.998	7.383	7.509	7.78	7.334	7.613	7.661	7.432	7.312	6.844	7.187
RPSA	8.9	9.4295	9.78	9.7345	9.1075	9.793	10.14	9.386	10.0215	9.302	9.7065	9.847	10.046	9.446	9.528	9.89	8.99	9.435
OLFM3	5.182	4.921	4.95	5.033	5.045	5.506	5.583	5.147	4.891	4.805	4.933	4.82	4.987	5.183	4.888	5.186	5.223	4.895
COL11A1	7.391	6.639	6.416	6.634	6.628	6.565	6.484	7.185	6.987	6.522	6.955	6.683	6.455	6.671	6.441	6.259	6.98	6.403
VAV3	5.877	6.047	6.165	6.051	5.832	5.926	5.683	5.721	5.701	6.237	6.12	6.405	5.989	6.149	6.869	6.664	5.536	6.176
SLC25A24	8.005	8.456	8.33	8.161	7.951	8.112	7.674	7.532	8.188	8.297	8.348	8.434	8.405	8.369	8.605	8.261	7.65	8.538
HENMT1	5.563	5.778	5.882	5.822	6.177	6.446	6.271	5.658	5.956	5.732	5.759	5.965	5.971	5.916	5.936	6.397	5.382	5.912
AKNAD1	5.392	4.932	5.164	4.945	5.849	5.505	5.082	5.279	4.795	4.914	5.059	5.066	5.256	5.068	4.884	4.666	5.071	4.903
CLCC1	8.444	8.63	8.708	8.424	8.29	8.365	8.643	8.175	8.161	8.972	8.749	8.363	8.418	8.92	8.86	8.65	8.128	8.811
WDR47	6.768	6.862	6.84	6.867	7.119	6.871	7.185	6.742	6.854	6.91	6.919	6.642	6.664	7.055	7.037	6.837	6.633	7.062
TAF13	8.051	8.192	8.083	8.285	7.711	7.13	6.608	7.065	8.066	7.932	8.105	7.751	8.149	8.223	8.542	8.193	7.443	8.043
C1orf194	7.311	6.472	6.441	6.522	6.614	6.776	6.637	7.627	6.533	6.557	6.263	6.65	6.343	6.449	6.283	6.534	7.822	6.605
PSRC1	7.012	7.022	6.821	7.141	7.206	7.248	6.869	7.103	7.064	6.762	6.893	7.018	6.964	6.999	6.77	6.972	7.014	6.941
MYBPHL	6.162	6.005	5.935	6.066	6.373	6.142	6.444	6.442	5.987	5.914	5.971	6.182	6.045	5.943	5.838	6.061	6.548	6.043
SORT1	10.06	9.863	10.081	9.754	10.217	9.784	9.934	8.989	9.001	9.955	8.939	9.812	9.354	9.366	9.744	10.073	9.83	10.023
PSMA5	6.761	7.556	7.515	7.173	6.331	6.429	7.381	6.265	7.219	6.81	7.589	7.467	7.344	7.2	7.303	7.412	6.13	7.303
AMIGO1	8.019	7.812	7.787	8.033	8.03	7.919	8.218	7.987	7.773	7.984	7.714	8.005	7.996	7.971	7.601	7.736	8.044	7.958
RNU6V	6.787	7.183	7.25	7.55	8.211	7.826	8.351	6.794	7.632	7.205	7.444	7.436	7.566	7.189	7.026	8.4	7.103	7.487
GNAT2	6.562	6.518	6.469	6.296	6.011	6.042	5.95	6.525	6.536	6.236	6.332	6.294	6.342	6.43	6.22	6.118	6.495	6.206
GSTM3	6.679	7.856	8.349	8.526	6.972	8.503	7.891	7.241	7.362	7.662	8.212	7.086	8.424	7.362	7.421	7.882	7.174	7.152
EPS8L3	7.144	6.775	6.76	6.87	6.679	6.948	6.278	7.582	6.869	6.922	6.75	6.908	6.69	6.837	6.839	7.028	7.728	6.988
ALX3	7.011	6.811	6.981	7.356	7.723	7.097	7.21	7.063	7.021	7.29	6.936	6.98	7.351	7.095	7.085	7.532	7.503	7.411
SLC16A4	6.342	6.748	7.146	6.94	6.244	6.706	7.125	7.162	7.865	7.292	7.727	6.74	7.555	7.581	7.243	7.465	6.676	7.077
LAMTOR5	7.761	8.222	7.998	7.905	7.745	7.323	7.673	7.414	7.826	7.733	7.948	7.817	7.917	7.605	8.053	8.046	7.593	7.715
KCNA10	8.169	6.896	6.95	7.122	6.562	6.898	6.736	8.18	6.814	7.247	6.867	6.838	6.688	7.1	7.02	6.945	7.974	7.055
KCNA2	6.272	6.09	5.678	5.628	6.264	6.131	5.715	6.178	6.133	6.069	5.676	5.986	5.9	5.782	6.085	6.031	5.93	6.546
KCNA3	6.137	6.252	6.399	6.418	6.671	6.406	6.373	6.081	6.157	6.703	6.238	6.339	6.236	6.389	6.678	7.25	6.293	6.424
LRIF1	5.994	6.072	5.982	5.953	5.989	6.392	5.469	5.56	5.852	5.974	6.019	6.366	6.169	6.03	6.229	6.336	5.278	6.395
DRAM2	9.068	9.243	9.219	9.063	8.782	9.111	8.427	8.37	8.695	9.726	8.721	9.001	9.163	8.906	9.208	9.27	8.918	9.275
DENND2D	7.541	7.75	7.916	7.674	7.512	8.047	7.507	7.533	7.344	7.498	7.608	7.919	7.789	7.877	7.84	8.05	7.609	7.833
OVGP1	6.443	6.436	6.255	6.498	6.754	6.686	6.533	6.299	6.446	6.066	6.701	6.565	6.367	6.347	6.239	6.08	6.2	6.419
WDR77	7.539	8.138	8.093	7.918	8.444	7.883	8.271	7.324	7.871	7.965	8.294	8.062	7.988	8.14	8.213	8.02	7.516	8.105
ADORA3	6.973	6.547	5.964	6.58	6.844	6.949	6.618	6.942	6.66	6.793	6.1	6.295	6.221	6.872	6.785	6.83	7.211	6.757
RNU6-792P	3.242	3.206	3.226	3.166	3.964	4.423	3.933	3.081	3.059	3.252	3.205	2.924	3.238	3.03	3.516	3.387	2.994	3.168
RNU6-151P	3.574	4.796	4.62	4.697	5.821	6.352	5.777	4.121	4.86	4.251	4.8	5.045	4.985	4.58	4.429	5.83	4.119	4.554
FAM212B	6.796	6.671	6.812	6.727	7.122	6.825	6.967	6.817	6.452	6.797	6.652	6.76	6.542	6.807	6.568	6.168	6.511	6.698
KCND3	6.553	6.295	6.461	6.485	6.629	6.788	7.29	6.366	6.303	6.41	6.695	6.584	6.502	6.605	6.18	6.544	6.718	6.349
ST7L	6.737	6.725	6.51	6.33	6.256	6.588	6.435	6.873	6.528	6.796	6.643	6.421	6.293	6.651	6.652	6.302	6.401	6.809
RHOC	8.523	9.124	8.992	9.365	9.058	8.929	9.151	8.699	9.526	9.099	9.499	9.339	9.367	9.249	9.281	9.37	8.712	9.141
PPM1J	6.633	6.742	6.565	6.588	6.602	6.509	6.745	6.715	6.9	6.409	6.696	6.668	6.685	6.659	6.425	6.587	6.828	6.805
LINC01356	6.274	6.63	6.54	6.619	6.147	6.785	5.61	5.7	6.731	5.955	5.742	6.169	6.196	5.987	5.84	5.698	6.321	5.98
SLC16A1	6.967	7.426	7.779	7.45	7.161	7.583	7.734	8.316	8.016	8.07	8.942	7.038	8.157	8.776	8.369	7.366	6.541	7.324
PHTF1	6.827	7.012	7.152	7.079	7.493	7.149	7.28	6.841	7.355	7.386	7.684	6.951	7.056	7.173	7.408	7.542	6.976	6.941
PTPN22	5.003	4.672	4.58	4.629	6.041	4.825	4.518	4.68	5.57	4.903	5.37	5.23	5.001	5.034	5.312	5.462	4.553	5.034
RSBN1	7.253	7.436	7.513	7.352	7.262	7.213	7.616	7.358	7.214	7.297	7.564	7.387	7.386	7.359	7.517	7.483	7.18	7.352
BCL2L15	6.314	5.5	5.415	5.565	6.569	5.153	5.707	6.218	5.08	5.762	5.716	5.521	5.453	5.82	5.631	5.286	6	5.546
AP4B1	7.511	7.723	7.767	7.5	7.4	7.876	8.219	7.324	7.623	7.741	7.88	7.811	7.689	7.776	7.754	7.943	7.47	7.653
SYT6	6.981	6.47	6.356	6.569	6.717	6.712	6.663	6.853	6.559	6.573	6.376	6.498	6.683	6.48	6.624	5.963	6.791	6.552
TRIM33	7.89	8.212	8.368	8.236	7.747	7.572	8.353	8.064	8.093	8.489	8.353	8.163	8.272	8.351	8.386	8.277	7.872	8.21
BCAS2	8.003	8.406	8.399	8.31	8.57	8.351	8.045	7.713	8.314	8.456	8.435	8.229	8.398	8.479	8.47	8.505	7.531	8.383
DENND2C	5.922	6.366	6.296	6.246	6.1735	6.444	6.4135	5.898	6.311	6.083	6.2245	6.22	6.1765	6.1755	6.0555	6.1325	5.672	6.111
AMPD1	5.681	5.261	5.347	5.415	5.408	4.918	5.518	5.794	5.211	5.607	4.846	4.809	5.122	5.041	5.072	4.809	5.417	5.039
RN7SL432P	6.049	5.706	5.46	5.881	5.696	6.024	5.855	5.955	5.523	5.538	5.439	5.753	5.387	5.58	5.515	5.79	6.131	5.695
NRAS	8.398	8.719	8.744	8.596	8.101	8.289	8.545	8.163	8.61	8.763	8.933	8.706	8.441	8.847	8.913	8.828	8.109	8.747
CSDE1	12.254	11.662	11.887	11.786	11.325	11.266	11.654	11.626	11.217	12.266	11.584	11.557	11.59	12.026	12.042	11.794	12.122	12.052
SIKE1	7.165	7.523	7.462	7.327	6.798	7.5	7.345	7.272	7.353	7.946	7.419	7.393	7.442	7.676	7.651	7.748	7.052	7.631
TSPAN2	6.587	6.505	6.782	6.867	6.362	6.933	6.966	6.687	7.38	6.989	7.244	6.659	7.176	7.224	6.821	6.657	6.474	6.463
NGF	7.435	7.703	7.727	7.598	7.276	7.67	7.062	7.561	7.764	7.37	7.748	7.39	7.815	7.665	7.609	7.478	7.264	7.511
CASQ2	7.128	6.989	7.25	7.597	7.478	7.337	7.44	7.164	6.591	7.961	7.501	7.581	7.641	7.438	7.202	7.003	7.191	6.996
NHLH2	4.611	4.257	4.047	4.04	4.445	4.628	4.547	4.522	4.013	4.07	3.878	3.739	3.906	4.015	4.354	4.089	4.187	4.133
RNU6-817P	8.192	7.72	7.499	7.186	7.224	8.113	7.522	8.05	7.039	7.595	7.573	7.374	7.232	7.461	7.398	7.465	8.012	7.828
CD58	7.574	7.597	7.471	7.437	7.58	7.039	7.284	7.178	7.55	7.751	7.688	7.734	7.612	7.645	7.755	7.652	7.082	7.473
NAP1L4P1	7.185	6.985	7.133	6.748	5.94	6.295	6.375	6.856	6.695	6.985	6.95	7.084	6.716	6.835	7.272	7.147	6.691	6.933
IGSF3	7.478	7.039	7.036	7.383	6.904	7.467	7.077	7.449	7.154	7.351	7.301	6.915	7.112	7.337	7.145	7.114	7.486	7.175
RNA5SP55	6.321	6.74	6.072	7.324	6.774	6.373	5.528	6.906	7.106	6.757	6.503	6.828	7.267	6.355	5.96	7.444	7.792	6.562
TRIM45	7.276	7.04	7.116	6.911	7.217	7.375	6.86	7.501	7.033	7.367	7.113	7.044	6.903	7.099	6.813	6.968	7.261	7.021
VTCN1	5.825	5.53	5.017	5.314	5.722	5.332	5.722	5.822	4.901	5.126	5.206	5.133	5.347	5.034	5.514	5.619	5.774	5.143
GDAP2	7.611	7.988	8.03	7.875	7.675	7.491	7.702	7.187	7.619	8.112	7.903	7.749	7.85	7.962	8.26	8.269	7.367	8.06
SPAG17	5.742	4.046	4.107	4.053	5.083	4.606	4.269	4.666	4.233	4.436	4.09	4.885	4.215	4.168	4.351	4.478	4.711	4.146
RNA5SP56	4.869	3.728	3.285	3.714	3.853	4.383	4.23	5.157	3.76	3.841	3.317	3.962	3.705	3.585	3.553	3.921	5.616	4.087
TBX15	7.481	6.003	6.286	6.486	6.37	6.433	5.974	5.972	6.264	5.971	6.156	7.157	6.081	5.979	6.02	6.209	6.238	6.141
WARS2	7.144	7.635	7.746	7.484	7.08	7.658	7.813	7.232	7.71	7.928	7.912	7.457	7.633	7.966	7.936	8.043	6.994	7.655
RNU1-75P	3.03	3.472	3.458	3.287	4.952	4.399	3.557	2.908	3.717	3.036	3.46	3.936	3.803	3.317	3.343	3.861	3.074	3.059
GAPDHP27	6.721	6.12	6.521	6.185	5.894	6.342	6.698	6.733	6.11	6.687	6.573	6.821	6.765	6.423	6.305	7.069	6.893	6.228
ZNF697	6.88	7.156	7.029	7.117	6.998	7.163	7.068	7.086	7.258	7.288	7.129	7.027	7.212	7.109	7.18	7.329	7.001	7.342
HMGCS2	6.191	5.83	6.096	6.054	6.317	6.695	5.955	6.289	6.177	5.833	6.045	5.96	6.151	6.089	6.111	5.922	6.404	6.068
REG4	6.078	5.125	5.293	5.397	5.528	6.047	5.369	6.158	5.322	5.554	5.185	5.082	5.232	5.501	5.359	5.384	6.176	5.38
NBPF7	5.489	5.424	5.205	5.194	5.644	5.434	5.591	5.302	5.09	5.349	5.335	5.408	5.225	5.131	5.198	5.285	5.132	5.197
ADAM30	5.326	4.804	4.755	4.887	5.854	4.903	4.606	5.116	4.25	5.014	4.744	4.848	4.993	5.092	4.495	4.906	5.209	4.796
NOTCH2	9.828	9.66	9.551	10.013	10.134	9.914	10.194	9.279	9.716	9.843	9.773	9.712	9.577	9.687	10.082	10.031	9.492	10.154
ANKRD20A12P	7.68	7.4185	6.705	7.085	6.2435	6.5235	6.177	7.0795	6.123	7.8845	7.0765	7.2595	6.8935	7.126	7.1155	7.166	6.43	6.907
RNVU1-10	7.359	8.108	8.218	9.071	8.103	8.928	8.031	8.275	8.669	8.102	8.105	8.805	9.062	8.144	8.042	9.536	8.854	8.759
RNVU1-2	3.813	3.805	3.71	3.791	4.291	5.143	4.52	3.745	4.114	3.853	4.049	3.967	4.133	3.703	3.552	3.707	3.787	3.783
RNU1-13P	7.253	8.093	8.696	8.555	8.881	8.554	7.782	7.547	8.714	7.627	8.423	9.167	8.922	7.985	7.145	8.978	7.556	7.774
NUDT4	8.3545	8.332	8.4535	8.745	8.9865	8.436	8.237	8.4785	8.325	8.5765	8.4335	8.478	8.381	8.303	8.5865	8.4055	8.2905	8.32
POLR3GL	7.038	7.472	7.466	7.017	7.394	7.139	7.128	6.692	7.121	7.164	6.845	7.468	7.145	6.783	7.101	7.195	6.884	7.36
GNRHR2	6.676	6.446	6.57	6.583	6.051	6.666	5.986	6.446	6.567	6.517	6.403	6.585	6.366	6.6	6.417	6.397	6.495	6.325
NUDT17	6.603	6.898	6.92	6.851	7.061	7.023	6.604	6.834	7.068	6.845	6.608	6.837	6.853	6.894	6.538	6.694	7.022	6.854
POLR3C	7.211	7.644	7.702	7.571	8.379	8.184	8.053	7.1	7.749	7.754	7.857	7.632	7.782	7.869	7.844	7.801	6.993	7.772
CD160	5.745	4.867	5.046	5.004	5.644	5.679	4.819	5.717	4.817	4.888	5.081	4.995	5.114	4.987	5.188	4.914	5.575	4.865
RNU1-129P	7.775	8.253	8.192	8.319	7.991	8.022	7.643	8.045	8.598	7.854	8.065	8.354	8.319	7.871	7.756	8.079	8.221	8.107
LOC100130236	7.92633333333333	8.30033333333333	8.04633333333333	8.18566666666667	8.05066666666667	7.572	7.84366666666667	8.04366666666667	8.017	7.999	7.997	8.44866666666667	8.42933333333333	8.09266666666667	7.86733333333333	7.84533333333333	8.13166666666667	7.992
PRKAB2	7.323	7.467	7.233	7.262	6.59	7.143	7.419	6.733	7.044	7.515	7.481	7.367	7.139	7.426	7.4	7.617	7.261	7.506
FMO5	5.539	5.739	5.769	5.651	5.598	5.734	5.502	5.393	5.678	5.972	5.971	5.876	5.658	5.926	5.599	5.783	5.3	5.812
ACP6	6.13	6.736	6.667	6.41	6.727	7.035	7.082	6.268	6.829	6.558	6.756	6.628	6.792	6.659	6.37	6.525	6.382	6.832
GJA5	6.826	7.111	7.271	7.241	7.248	7.294	6.718	6.649	7.333	7.24	7.563	7.327	7.421	7.294	7.612	7.021	6.428	6.796
RNU1-122P	6.358	5.627	5.764	6.171	6.556	5.676	6.007	6.02	5.593	5.42	5.709	5.725	5.659	5.345	5.797	5.169	5.796	6.064
LINC01138	6.392	6.574	6.657	6.478	7.037	6.914	6.827	6.381	6.266	6.501	6.595	6.352	6.679	6.538	6.507	6.494	6.069	6.516
RNVU1-15	5.7275	6.601	6.346	7.2755	6.654	6.4595	6.4615	5.8845	7.082	6.072	6.7345	7.588	7.2355	6.085	6.226	7.192	6.884	6.706
RNA5SP100	4.838	4.415	4.61	4.257	4.537	4.528	5.088	5.486	4.68	4.634	4.141	4.629	4.661	4.526	4.253	4.876	5.836	4.216
RNVU1-17	3.695	4.115	4.029	4.517	4.357	4.412	4.073	4.227	4.376	4.147	4.079	5.186	4.805	3.844	3.99	4.483	4.261	4.261
RNU1-92P	3.178	3.335	3.38	3.54	4.933	3.817	3.735	3.295	3.013	3.376	3.168	3.327	3.553	3.339	3.179	3.568	3.303	3.189
RNU1-143P	6.619	6.34	6.369	6.246	6.42	6.647	6.35	6.665	6.27	6.23	6.202	6.325	6.373	6.315	6	6.1	6.497	6.022
HIST2H2BF	6.576	6.688	6.9325	7.0655	6.801	6.8855	6.582	6.7545	6.946	7.1985	7.387	6.695	6.9785	7.001	7.4935	6.99	6.452	6.888
FCGR1B	6.112	5.874	5.912	5.867	6.436	6.26	5.82	5.885	5.961	5.584	5.644	5.974	5.981	5.626	5.733	5.688	6.223	5.77
HIST2H2BC	9.765	9.566	9.6	9.931	9.696	9.8	9.909	10.015	9.864	9.972	9.559	9.879	9.787	9.769	9.895	10.206	10.049	9.965
HIST2H2BE	6.926	7.143	7.058	7.711	8.162	7.723	7.75	7.369	7.795	7.202	7.283	6.953	7.016	6.946	7.299	7.784	7.6	7.401
HIST2H2AB	8.425	8.082	8.31	8.176	8.322	8.202	8.154	8.06	8.66	7.69	7.926	8.637	8.58	7.818	8.146	8.728	7.692	8.295
SV2A	6.772	6.179	6.178	6.294	6.311	6.21	6.573	6.623	6.411	6.069	6.215	6.13	6.324	6.284	6.423	6.285	6.559	6.266
SF3B4	7.429	7.47	7.452	7.621	8.064	7.664	7.523	7.628	7.571	7.096	7.504	7.589	7.608	7.292	7.24	7.493	7.644	7.552
MTMR11	7.719	7.271	7.162	7.485	7.049	7.735	7.311	7.569	7.599	7.323	7.728	7.454	7.418	7.281	7.307	7.081	7.51	7.219
OTUD7B	6.873	7.643	7.484	7.634	8.091	7.324	7.867	6.702	7.182	7.324	7.498	7.567	7.112	7.427	7.4	7.496	7.221	7.974
ANP32E	7.131	7.24	7.589	7.118	6.682	6.868	6.959	6.997	7.233	7.244	7.625	7.022	7.084	7.148	7.34	6.803	6.736	7.322
APH1A	7.205	7.935	8.102	7.936	7.523	7.872	8.066	7.215	8.095	7.738	8.291	8.018	7.893	7.955	7.93	8.168	7.535	7.917
ADAMTSL4-AS1	7.264	6.703	7.018	7.447	7.606	7.559	6.2	7.615	7.204	6.853	6.951	6.944	7.231	6.887	7.081	6.68	7.113	6.773
RN7SL473P	8.098	7.324	8.935	8.912	8.479	6.767	7.584	8.665	8.095	8.733	7.936	8.139	8.38	7.827	8.314	8.539	7.915	7.724
RN7SL600P	8.131	7.851	9.515	9.229	9.248	7.544	8.001	8.795	8.597	9.169	8.362	8.424	9.023	8.36	8.718	8.796	7.668	7.635
MCL1	9.964	10.303	11.069	11.142	10.876	9.604	9.809	10.852	11.099	10.794	10.552	10.327	10.912	10.63	11.015	10.492	10.185	10.226
ENSA	7.565	7.84	7.848	7.69	7.219	7.472	7.332	7.452	7.665	7.947	7.911	7.627	7.697	7.802	7.885	7.404	7.276	7.64
GOLPH3L	7.404	7.599	7.923	7.561	7.56	7.405	7.624	7.325	7.769	8.123	8.221	7.511	7.724	7.916	7.977	7.974	7.025	7.961
HORMAD1	5.113	4.596	4.86	4.377	4.917	4.59	4.74	4.757	4.58	4.615	4.766	4.898	4.724	4.776	5.397	4.745	4.434	4.724
CTSS	8.827	8.872	8.924	9.408	8.41	8.101	7.783	7.869	8.34	8.935	8.665	9.233	8.196	9.236	9.781	9.044	7.667	9.029
CTSK	9.085	8.996	8.849	9.146	8.058	7.993	8.478	8.321	9.425	8.98	9.701	9.299	9.067	9.198	9.112	8.266	7.953	9.097
ARNT	8.522	8.87	9.058	9.007	8.699	9.034	9.051	8.523	8.957	9.029	9.04	8.859	8.89	9.149	9.102	9.237	8.256	9.17
RNU6-1309P	3.033	3.235	3.009	2.855	3.888	4.859	4.999	3.064	2.881	2.911	3.178	3.205	3.32	3.197	3.497	3.005	3.014	3.033
CERS2	8.72	9.105	9.226	8.984	9.135	9.015	9.28	8.36	9.027	9.051	9.268	9.005	9.01	9.213	9.149	8.911	8.46	9.022
FAM63A	6.952	7.206	7.551	7.418	7.494	8.012	7.264	7.375	7.306	7.464	7.544	7.097	7.295	7.434	7.287	7.429	7.191	7.417
RNU6-884P	3.42	3.37	3.386	3.288	4.221	3.87	3.491	3.511	3.329	3.689	3.29	3.285	3.405	3.394	3.825	3.182	3.24	3.378
CDC42SE1	7.201	7.831	8.119	8.469	7.983	7.78	7.483	7.167	8.49	8.011	8.281	8.146	7.81	7.975	8.544	8.193	7.326	7.877
SEMA6C	7.468	7.34	7.444	7.702	7.768	7.84	7.696	7.481	7.696	7.589	7.63	7.55	7.642	7.608	7.239	7.486	8.075	7.487
LYSMD1	5.754	6.466	6.341	6.387	6.304	7.232	6.663	6.086	6.283	6.605	6.389	6.454	6.493	6.561	6.487	6.219	6.357	6.658
TMOD4	5.348	5.366	5.321	5.2	5.005	5.143	5.813	5.344	5.16	5.294	5.152	5.367	5.228	5.125	5.073	5.045	5.064	5.196
VPS72	7.526	8.269	8.28	7.975	8.117	7.964	8.221	7.619	8.086	8.145	8.331	8.313	8.365	8.153	7.848	8.07	7.675	8.123
PI4KB	8.176	8.554	8.518	8.382	8.82	8.651	8.993	7.831	8.468	8.502	8.636	8.46	8.458	8.582	8.69	8.787	7.974	8.619
RN7SL444P	4.906	5.393	5.561	5.71	5.819	5.902	5.499	5.324	5.644	5.16	5.711	5.879	5.719	5.616	5.074	5.415	5.115	5.484
RFX5	7.215	7.844	7.821	7.692	7.54	7.827	7.47	7.259	7.878	8.045	8.037	7.791	7.553	7.949	7.962	7.663	7.308	8.026
SELENBP1	9.469	10.338	10.089	10.135	10.381	10.861	10.538	9.633	9.631	10.881	10.24	9.959	10.304	10.358	9.971	10	9.473	10.322
POGZ	7.714	8.089	8.128	8.157	8.357	8.442	8.198	7.654	8.121	8.467	8.509	8.202	8.158	8.159	8.176	8.184	7.375	8.098
CELF3	7.404	7.168	7.202	7.389	7.054	7.187	6.918	7.375	7.226	7.205	6.981	7.175	7.239	7.299	7.058	7.141	7.727	7.196
RNU6-662P	3.362	3.447	3.126	3.052	4.254	5.233	3.75	3.414	3.387	3.389	3.408	3.393	3.58	3.27	3.388	3.728	3.209	3.134
MRPL9	7.518	8.133	8.192	7.84	7.524	8.378	8.492	7.477	8.079	7.894	8.089	8.067	8.078	8.001	7.927	8.193	8.068	8.055
TDRKH	6.878	6.306	6.465	6.36	6.91	6.687	6.827	6.338	5.996	6.649	6.371	6.568	6.184	6.51	6.645	6.725	6.504	6.501
LINGO4	7.979	7.248	7.288	7.653	7.031	7.365	7.178	7.993	7.211	7.359	7.275	7.167	6.94	7.187	7.278	6.85	7.972	7.34
RORC	7.049	6.819	6.946	6.925	7.405	7.255	6.876	7.196	6.838	6.911	7.071	6.879	7.273	7.024	7.062	6.956	7.102	7.108
THEM5	6.332	5.996	5.947	6.17	6.288	6.568	6.345	6.822	5.968	5.973	5.989	6.205	6.064	5.956	6.193	6.243	6.393	6.1
THEM4	6.431	6.904	6.825	6.701	7.486	7.105	7.352	6.89	6.615	7.018	6.938	7.014	6.91	6.799	6.744	6.848	6.658	6.662
S100A10	12.093	11.834	12.043	12.206	11.57	11.354	11.944	11.738	12.385	12.121	12.377	12.259	11.829	11.989	12.308	11.94	11.536	12.056
S100A11	9.71	9.552	9.704	10.08	9.504	8.587	9.953	8.782	10.122	9.829	9.796	9.997	9.801	9.771	10.261	10.468	9.358	10.16
TCHHL1	7.156	6.102	5.876	6.096	6.095	6.575	6.211	7.213	6.226	6.148	5.833	6.192	6.25	6.057	6.2	5.82	6.937	6.183
TCHH	6.531	6.378	6.317	6.323	6.762	6.379	5.878	6.278	6.299	6.167	6.213	6.276	6.431	6.279	6.28	6.206	6.356	6.298
RPTN	5.248	4.903	5.047	4.969	6.122	5.721	5.386	5.092	5.316	4.937	4.955	4.981	5.459	4.977	4.747	4.585	5.11	4.873
HRNR	4.998	4.644	4.65	4.78	5.853	5.483	5.082	4.919	4.703	4.779	4.645	4.853	5.273	4.757	4.592	4.503	4.668	4.762
FLG	7.603	6.565	6.396	6.335	5.896	6.877	6.33	7.539	6.709	6.172	6.368	6.437	6.429	6.53	6.513	6.249	7.114	6.649
FLG2	7.025	5.554	5.67	5.732	5.729	5.926	6.021	6.78	5.403	5.958	5.893	5.463	5.756	6.016	6.089	5.394	6.543	5.616
CRNN	6.614	6.594	6.478	6.692	6.873	7.078	6.589	6.873	6.509	6.603	6.398	6.56	6.342	6.602	6.381	6.063	6.744	6.477
LCE3E	7.293	7.092	7.234	7.559	7.686	7.28	7.068	7.68	7.272	7.149	7.121	7.392	7.087	7.259	7.188	6.853	7.94	7.166
LCE3D	7.287	6.526	6.594	6.82	6.438	6.249	6.865	7.378	6.272	6.947	6.169	6.579	6.42	6.726	6.535	6.469	7.434	6.917
LCE3A	7.679	7.952	7.818	8.042	7.367	8.053	7.348	7.671	8.016	8.011	8.084	7.795	7.843	8.06	7.86	7.745	8.148	7.854
LCE1C	8.031	7.578	7.707	7.617	7.896	7.878	7.383	8.147	7.766	7.617	7.767	7.066	7.883	7.678	7.714	7.411	8.134	7.459
SPRR2D	4.811	4.128	4.251	4.098	4.816	5.47	5.251	4.758	4.387	4.634	3.996	4.672	4.835	4.326	4.464	4.081	4.947	4.376
SPRR2A	5.8	4.877	4.948	4.712	5.019	5.72	5.11	5.881	4.751	5.205	5.037	4.737	4.299	4.697	4.998	4.841	5.5	4.924
SPRR2B	4.729	4.279	4.505	4.498	5.502	4.826	4.707	4.314	4.819	4.521	4.711	4.778	4.852	4.751	4.649	4.702	4.269	4.933
SPRR2E	5.732	5.23	4.883	4.982	5.238	5.019	4.896	5.826	4.765	4.774	5.091	5.199	4.548	5.354	4.96	4.82	5.643	5.164
SPRR2G	8.212	7.322	7.515	7.674	6.368	6.925	6.845	8.389	6.97	7.456	7.28	7.192	7.496	7.636	7.588	7.059	8.333	7.282
PGLYRP3	6.351	5.903	6.041	5.899	6.743	5.768	6.234	6.335	6.032	5.972	5.795	5.992	5.507	6.09	5.97	5.608	6.194	5.927
PGLYRP4	6.765	6.133	6.027	6.236	5.729	6.248	5.836	6.68	6.014	6.287	5.862	5.968	6.16	6.313	6.231	5.661	6.679	6.38
S100A12	5.706	4.602	5.197	5.487	5.801	5.098	4.724	5.392	5.063	4.982	5.144	5.094	4.823	4.9	5.021	4.713	5.381	4.774
S100A8	5.145	5.591	5.753	7.957	8.317	6.395	5.304	5.3	6.211	5.35	5.794	5.748	6.799	5.68	6.682	5.737	5.252	6.106
S100A7L2	4.239	4.043	4.052	4.081	4.722	4.436	4.272	4.281	3.791	4.08	4.199	3.929	4.107	4.248	4.059	4.117	4.323	4.008
S100A7	5.03	5.134	5.248	5.331	6.74	5.943	6	4.963	5.642	5.132	5.049	5.451	5.963	5.047	5.077	5.721	5.605	5.157
RN7SL44P	4.747	5.403	5.045	5.765	5.084	5.253	5.247	4.617	5.503	5.781	5.001	5.262	5.335	5.231	4.543	5.552	4.955	5.498
S100A6	8.573	8.853	8.688	8.94	8.525	8.836	8.613	8.165	9.136	8.272	8.713	8.916	9.078	8.573	8.622	9.164	8.388	8.81
S100A5	7.193	6.788	6.455	6.501	6.756	6.72	6.82	7.081	6.392	6.593	6.584	6.401	6.52	6.42	6.218	6.139	7.014	6.414
S100A4	7.69	8.312	7.784	8.737	8.314	7.672	8.485	7.03	8.84	7.45	7.68	8.709	8.201	7.601	8.522	9.132	7.046	8.599
S100A3	5.729	5.856	5.27	5.392	5.624	6.261	4.537	5.621	5.9	5.333	5.489	5.592	5.873	5.501	5.463	5.647	5.755	5.91
S100A2	5.155	4.828	4.908	4.892	5.318	4.58	4.675	4.923	4.799	4.92	4.868	4.705	4.88	4.834	5.187	5.405	4.898	5.126
S100A16	7.433	8.266	8.044	8.173	7.425	7.892	7.934	7.123	8.54	8.138	8.381	8.401	8.085	8.053	8.351	7.876	7.034	8.101
S100A14	7.893	7.203	7.141	7.195	7.399	6.924	7.57	7.81	7.129	7.342	7.167	7.263	7.035	7.264	7.234	6.769	7.901	7.066
S100A13	6.752	7.101	6.911	7.052	6.64	6.777	6.981	6.831	6.927	6.742	6.672	6.82	6.724	6.657	6.772	6.693	6.765	6.924
ILF2	9.094	9.314	9.44	9.307	9.08	9.527	9.808	8.769	9.53	9.522	9.725	9.435	9.581	9.518	9.569	9.535	8.978	9.453
GATAD2B	7.891	8.219	8.241	8.498	8.334	8.163	8.482	8.005	8.354	8.362	8.377	8.394	7.998	8.221	8.361	8.235	8.12	8.507
DENND4B	7.842	7.923	7.902	8.035	7.975	7.895	7.989	7.641	7.846	7.667	8.004	7.896	7.779	7.94	7.87	7.675	7.834	7.892
CRTC2	6.83	7.125	7.043	7.186	7.446	7.114	7.545	6.753	7.107	6.546	6.945	7.279	7.141	6.867	6.978	6.478	6.652	6.994
SLC39A1	7.905	8.369	8.392	8.206	8.04	7.897	7.736	7.975	8.582	8.232	8.585	8.184	8.381	8.405	8.46	7.96	7.724	8.26
JTB	8.457	9.296	9.331	9.228	8.998	8.941	9.024	8.322	9.469	9.009	9.513	9.276	9.288	9.032	9.182	9.128	8.685	9.01
RAB13	8.3165	8.7075	8.6705	8.5875	8.594	8.887	8.8995	8.0685	9.376	8.649	9.066	8.7205	8.9415	8.691	8.8445	8.537	7.999	8.7985
NUP210L	5.277	4.899	4.885	4.93	5.461	5.74	5.482	5.497	5.442	4.888	4.746	4.73	4.668	5.002	4.692	4.921	5.847	4.853
RNU6-179P	4.013	3.83	3.774	4.069	3.824	3.947	4.832	4.23	3.916	3.862	3.738	3.624	3.956	3.628	3.889	3.883	4	3.837
TPM3	9.2415	8.5575	8.8315	8.9675	8.6775	8.7535	8.7305	9.1855	8.882	9.1275	8.8885	8.72	8.7825	8.943	9.2465	8.774	8.839	8.8615
C1orf189	6.56	6.116	6.187	6.102	5.016	5.606	5.871	6.603	6.439	6.04	5.708	6.332	6.204	6.153	6.077	5.913	6.079	6.087
C1orf43	9.376	10.099	10.054	9.714	9.601	9.428	9.403	9.027	9.659	9.939	9.687	9.759	9.903	9.933	9.955	10.01	9.577	9.995
SHE	8.074	8.274	8.225	8.543	8.251	8.118	8.309	8.109	8.414	8.457	8.408	8.408	8.359	8.478	8.601	8.352	8.311	8.325
UBE2Q1	7.614	8.047	8.127	8.028	7.745	8.103	8.351	7.479	8.356	8.132	8.343	8.159	8.349	8.18	8.291	8.003	7.431	8.381
ADAR	8.13	8.483	8.739	8.737	8.377	8.715	8.92	8.163	8.634	8.657	8.865	8.575	8.401	8.701	8.891	8.889	7.865	8.484
KCNN3	6.67	6.894	6.868	7.023	7.105	7.139	7.353	7.093	7.334	7.153	7.392	6.906	7.011	7.1	6.894	6.605	6.912	6.968
PMVK	7.531	8.034	8.093	8.02	8.077	8.147	8.017	7.638	7.828	7.653	7.951	7.925	7.913	7.803	7.705	7.699	7.575	7.933
PBXIP1	7.762	7.877	8.036	7.978	7.879	8.013	7.541	7.873	7.937	7.807	8.033	7.965	7.782	7.919	7.716	7.769	7.959	7.914
PYGO2	7.018	7.146	7.043	7.067	7.678	7.07	7.532	7.034	7.056	6.947	7.264	7.262	6.734	6.951	6.728	7.125	7.05	7.187
SHC1	7.905	8.498	8.44	8.614	8.74	8.646	8.82	7.944	9.065	8.435	8.773	8.619	8.166	8.344	8.492	8.438	8.137	8.422
DCST2	7.387	6.412	6.413	6.545	6.096	6.448	6.514	7.511	6.453	6.468	6.596	6.346	6.213	6.664	6.399	6.605	6.995	6.626
DPM3	8.408	8.974	8.909	9.006	8.737	9.28	8.158	8.637	8.922	8.469	8.737	8.971	8.832	8.711	8.598	8.843	8.726	8.886
MUC1	7.3	6.813	7.023	6.998	7.64	7.806	8.023	7.714	7.41	7.345	7.495	7.053	6.963	6.984	7.011	6.931	7.479	6.688
KRTCAP2	7.279	7.649	7.558	7.531	7.849	7.271	7.809	7.26	7.777	7.463	7.671	7.734	7.71	7.402	7.289	7.821	7.134	7.557
THBS3	7.109	7.417	7.196	7.661	7.578	7.525	7.929	7.408	8.533	7.116	8.375	7.257	7.432	7.453	7.827	6.813	6.718	7.42
GBAP1	5.971	5.835	6.158	5.807	5.783	7.016	5.1	6.003	6.27	5.829	6.053	5.751	6.493	6.208	5.865	6.351	5.809	6.101
GBA	6.911	6.922	7.072	6.796	7.547	7.409	6.918	7.109	6.916	6.984	6.933	6.765	6.917	6.89	7.011	7.083	6.907	6.979
FAM189B	6.902	7.3	7.275	7.28	7.396	7.372	7.271	7.222	7.245	7.366	7.525	7.231	7.376	7.132	7.156	7.264	7.224	7.199
SCAMP3	7.911	8.079	8.076	7.978	8.03	8.234	8.192	7.848	8.073	7.818	7.993	7.979	8.002	8.1	8.049	8.129	7.695	8.059
CLK2	7.299	8.082	8.159	8.02	7.711	7.771	7.623	7.468	8.178	8.055	8.342	8.245	8.234	8.009	8.113	8.027	7.226	7.952
PKLR	7.015	6.857	6.609	6.767	7.225	7.103	7.161	7.165	6.745	6.607	6.67	6.737	6.976	6.73	6.496	6.592	7.114	6.623
RUSC1-AS1	6.548	6.316	6.449	6.323	6.718	6.275	6.673	6.374	6.219	6.351	6.515	6.381	6.345	6.28	6.25	5.953	6.469	6.192
ASH1L	8.593	9.016	9.148	9.3	8.931	8.877	9.281	8.654	8.931	9.363	9.274	8.965	8.992	9.071	9.342	9.227	8.563	9.455
RNU6-106P	3.34	3.285	3.709	3.182	4.932	4.062	4.709	3.494	3.082	3.535	3.467	3.588	3.404	3.179	3.501	3.211	3.178	3.259
YY1AP1	7.583	7.73	7.71	8.023	8.309	7.802	8.043	7.655	7.727	7.949	7.849	7.895	7.729	7.793	7.83	8.112	7.749	7.843
GON4L	7.281	7.608	7.488	7.738	7.607	7.713	7.639	7.292	7.516	7.731	7.832	7.642	7.652	7.723	7.856	7.596	7.077	7.667
RIT1	7.536	8.016	7.945	7.95	7.734	7.655	7.659	7.102	7.972	8.081	8.252	8.033	7.77	8.144	8.223	7.815	7.131	8.089
KIAA0907	7.214	7.454	7.276	7.241	6.528	7.14	7.072	7.051	7.084	7.457	7.613	7.242	7.193	7.099	7.231	7.34	6.87	7.185
SNORA80E	7.835	7.76	7.702	9.59	8.984	8.804	8.486	8.676	9.836	8.097	8.688	9.191	8.895	7.798	7.849	8.884	8.632	8.086
SCARNA4	5.8	5.52	5.414	5.553	6.333	5.844	5.839	5.687	5.729	5.22	5.241	5.714	5.436	5.426	5.508	5.636	5.503	5.426
ARHGEF2	7.381	8.153	8.244	8.243	8.66	8.574	8.612	7.23	8.174	8.063	8.285	8.321	8.049	8.085	8.112	8.19	7.464	8.261
SSR2	9.751	10.273	10.636	10.13	9.569	9.602	10.488	9.8	10.775	10.467	11.012	10.263	10.68	10.681	10.572	10.451	9.564	10.565
[truncated: 21,308 more rows]
