# Supplementary material for: Identification and molecular mechanism of palmitoylation-related biomarkers in obstructive sleep apnea
Source: Front Neurol. 2025 Aug 29;16:1499573. doi: 10.3389/fneur.2025.1499573 (PMC12426112; doi:10.3389/fneur.2025.1499573)
Supplement: Supplementary file 2 [file Data_Sheet_2.zip]

Archive with 12 entries (12 files):
- r-0.rawdata.R
- r-1.DEGs.R
- r-2.WGCNA.R
- r-3.intersect.R
- r-4.enrichment.R
- r-5.verify_violin_ROC.R
- r-6_ML_lasso_svmrfe.R
- r-7.veriPlot.R
- r-8.Nomogram.R
- r-9.GSEA.R
- r-10.CIBERSORT.R
- r-12.RCircos.R
