# Supplementary material for: Identification and molecular mechanism of palmitoylation-related biomarkers in obstructive sleep apnea
Source: Front Neurol. 2025 Aug 29;16:1499573. doi: 10.3389/fneur.2025.1499573 (PMC12426112; doi:10.3389/fneur.2025.1499573)
Supplement: Supplementary file 2 [file Data_Sheet_2.zip › r-0.rawdata.R]

rm(list = ls())
# 01 获取数据集----------
setwd("//YQCD-20217-1/")
if (! dir.exists("./00_rawdata")){
  dir.create("./00_rawdata")
}
setwd("./00_rawdata")
library(GEOquery)
library(tidyverse)
library(lance)

###这是个芯片数据
gset<-getGEO("GSE38792",
             destdir = '.',
             GSEMatrix = T,
             getGPL = F)
expr<-as.data.frame(exprs(gset[[1]]))
gpl<-getGEO("GPL6244-17930",destdir = '.')
a=gset[[1]]
gpl<-Table(gpl)
colnames(gpl)
probe2symobl<-gpl %>%
  dplyr::select('ID','ILMN_Gene')%>%
  filter('ILMN_Gene'!='')%>%
  separate('ILMN_Gene',c('symbol','drop'),sep = '///')%>%
  dplyr::select(-drop)
probe2symobl=probe2symobl[probe2symobl$symbol!='',]
dat<-expr
dat$ID<-rownames(dat)
dat$ID<-as.character(dat$ID)
probe2symobl$ID<-as.character(probe2symobl$ID)
dat<-dat %>%
  inner_join(probe2symobl,by='ID')%>%
  dplyr::select(-ID)%>%     ## 去除多余信息
  dplyr::select(symbol,everything())%>%     ## 重新排列
  mutate(rowMean=rowMeans(.[grep('GSM',names(.))]))%>%    ## 求出平均数
  arrange(desc(rowMean))%>%       ## 把表达量的平均值从大到小排序
  distinct(symbol,.keep_all = T)%>%      ## symbol留下第一个
  dplyr::select(-rowMean)%>%     ## 反向选择去除rowMean这一列
  tibble::column_to_rownames(colnames(.)[1])   ## 把第一列变成行名并删除
pd <- pData(a)
table(pd$source_name_ch1)
group<-data.frame(sample=pd$geo_accession,group=pd$`copd:ch1`)
table(group$group)
group$group<-ifelse(group$group=='case','COPD','control')
group<-group[order(group$group),]
dat<-dat[,group$sample]
pcg <- read.delim2('/data/nas1/luchunlin/pipeline/PCG/PCG.xls(v22)')
dat <- dat[pcg$gene_name,]
dat <- na.omit(dat)

write.table(dat,file = 'dat(normalized).xls',sep = '\t',row.names = T,quote = F)
write.table(group,file = 'group.xls',sep = '\t',row.names = F,quote = F)
