# Supplementary material for: Identification and molecular mechanism of palmitoylation-related biomarkers in obstructive sleep apnea
Source: Front Neurol. 2025 Aug 29;16:1499573. doi: 10.3389/fneur.2025.1499573 (PMC12426112; doi:10.3389/fneur.2025.1499573)
Supplement: Supplementary file 2 [file Data_Sheet_2.zip › r-2.WGCNA.R]

rm(list = ls())
setwd("/01.YQCD-20217-1/")
if (! dir.exists("./002_WGCNA")){
  dir.create("./002_WGCNA")
}

setwd("./002_WGCNA")

library(tidyverse)
library(lance)
#dat<-read.delim2('../000_rawdata/dat(normalized).xls',row.names = 1)%>%lc.tableToNum()
data_GEO <- read.table("../000_rawdata/GSE38792_geneSymbol.txt",header = T,check.names = F,sep = "\t")
dat<- data_GEO

library(WGCNA)
library(reshape2)
library(stringr)
options(stringsAsFactors = F)
enableWGCNAThreads()
exprMat<-dat
dim(exprMat)
# 23307    18
type = "unsigned"
corType = "pearson"
corFnc = ifelse(corType=="pearson", cor, bicor)
# 对二元变量，如样本性状信息计算相关性时，
# 或基因表达严重依赖于疾病状态时，需设置下面参数
maxPOutliers = ifelse(corType=="pearson",1,0.05)
# 关联样品性状的二元变量时，设置
robustY = ifelse(corType=="pearson",T,F)
dataExpr <- exprMat[rownames(dat),]


## 这个后面的,没有接着用以上.用到之前的跑过的WGCNA.
## modGene.csv
## 这个

library(GSVA)
library(readxl)
library(dplyr)
library(tidyr)
library(rstatix)
library(lance)
#hub_exp<-dat[PRGs,]%>% na.omit()

## 计算PRG值--预估是不是能做
geneset <- read_xlsx('PRGs_geneset.xlsx')

# dat <- read.csv('/data/nas1/weizian/project/01.YQNC-10206-1/00_rawdata/00_train_data/dat.GSE16561.csv',row.names = 1)
# group<-read.csv('/data/nas1/weizian/project/01.YQNC-10206-1/00_rawdata/00_train_data/group.GSE16561.csv')


## 输入训练集GSE38792
dat <- read.table("../000_rawdata/GSE38792_geneSymbol.txt",header = T,check.names = F,sep = "\t")
#dat <- read.table("../01_DEGs/GSE38792_geneSymbol.txt",header = T,check.names = F,sep = "\t")
group<-read.table("../00_rawdata/group_38792.txt",header = T,check.names = F,sep = "\t")


table(group$group)

hub_exp<-dat[geneset$gene_symbol,] %>% na.omit()
hub_exp2 <- hub_exp
# hub_exp2 <- PRGs
hub_exp2$Symbol<-rownames(hub_exp2)
hub_exp2<-gather(hub_exp2,
                 key = sample,
                 value = expr,
                 -c("Symbol"))
table(group$group)
control.sample <- group$sample[which(group$group=='normal')]
## 样本分组
hub_exp2$Group<-ifelse(hub_exp2$sample%in%control.sample,'normal','OSA')
##分面图形
library(rstatix)

stat.test<-hub_exp2%>%
  group_by(Symbol)%>%
  wilcox_test(expr ~ Group)%>%
  adjust_pvalue(method = 'fdr')
geneset2 <- geneset[which(geneset$gene_symbol %in% stat.test$Symbol[which(stat.test$p < 0.05)]),]

geneset2$PRGs<- c(rep('Prgs',3)) ## 注意，根据目的基因数量改参数

gene_list <- split(as.matrix(geneset2)[,1],
                   geneset2[,2])
dat2 <- as.matrix(dat)
score = gsva(dat2, gene_list,
             method = "gsva",
             ssgsea.norm = TRUE,
             verbose = TRUE)
write.table(score,
            file = "prg_score.xls",
            sep = "\t",
            quote = F)
prg_score<-t(score)%>%as.data.frame()


wil_result <- wilcox.test(prg_score$Prgs[1:8],prg_score$Prgs[9:18]) ##wilcox检验
if (wil_result$p.value < 0.05) {
  print("棕榈酰化评分在OSA组和正常对照组样本之间存在差异（p < 0.05）。")
} else {
  print("棕榈酰化评分在OSA组和正常对照组样本之间不存在显著差异（p >= 0.05）。")
}

t_result <- t.test(prg_score$Prgs[1:8],prg_score$Prgs[9:42])##t检验


library(tidyverse)
##加小提琴图
violin.dat <- prg_score

control.sample <- group$sample[which(group$group=='normal')]
## 样本分组
violin.dat$Group<-ifelse(rownames(violin.dat)%in%control.sample,'normal','OSA')
violin.dat$sample <- rownames(violin.dat)
# hub_exp2$Group <- factor(hub_exp2$Group,levels = c('Tumor','Normal'))

##分面图形
library(ggplot2)
library(tidyverse)
library(ggpubr)
library(ggsci)
library(rstatix)
stat.test<-violin.dat%>%
  wilcox_test(Prgs ~ Group)%>%
  adjust_pvalue(method = 'fdr')

# stat.test$p.adj<-ifelse(stat.test$p.adj<0.001,"***",
#                         ifelse(stat.test$p.adj<0.05,"**",
#                                ifelse(stat.test$p.adj<0.05,"*",'ns')))
colnames(violin.dat)
exp_plot <- ggplot(violin.dat,aes(x = Group, y = Prgs, color = Group)) +
  
  geom_violin(trim=F,color="black") + #绘制小提琴图, “color=”设置小提琴图的轮廓线的颜色(#不要轮廓可以设为white以下设为背景为白色，其实表示不要轮廓线)
  #"trim"如果为TRUE(默认值),则将小提琴的尾部修剪到数据范围。如果为FALSE,不修剪尾部。
  stat_boxplot(geom="errorbar", 
               width=0.1,
               position = position_dodge(0.9)) +
  geom_boxplot(width=0.4,
               position=position_dodge(0.9),
               outlier.shape = NA)+ #绘制箱线图，此处width=0.1控制小提琴图中箱线图的宽窄
  scale_fill_manual(values= c("seagreen","orange"), name = "Group")+
  scale_color_brewer(palette = 'Set2')+
  labs(title="", x="", y = "Prg Score",size=20) +
  
  stat_compare_means(aes(group = Group,label = "p.format"),
                     method = "wilcox.test",label = 'p.signif',label.x = 1.4)+
 
  #这行标注上p值
  stat_pvalue_manual(stat.test, y.position = c(1.5), size = 3.2, face = "bold", label = "p = {p.adj}") +  # 添加这一行
  theme_bw()+
  theme(plot.title = element_text(hjust =0.5,colour="black",face="bold",size=15),
        axis.text.x=element_text(angle=0,hjust=0.5,colour="black",face="bold",size=12), 
        axis.text.y=element_text(hjust=0.5,colour="black",face="bold",size=12), 
        axis.title.x=element_text(size=16,face="bold"),
        axis.title.y=element_text(size=16,face="bold"),
        legend.text=element_text(face = "bold", hjust = 0.5,colour="black", size=12),
        legend.title = element_text(face = "bold", size = 12),
        legend.position = "top",
        panel.grid.major = element_blank(),
        panel.grid.minor = element_blank())+
  guides(fill='none')#+
# facet_wrap(~Symbol,scales = "free",nrow = 2) 
exp_plot
ggsave('01.PrgScore.pdf',exp_plot,width = 7,height = 5)
ggsave('01.PrgScore.png',exp_plot,width = 7,height = 5,dpi = 600)


# tumor.sample<-group$sample[which(group$group=='Tumor')]
# dat <- dat[,tumor.sample]

############## 用回

library(WGCNA)
library(reshape2)
library(stringr)
options(stringsAsFactors = F)
enableWGCNAThreads()
exprMat<-dat
dim(exprMat)
type = "unsigned"
corType = "pearson"
corFnc = ifelse(corType=="pearson", cor, bicor)
# 对二元变量，如样本性状信息计算相关性时，
# 或基因表达严重依赖于疾病状态时，需设置下面参数
maxPOutliers = ifelse(corType=="pearson",1,0.05)
# 关联样品性状的二元变量时，设置
robustY = ifelse(corType=="pearson",T,F)
dataExpr <- exprMat[rownames(dat),]

## 04-1 数据筛选-----
## 筛选中位绝对偏差（MAD）前75%的基因，至少MAD大于0.01
## 筛选后会降低运算量，也会失去部分信息
## 也可不做筛选，使MAD大于0即可
m.mad <- apply(dataExpr,1,mad)
#dataExprVar <- dataExpr[which(m.mad >
#                                max(quantile(m.mad, probs=seq(0, 1, 0.25))[2],0.01)),]

###我的:似乎是有缺失值所以报错.改成了这句
dataExprVar <- dataExpr[which(m.mad > max(quantile(m.mad, probs = seq(0, 1, 0.25), na.rm = TRUE)[2], 0.01)), ]

#MAD大于零  也不能像下面这么写
#dataExprVar <- dataExpr[which(m.mad >
#                                max(quantile(m.mad, probs=seq(0, 1, 0.25))[2],)),]

# dataExprVar <- dataExpr
## 转换为样品在行，基因在列的矩阵
dataExpr <- as.data.frame(t(dataExprVar))
## 检测缺失值
gsg = goodSamplesGenes(dataExpr, verbose = 3)
gsg$allOK
if (!gsg$allOK){
  # Optionally, print the gene and sample names that were removed:
  if (sum(!gsg$goodGenes)>0)
    printFlush(paste("Removing genes:",
                     paste(names(dataExpr)[!gsg$goodGenes], collapse = ",")));
  if (sum(!gsg$goodSamples)>0)
    printFlush(paste("Removing samples:",
                     paste(rownames(dataExpr)[!gsg$goodSamples], collapse = ",")));
  # Remove the offending genes and samples from the data:
  dataExpr = dataExpr[gsg$goodSamples, gsg$goodGenes]
}
nGenes = ncol(dataExpr)
nSamples = nrow(dataExpr)
dim(dataExpr)

# 18 17479


## 04-2 软阈值筛选----

## 样本聚类，查看是否有利群样本

sampleTree = hclust(dist(dataExpr,method = 'euclidean'), method = "complete")
plot(sampleTree, main = "Sample clustering to detect outliers", sub="", xlab="",label=F)
pdf('02.sample_tree.pdf',w=8,h=5)
plot(sampleTree, main = "Sample clustering to detect outliers", sub="", xlab="",label=F)
#abline(h =70, col = "red")
dev.off()
png('02.sample_tree.png',w=700,h=500)
plot(sampleTree, main = "Sample clustering to detect outliers", sub="", xlab="",label=F)
#abline(h =70, col = "red")
dev.off()
# Determine cluster under the line
# 剪枝算法，cutHeight修剪树枝的高度，minSize集群最小数
# clust = cutreeStatic(sampleTree, cutHeight = 70, minSize = 10)
# table(clust)
# clust 1 contains the samples we want to keep.
# keepSamples = (clust==1)
# ## 符合要求的数据
# dataExpr = dataExpr[keepSamples,]
## 提取列
nGenes = ncol(dataExpr)
## 提取行
nSamples = nrow(dataExpr)
# 设置网络构建参数选择范围，计算无尺度分布拓扑矩阵
powers = c(c(1:40))
sft = pickSoftThreshold(dataExpr, powerVector=powers,
                        networkType=type, verbose=5)
par(mfrow = c(1,2))
cex1 = 1
# 横轴是Soft threshold (power)，纵轴是无标度网络的评估参数，数值越高，
# 网络越符合无标度特征 (non-scale)

plot(sft$fitIndices[,1], -sign(sft$fitIndices[,3])*sft$fitIndices[,2],
     xlab="Soft Threshold (power)",
     ylab="Scale Free Topology Model Fitsigned R^2",type="n",
     main = paste("Scale independence"))
text(sft$fitIndices[,1], -sign(sft$fitIndices[,3])*sft$fitIndices[,2],
     labels=powers,cex=cex1,col="red")
# 筛选标准。R-square=0.85
abline(h=0.85,col="red")
# Soft threshold与平均连通性
plot(sft$fitIndices[,1], sft$fitIndices[,5],
     xlab="Soft Threshold (power)",ylab="Mean Connectivity", type="n",
     main = paste("Mean connectivity"))
text(sft$fitIndices[,1], sft$fitIndices[,5], labels=powers,
     cex=cex1, col="red")
power = sft$powerEstimate
power #30

par(mfrow = c(1,2))
cex1 = 0.9

dev.copy(png, filename = "2.SoftThreshold.png", width = 1200, height = 600)
dev.off()

#####

pdf("2.SoftThreshold.pdf", width = 8, height = 6)

# 绘制图形
plot(sft$fitIndices[,1], -sign(sft$fitIndices[,3])*sft$fitIndices[,2],
     xlab="Soft Threshold (power)",
     ylab="Scale Free Topology Model Fitsigned R^2",type="n",
     main = paste("Scale independence"))
text(sft$fitIndices[,1], -sign(sft$fitIndices[,3])*sft$fitIndices[,2],
     labels=powers,cex=cex1,col="red")
abline(h=0.85,col="red")

plot(sft$fitIndices[,1], sft$fitIndices[,5],
     xlab="Soft Threshold (power)",ylab="Mean Connectivity", type="n",
     main = paste("Mean connectivity"))
text(sft$fitIndices[,1], sft$fitIndices[,5], labels=powers,
     cex=cex1, col="red")

# 关闭PDF设备
dev.off()

## 3
## 04-3一步法网络构建---------
## One-step network construction and module detection##
# power: 上一步计算的软阈值
net = blockwiseModules(dataExpr, power = power, maxBlockSize = nGenes,
                       TOMType = type, minModuleSize = 100,
                       reassignThreshold = 0, mergeCutHeight = 0.25,
                       numericLabels = TRUE, pamRespectsDendro = FALSE,
                       saveTOMs=TRUE, corType = corType,
                       maxPOutliers=maxPOutliers, loadTOMs=TRUE,
                       saveTOMFileBase = "DiffGene_TOM",
                       verbose = 3)

# 根据模块中基因数目的多少，降序排列，依次编号为 `1-最大模块数`。
# **0 (grey)**表示**未**分入任何模块的基因。
table(net$colors)
#   0    1    2    3    4    5 
# 8531 3223 2193 1692 1547  293 

#   0    1    2    3    4    5    6 
# 7901 2773 2522 1678 1188 1152  246 

## 04-4 层级聚类数展示各个模块
## 灰色的为**未分类**到模块的基因。
# Convert labels to colors for plotting
moduleLabels = net$colors
moduleColors = labels2colors(moduleLabels)
table(moduleLabels)
table(moduleColors)
# Plot the dendrogram and the module colors underneath
# 如果对结果不满意，还可以recutBlockwiseTrees，节省计算时间
# plotdendroandcolors 函数，接受一个聚类的对象，以及该对象里面包含的所有个体所对应的颜色。
png(filename = "03.cluster_dendrogram.png", height = 600, width = 800)
plotDendroAndColors(net$dendrograms[[1]], moduleColors[net$blockGenes[[1]]],
                    "Module colors",
                    dendroLabels = FALSE, hang = 0.03,
                    addGuide = TRUE, guideHang = 0.05)
dev.off()
pdf(file = "03.cluster_dendrogram.pdf", height = 6, width = 8)
plotDendroAndColors(net$dendrograms[[1]], moduleColors[net$blockGenes[[1]]],
                    "Module colors",
                    dendroLabels = FALSE, hang = 0.03,
                    addGuide = TRUE, guideHang = 0.05)
dev.off()


## 04-5 绘制模块间的相关性热图-------
# module eigengene, 可以绘制线图，作为每个模块的基因表达趋势的展示
MEs = net$MEs
### 不需要重新计算，改下列名字就好
### 官方教程是重新计算的，起始可以不用这么麻烦
MEs_col = MEs
colnames(MEs_col) = paste0("ME", labels2colors(
  as.numeric(str_replace_all(colnames(MEs),"ME",""))))
MEs_col = orderMEs(MEs_col)
# 根据基因间表达量进行聚类所得到的各模块间的相关性图
# marDendro/marHeatmap 设置下、左、上、右的边距
sizeGrWindow(6,6)
pdf('04.Eigengene_dendrogram_and_heatmap.pdf',w=5,h=5)
plotEigengeneNetworks(MEs_col, 
                      setLabels = "Eigengene dendrogram and heatmap", 
                      marDendro = c(1,3,4,4),
                      marHeatmap = c(3,3,0,2), 
                      plotDendrograms = T, 
                      xLabelsAngle = 90)

dev.off()
png('04.Eigengene_dendrogram_and_heatmap.png',w=500,h=500)
plotEigengeneNetworks(MEs_col, 
                      setLabels = "Eigengene dendrogram and heatmap", 
                      marDendro = c(1,3,4,4),
                      marHeatmap = c(3,3,0,2), 
                      plotDendrograms = T, 
                      xLabelsAngle = 90)

dev.off()
# Plot the dendrogram
plotEigengeneNetworks(MEs_col, "Eigengene dendrogram", marDendro = c(0,4,2,0),
                      plotHeatmaps = FALSE)
plotEigengeneNetworks(MEs_col, "Eigengene adjacency heatmap", marHeatmap = c(3,4,2,2),
                      plotDendrograms = FALSE, xLabelsAngle = 90)


## 04-6 关联表型数据------
group_traits<-prg_score

datTraits=data.frame(samples=rownames(dataExpr),subtype=group_traits)

moduleColors <- labels2colors(net$colors)
# Recalculate MEs with color labels
MEs0 = moduleEigengenes(dataExpr, moduleColors)$eigengenes
MEs = orderMEs(MEs0); ##不同颜色的模块的ME值矩阵(样本vs模块)
moduleTraitCor = cor(MEs, group_traits , use = "p");
moduleTraitPvalue = corPvalueStudent(moduleTraitCor, nSamples)
sizeGrWindow(10,10)
# Will display correlations and their p-values
textMatrix = paste(signif(moduleTraitCor, 2), "\n(",
                   signif(moduleTraitPvalue, 1), ")", sep = "");
dim(textMatrix) = dim(moduleTraitCor)
par(mar = c(6, 8.5, 3, 3))
pdf("Module_Prg_score_relationships.pdf", width = 13, height = 13)
labeledHeatmap(Matrix = as.matrix(moduleTraitCor),
               xLabels = names(group_traits),
               yLabels = names(MEs),  
               ySymbols = names(MEs),
               colorLabels = FALSE,
               colors = blueWhiteRed(50),
               textMatrix = textMatrix, 
               setStdMargins = FALSE,
               cex.text = 1.0,
               zlim = c(-1,1),
               main = paste("Module-Prg-score relationships"))
dev.off()

####
####关联表型数据的结果:  brown(-0.67 0.002) quoise(0.91 <0.001)
## MEbrown
module='brown'
  probes=colnames(dataExpr)
  inModule=(moduleColors==module)
  modProbes=probes[inModule]
  modGenes<-as.data.frame(modProbes)
  colnames(modGenes)<-'modgene'
  
  ### 模块与基因相关性
  if (corType=="pearson") {
    geneModuleMembership = as.data.frame(cor(dataExpr, MEs_col, use = "p"))
    MMPvalue = as.data.frame(corPvalueStudent(
      as.matrix(geneModuleMembership), nSamples))
  } else {
    geneModuleMembershipA = bicorAndPvalue(dataExpr, MEs_col, robustY=robustY)
    geneModuleMembership = geneModuleMembershipA$bicor
    MMPvalue   = geneModuleMembershipA$p
  }
  # 计算性状与基因的相关性矩阵
  
  ## 只有连续型性状才能进行计算，如果是离散变量，在构建样品表时就转为0-1矩阵。
  
  design_traits <- prg_score ## 在YQCD 反正是这么做的！
  
  if (corType=="pearson") {
    geneTraitCor = as.data.frame(cor(dataExpr, design_traits, use = "p"))
    geneTraitP = as.data.frame(corPvalueStudent(
      as.matrix(geneTraitCor), nSamples))
  } else {
    geneTraitCorA = bicorAndPvalue(dataExpr, design_traits, robustY=robustY)
    geneTraitCor = as.data.frame(geneTraitCorA$bicor)
    geneTraitP   = as.data.frame(geneTraitCorA$p)
  }
  ### brown---------
  module = "brown"
    pheno = "Prgs"
    modNames = substring(colnames(MEs_col), 3)
    # 获取关注的列
    module_column = match(module, modNames)
    pheno_column = match(pheno,colnames(design_traits))
    
    # 获取模块内的基因
    moduleGenes = moduleColors == module
    
    MM<-abs(geneModuleMembership[moduleGenes,module_column])
    GS<-abs(geneTraitCor[moduleGenes, 1])
    c<-as.data.frame(cbind(MM,GS))
    rownames(c)=modGenes$modgene
    brown_hub <- subset(c,c$MM > 0.8 & c$GS > 0.2) #最低标准.先看下交集基因有多少吧.
    #brown_hub <- subset(c,c$MM > 0.9 & c$GS > 0.75)
    nrow(brown_hub)
    
    # 14
    #write.table(brown_hub, file = "brown_hub_small.txt", sep = "\t", row.names = T)
    
    write.table(brown_hub, file = "brown_hub.txt", sep = "\t", row.names = T)
    
    sizeGrWindow(7, 7)
    par(mfrow = c(1,1),
        mai = c(1,1,1,0.5))
    pdf('05.brown_gene_cor.pdf',w=6,h=6)
    verboseScatterplot(abs(geneModuleMembership[moduleGenes, module_column]),
                       abs(geneTraitCor[moduleGenes, pheno_column]),
                       xlab = paste("Module Membership in", module, "module"),
                       ylab = paste("Gene significance for", pheno),
                       main = paste("Module membership vs. gene significance\n"),
                       cex.main = 1.2, cex.lab = 1.2, cex.axis = 1.2, col = module)
    abline(h=0.2,v=0.5,col="red",lwd=1.5)
    dev.off()
    png('05.brown_gene_cor.png',w=600,h=600)
    verboseScatterplot(abs(geneModuleMembership[moduleGenes, module_column]),
                       abs(geneTraitCor[moduleGenes, pheno_column]),
                       xlab = paste("Module Membership in", module, "module"),
                       ylab = paste("Gene significance for", pheno),
                       main = paste("Module membership vs. gene significance\n"),
                       cex.main = 1.2, cex.lab = 1.2, cex.axis = 1.2, col = module)
    # abline(h=0.2,v=0.5,col="red",lwd=1.5)
    dev.off()
    
    print(brown_hub)
    
## MEquoise
module='turquoise'
  probes=colnames(dataExpr)
  inModule=(moduleColors==module)
  modProbes=probes[inModule]
  modGenes<-as.data.frame(modProbes)
  colnames(modGenes)<-'modgene'
  
  ### 模块与基因相关性
  if (corType=="pearson") {
    geneModuleMembership = as.data.frame(cor(dataExpr, MEs_col, use = "p"))
    MMPvalue = as.data.frame(corPvalueStudent(
      as.matrix(geneModuleMembership), nSamples))
  } else {
    geneModuleMembershipA = bicorAndPvalue(dataExpr, MEs_col, robustY=robustY)
    geneModuleMembership = geneModuleMembershipA$bicor
    MMPvalue   = geneModuleMembershipA$p
  }
  # 计算性状与基因的相关性矩阵
  
  ## 只有连续型性状才能进行计算，如果是离散变量，在构建样品表时就转为0-1矩阵。
  
  design_traits <- prg_score ## 在YQCD 反正是这么做的！
  
  if (corType=="pearson") {
    geneTraitCor = as.data.frame(cor(dataExpr, design_traits, use = "p"))
    geneTraitP = as.data.frame(corPvalueStudent(
      as.matrix(geneTraitCor), nSamples))
  } else {
    geneTraitCorA = bicorAndPvalue(dataExpr, design_traits, robustY=robustY)
    geneTraitCor = as.data.frame(geneTraitCorA$bicor)
    geneTraitP   = as.data.frame(geneTraitCorA$p)
  }
  ### turquoise---------
  module = "turquoise"
    pheno = "Prgs"
    modNames = substring(colnames(MEs_col), 3)
    # 获取关注的列
    module_column = match(module, modNames)
    pheno_column = match(pheno,colnames(design_traits))
    
    # 获取模块内的基因
    moduleGenes = moduleColors == module
    
    MM<-abs(geneModuleMembership[moduleGenes,module_column])
    GS<-abs(geneTraitCor[moduleGenes, 1])
    c<-as.data.frame(cbind(MM,GS))
    rownames(c)=modGenes$modgene
    turquoise_hub <- subset(c,c$MM > 0.8 & c$GS > 0.2) #最低标准.先看下交集基因有多少吧.
    #turquoise_hub <- subset(c,c$MM > 0.95 & c$GS > 0.87)
    nrow(turquoise_hub)
    
    # 28
    # 1432
    
    write.table(brown_hub, file = "turquoise_hub.txt", sep = "\t", row.names = T)
    
    hubgene <- data.frame(rownames(rbind(brown_hub,turquoise_hub)))
    nrow(hubgene)
    write.table(hubgene,file = 'modgene_2303.xls',sep = '\t',row.names = F,quote = F)
    
    #write.table(turquoise_hub, file = "turquoise_hub.txt", sep = "\t", row.names = T)
    
    sizeGrWindow(7, 7)
    par(mfrow = c(1,1),
        mai = c(1,1,1,0.5))
    pdf('05.turquoise_gene_cor.pdf',w=6,h=6)
    verboseScatterplot(abs(geneModuleMembership[moduleGenes, module_column]),
                       abs(geneTraitCor[moduleGenes, pheno_column]),
                       xlab = paste("Module Membership in", module, "module"),
                       ylab = paste("Gene significance for", pheno),
                       main = paste("Module membership vs. gene significance\n"),
                       cex.main = 1.2, cex.lab = 1.2, cex.axis = 1.2, col = module)
    abline(h=0.2,v=0.5,col="red",lwd=1.5)
    dev.off()
    png('05.turquoise_gene_cor.png',w=600,h=600)
    verboseScatterplot(abs(geneModuleMembership[moduleGenes, module_column]),
                       abs(geneTraitCor[moduleGenes, pheno_column]),
                       xlab = paste("Module Membership in", module, "module"),
                       ylab = paste("Gene significance for", pheno),
                       main = paste("Module membership vs. gene significance\n"),
                       cex.main = 1.2, cex.lab = 1.2, cex.axis = 1.2, col = module)
    # abline(h=0.2,v=0.5,col="red",lwd=1.5)
    dev.off()
    
    print(turquoise_hub)
    
    modgene <- data.frame(rownames(rbind(brown_hub,turquoise_hub)))
    # modgene <- data.frame(rownames(rbind(blue_hub,black_hub)))
    colnames(modgene) <- 'modgene'
    ## 2327
    write.table(modgene,file = 'modgene.xls',sep = '\t',row.names = F,quote = F)
    
   
