# Supplementary material for: Identification and molecular mechanism of palmitoylation-related biomarkers in obstructive sleep apnea
Source: Front Neurol. 2025 Aug 29;16:1499573. doi: 10.3389/fneur.2025.1499573 (PMC12426112; doi:10.3389/fneur.2025.1499573)
Supplement: Supplementary file 2 [file Data_Sheet_2.zip › r-3.intersect.R]

rm(list = ls())
setwd("//YQCD-20217-1/")
if (! dir.exists("./003_intersect")){
  dir.create("./003_intersect")
}
setwd("./003_intersect")

diff <- read.delim2('../001_DEGs/DEG_sig(GSE38792).xls',row.names = 1)%>%lc.tableToNum()
modgene <- read.delim2('../002_WGCNA/modgene.xls')
# modgene <- read.csv('../02_WGCNA/modGene.csv')
# modgene <- read.table("../02_WGCNA/yellow_hub.txt",header = T,check.names = F,sep = "\t")


intersect <- data.frame(symbol=intersect(rownames(diff),modgene$modgene)%>%as.data.frame())
##12
write.table(intersect,file = 'intersect.xls',sep = '\t',row.names = F,quote = F)
library(ggvenn)
mydata<-list('DEGs'=rownames(diff),'modGene'=modgene$modgene)
pdf('01.venn.pdf',w=5,h=5)
ggvenn(mydata,c('DEGs','modGene'),
       fill_color = c("#ffb2b2","#b2e7cb"),
       show_percentage = F,
       stroke_alpha = 0.5,
       stroke_size = 0.3,
       text_size = 4,
       stroke_color="white",
       stroke_linetype="solid",
       set_name_color=c("#ffb2b2","#b2e7cb"),
       text_color = 'black')
dev.off()
png('01.venn.png',w=400,h=400)
ggvenn(mydata,c('DEGs','modGene'),
       fill_color = c("#ffb2b2","#b2e7cb"),
       show_percentage = F,
       stroke_alpha = 0.5,
       stroke_size = 0.3,
       text_size = 4,
       stroke_color="white",
       stroke_linetype="solid",
       set_name_color=c("#ffb2b2","#b2e7cb"),
       text_color = 'black')
dev.off()
