# Supplementary material for: Identification and molecular mechanism of palmitoylation-related biomarkers in obstructive sleep apnea
Source: Front Neurol. 2025 Aug 29;16:1499573. doi: 10.3389/fneur.2025.1499573 (PMC12426112; doi:10.3389/fneur.2025.1499573)
Supplement: Supplementary file 2 [file Data_Sheet_2.zip › r-4.enrichment.R]

rm(list = ls())
setwd("/YQCD-20217-1/")
if (! dir.exists("./004_enrichment")){
  dir.create("./004_enrichment")
}
setwd("./004_enrichment")

library(clusterProfiler)
library(org.Hs.eg.db)
library(ggplot2)
library(enrichplot)
library(GOplot)

#intersect <- read.delim2('../003_intersect/intersect.xls')
intersect <- read.table("../03_Intersect/02.intersectGene.txt", header = F , check.names = F, sep = "\t")
intersect$. <- intersect$V1
nrow(intersect)#195

intersect_filtered <- intersect[!is.na(intersect$.), ]

##########

# GO富集------------------------------------------------------------------------
## CC表示细胞组分，MF表示分子功能，BP表示生物学过程，ALL表示同时富集三种过程，选自己需要的,一般是做BP,MF,CC这3组再合并成一个数据框，方便后续摘取部分通路绘图。

gene_transform <- data.frame()
intersect_filter <- data.frame()


# 遍历每个基因进行注释
for (gene_symbol in intersect$.) {
  # 尝试进行注释
  tryCatch({
    # 进行注释
    annotation <- bitr(gene_symbol,
                       fromType = "SYMBOL",
                       toType = c("ENTREZID", "ENSEMBL"),
                       OrgDb = org.Hs.eg.db)
    
    # 将注释结果添加到注释数据框中
    gene_transform <- rbind(gene_transform, annotation)
    intersect_filter <- rbind(intersect_filter, gene_symbol)
  }, error = function(e) {
    # 如果发生错误（即基因无法匹配），直接跳过
    message(paste("Gene", gene_symbol, "does not have a match in the database. Skipping..."))
  })
}
colnames(intersect_filter) <- "."

# 输出注释结果
print(gene_transform)
head(intersect_filter)
nrow(intersect_filter)#185
write.table(intersect_filter, file = "intersect_filter.xls", sep = "\t", quote = FALSE, row.names = FALSE)


# 执行基因ID的转换
gene_transform <- bitr(intersect_filter$.,
                       fromType = "SYMBOL",
                       toType = c("ENTREZID", "ENSEMBL"),
                       OrgDb = "org.Hs.eg.db")

# 获取成功映射的基因ID
mapped_genes <- gene_transform$ENTREZID[!is.na(gene_transform$ENTREZID)]

ego <- enrichGO(gene = gene_transform$ENTREZID,
                OrgDb = org.Hs.eg.db,
                keyType = "ENTREZID",
                ont = "ALL",
                pAdjustMethod = "none",
                pvalueCutoff = 0.05,
                qvalueCutoff = 1,
                readable = TRUE)
write.table(ego,file = "GO.xls",sep = "\t",quote = F,row.names = F)

####
go_result <- data.frame(ego)

table(go_result$ONTOLOGY)
#  BP  CC  MF 
# 372  34  59 

write.csv(go_result,file = "01.GO.csv",row.names = T)

p<- cnetplot(ego,
             showCategory = 20,
             node_label = "all", # category | gene | all | none
             circular =T,color.params=list(edge=T))
p
ggsave("02.GO_cnet.png",p,w=12,h=8,bg='white')
ggsave("02.GO_cnet.pdf",p,w=12,h=8)

## bp
BP_ego <- ego %>% filter(ONTOLOGY=="BP")
p1<- cnetplot(BP_ego,
              showCategory = 5,
              node_label = "all", # category | gene | all | none
              circular =T,color.params=list(edge=T))
p1
ggsave("03.GO_BP_cnet.png",p1,w=12,h=8,bg='white')
ggsave("03.GO_BP_cnet.pdf",p1,w=12,h=8)


## cc
CC_ego <- ego %>% filter(ONTOLOGY=="CC")
p2<- cnetplot(CC_ego,
              showCategory = 5,
              node_label = "all", # category | gene | all | none
              circular =T,color.params=list(edge=T))
ggsave("04.GO_CC_cnet.png",p2,w=12,h=8,bg='white')
ggsave("04.GO_CC_cnet.pdf",p2,w=12,h=8)

## mf
MF_ego <- ego %>% filter(ONTOLOGY=="MF")
p3<- cnetplot(MF_ego,
              showCategory = 5,
              node_label = "all", # category | gene | all | none
              circular =T,color.params=list(edge=T))
ggsave("05.GO_MF_cnet.png",p3,w=12,h=8,bg='white')
ggsave("05.GO_MF_cnet.pdf",p3,w=12,h=8)


# KEGG富集分析  ----------------------------------------------------------------
KEGG_database <- 'hsa'
kk <- enrichKEGG(gene = gene_transform$ENTREZID,
                 #organism = KEGG_database,
                 organism = "hsa",
                 
                 keyType = "kegg",
                 #pAdjustMethod = 'fdr',
                 pAdjustMethod = "none",
                 
                 pvalueCutoff = 0.05,
                 #qvalueCutoff = 0.05)
                 qvalueCutoff = 1)
enrichKK <- DOSE::setReadable(kk, OrgDb='org.Hs.eg.db',keyType='ENTREZID')
KEGG_results <- data.frame(enrichKK)
nrow(KEGG_results)
### 12个通路
write.csv(KEGG_results,'06.KEGG.csv',row.names = T)


hh <- as.data.frame(kk)
rownames(hh) <- 1:nrow(hh)
hh$order <- factor(rev(as.integer(rownames(hh))),labels = rev(hh$Description))
p4 <-  ggplot(hh,aes(y=order,x=Count))+
  geom_point(aes(size = Count,color=-1*p.adjust))+# 修改点的大小
  scale_color_gradient(low="#51c4d3",high = "#ee4863")+
  labs(color = expression(p.adjust,size="Count"),
       x = "Gene Number",y = "Pathways",title = "KEGG Pathway Enrichment")+
  theme_bw()
p4

ggsave('06.KEGG_result.pdf', p4, width = 10, height = 7)
ggsave('06.KEGG_result.png', p4, width = 10, height = 7, units = 'in', dpi = 600)

p5 <- cnetplot(enrichKK,
               showCategory = 5,
               node_label = "all", # category | gene | all | none
               circular =T,color.params=list(edge=T))
ggsave("07.KEGG_cnet.png",p5,w=12,h=8,bg='white')
ggsave("07.KEGG_cnet.pdf",p5,w=12,h=8)


##########GO富集的数据注释部分。呃呃，前面那个注不出结果，这个能多注出很多个
# 创建一个空的数据框用于存储注释结果
gene_transform <- data.frame()
intersect_filter <- data.frame()


# 遍历每个基因进行注释
for (gene_symbol in intersect$.) {
  # 尝试进行注释
  tryCatch({
    # 进行注释
    annotation <- bitr(gene_symbol,
                       fromType = "SYMBOL",
                       toType = c("ENTREZID", "ENSEMBL"),
                       OrgDb = org.Hs.eg.db)
    
    # 将注释结果添加到注释数据框中
    gene_transform <- rbind(gene_transform, annotation)
    intersect_filter <- rbind(intersect_filter, gene_symbol)
  }, error = function(e) {
    # 如果发生错误（即基因无法匹配），直接跳过
    message(paste("Gene", gene_symbol, "does not have a match in the database. Skipping..."))
  })
}
colnames(intersect_filter) <- "."

# 输出注释结果
print(gene_transform)
head(intersect_filter)
nrow(intersect_filter)#185
write.table(intersect_filter, file = "intersect_filter.xls", sep = "\t", quote = FALSE, row.names = FALSE)


# 执行基因ID的转换
gene_transform <- bitr(intersect_filter$.,
                       fromType = "SYMBOL",
                       toType = c("ENTREZID", "ENSEMBL"),
                       OrgDb = "org.Hs.eg.db")

# 获取成功映射的基因ID
mapped_genes <- gene_transform$ENTREZID[!is.na(gene_transform$ENTREZID)]

ego <- enrichGO(gene = gene_transform$ENTREZID,
                OrgDb = org.Hs.eg.db,
                keyType = "ENTREZID",
                ont = "ALL",
                pAdjustMethod = "none",
                pvalueCutoff = 0.05,
                qvalueCutoff = 1,
                readable = TRUE)
write.table(ego,file = "GO.xls",sep = "\t",quote = F,row.names = F)
# 展示富集最显著的 GO term
go_bar<-barplot(ego, showCategory=5, split="ONTOLOGY",label_format = 70) +
  facet_grid(ONTOLOGY ~ ., scales = "free",space = 'free')
go_bar
ggsave('01.GO_bar.png',go_bar,width =8,height = 6)
ggsave('01.GO_bar.pdf',go_bar,width =8,height = 6)
## KEGG富集分析（气泡图）
kk <- enrichKEGG(gene = gene_transform$ENTREZID,
                 keyType = "kegg",
                 organism = "hsa",
                 pAdjustMethod = "none",
                 pvalueCutoff = 0.05,
                 qvalueCutoff = 1)
kk <- setReadable(kk, OrgDb = org.Hs.eg.db, keyType="ENTREZID")
write.table(kk@result,file = "KEGG.xls",sep = "\t",quote = F,row.names = F)
kk_dot <- enrichplot::dotplot(kk, showCategory=15,label_format = 50)## enrichplot
kk_dot
ggsave('02.KEGG_dot.png',kk_dot,width =10,height = 4)
ggsave('02.KEGG_dot.pdf',kk_dot,width =10,height = 4)
