# Supplementary material for: Identification and molecular mechanism of palmitoylation-related biomarkers in obstructive sleep apnea
Source: Front Neurol. 2025 Aug 29;16:1499573. doi: 10.3389/fneur.2025.1499573 (PMC12426112; doi:10.3389/fneur.2025.1499573)
Supplement: Supplementary file 2 [file Data_Sheet_2.zip › r-5.verify_violin_ROC.R]

# 加载必要的包
setwd("/YQCD-20217-1/")
if (! dir.exists("./005_verify")){
  dir.create("./005_verify")
}
setwd("./005_verify")
library(ggplot2)
library(data.table)
library(readxl)


# 读取训练集和验证集数据——注意一下，训练集和验证集换位置了
#train_data <- read.table("../01_DEGs/GSE38792_geneSymbol.txt",header = T,check.names = F,sep = "\t")
#train_data <- read.table("../01_DEGs/GSE135917_geneSymbol_8vs10.txt",header = T,check.names = F,sep = "\t")

# biomarker <- c("TOR1AIP1","LMBRD2")

biomarker <- c("ACTR10","ATM","DCN","DNAJC10","GPX8","HIF1A","LUM","PDIA3","RAB1A","TXN")

#Biomarker <- read.table("../006_ML/42.input.txt",header = T,check.names = F,sep = "\t")
#biomarker <- Biomarker[,1]

# Biomarker <- read_xlsx('Biomarker.xlsx')

data_verify <- read.table("../00_rawdata/GSE135917_series_matrix_1-18.txt", header = T , check.names = F, sep = "\t")
##读取GPL注释文件
GPL <- read.table("../00_rawdata/GPL6244-17930_1stgene.txt",header = T,check.names = F,sep = "\t")
##读取分组信息
Group <- read.table("../00_rawdata/group_135917_8vs10.txt",header = T,check.names = F,sep = "\t")


#探针ID转换
colnames(GPL)[1] <- "ID_REF"  #需要讲GPL的探针列名和表达矩阵的对应
data_verify <- merge(GPL,data_verify,by="ID_REF")  #根据ID_REF进行合并
data_verify <- data_verify[,-1]  #去除探针列的信息

library(limma)

#相同基因进行取平均处理
rt=as.matrix(data_verify)  #转换为矩阵
rownames(rt)=rt[,1]  #行名设定为基因名
exp=rt[,2:ncol(rt)]  #样本表达数据
dimnames=list(rownames(exp),colnames(exp))  #基因和样本
data=matrix(as.numeric(as.matrix(exp)),nrow=nrow(exp),dimnames=dimnames)  #组合数据
data=avereps(data)  #取平均值
data_verify <- data  #重新赋值
#data=data[rowMeans(data)>0.5,] #去除低表达的值
range(data) #查看数据最大值最小值

#根据组进行排序，正常样本在前面，肿瘤样本在后面（肿瘤/正常）
#Group <- arrange(Group,desc(group)) #对样本进行排序。默认是升序排列，这里需要检查
table(Group$group) #N:10;T:10
sample <- Group$sample  #提取排序好的样本ID
data_verify <- data_verify[,sample]  #对原来的数据进行重新排序，正常在前，肿瘤在后
write.table(data_verify,file="../00_rawdata/GSE139517_geneSymbol_8vs10.txt",sep="\t",quote=F,col.names=T,row.names = T)


## 提取 候选基因

verify_data  <- data_verify[biomarker,,drop = F]
nrow(verify_data)


#okgene <- list()
okgene_names <- c()

# 执行 Wilcoxon 检验
for (i in 1:nrow(verify_data)) {
  # 获取当前行的数据，前 8 列为一组，剩下的列为一组
  # i<- 1 
  group1 <- verify_data[i, 1:8]
  group2 <- verify_data[i, -(1:8)]
  
  gene <- rownames(verify_data)[i]
  
  
  # 进行 Wilcoxon 检验
  wilcox_result <- wilcox.test(group1, group2,exact = FALSE)
  print(wilcox_result) 
  
  # 检查检验结果的 p 值是否小于 0.05
  if (wilcox_result$p.value < 0.05) {
    cat("生物标志物")
    print(gene)
    cat(" 在训练集中表达量均具有显著差异\n")
    #okgene[[gene]] <- verify_data[i,]
    okgene_names <- c(okgene_names, gene)
    
  }
}

# 提取 okgene 列表中的基因名称

## 输入训练集GSE38792

dat <- read.table("../000_rawdata/GSE38792_geneSymbol.txt",header = T,check.names = F,sep = "\t")

train_data  <- dat[okgene_names,,drop = F]

train_data  <- dat[biomarker,,drop = F]
biomarker
write.table(train_data, "ppi_data.txt", sep = "\t", quote = FALSE, row.names = TRUE)


train_df <- apply(train_data, 2, as.numeric)
rownames(train_df) <- rownames(train_data)


# 执行 Wilcoxon 检验
okgene <- list()
for (i in 1:nrow(train_df)) {
  # 获取当前行的数据，前 8 列为一组，剩下的列为一组
  group1 <- train_df[i, 1:8]
  group2 <- train_df[i, -(1:8)]
  gene <- rownames(train_df)[i]
  
  
  # 进行 Wilcoxon 检验
  wilcox_result <- wilcox.test(group1, group2)
  print(wilcox_result) 
  
  # 检查检验结果的 p 值是否小于 0.05
  if (wilcox_result$p.value < 0.05) {
    cat("生物标志物")
    print(i)
    cat(" 在训练集中表达量均具有显著差异\n")
    okgene[[gene]] <- verify_data[i,]
  }
}
##筛选后，通过的gene——用于输入machine learning

okgene_df <- do.call(rbind, okgene)
nrow(okgene_df)
write.table(okgene_df, "okgene_data.txt", sep = "\t", quote = FALSE, row.names = TRUE)
