# Supplementary material for: Identification and molecular mechanism of palmitoylation-related biomarkers in obstructive sleep apnea
Source: Front Neurol. 2025 Aug 29;16:1499573. doi: 10.3389/fneur.2025.1499573 (PMC12426112; doi:10.3389/fneur.2025.1499573)
Supplement: Supplementary file 2 [file Data_Sheet_2.zip › r-6_ML_lasso_svmrfe.R]

##### LASSO   ####
library(glmnet)
library(tidyr)
library(pROC)
setwd("/YQCD-20217-1/")
if (! dir.exists("./006_ML")){
  dir.create("./006_ML")
}
setwd("./006_ML")
# lasso.v <- read.csv("../004_enrichment/intersect_filter.xls",header=T,sep="\t",row.names=1)
lasso.v <- read.table("../005_verify/okgene_data.txt",header=T,sep="\t",row.names=1)
lasso.v <- read.table("../005_verify/ppi_data.txt",header=T,sep="\t",row.names=1)


lasso.v <- t(lasso.v)
group.v <- c(rep("normal",8),rep('OSA',10)) %>% factor(.,levels = c("normal","OSA"),ordered = F)
design.v <- model.matrix(~factor(group.v))    #design之前在DEG时就出现了，这里是因为没有保存所以重新加载一遍
lasso.v<-cbind(design.v[,2],lasso.v)
colnames(lasso.v)[1]<- 'group'
lasso.v <- as.matrix(lasso.v)
#构建lasso回归
set.seed(1)
fit_stage.v <-cv.glmnet(lasso.v[,-1],lasso.v[,'group'],
                        family="binomial",type.measure="default",nfolds = 3, gamma = 1)
fit.v <- fit_stage.v$glmnet.fit
pdf(file = "lasso.Binomial.Deviance.pdf",height = 12,width = 12)
par(mgp = c(2.5,1,0),mar=c(4,5,3,3))
plot(fit_stage.v,xlab='Log Lambda',cex.lab = 2.4)+
  text(x = log(fit_stage.v$lambda.min)-0.5,y = 2,
       paste('Lambda.min\n',round(fit_stage.v$lambda.min,3)),cex=2,adj=0.5)+
  text(x = log(fit_stage.v$lambda.1se)-0.5,y = 1.5,
       paste('Lambda.lse\n',round(fit_stage.v$lambda.1se,3)),cex=2)
dev.off()

pdf(file = "lasso.voefficients.venalty.pdf",height = 12,width = 12)
par(mgp = c(4,1,0),mai=c(2,2,1,1))
plot(fit.v, xvar="lambda",cex.lab = 3)+
  abline(v = c(log(fit_stage.v$lambda.min), log(fit_stage.v$lambda.1se)),lty=2)+
  text(x = log(fit_stage.v$lambda.min),y = 0.5,
       paste('Lambda.min\n',round(fit_stage.v$lambda.min,4)),cex=1.6,adj=0.9)+
  text(x = log(fit_stage.v$lambda.1se),y = 1,
       paste('Lambda.lse\n',round(fit_stage.v$lambda.1se,4)),cex=1.6,adj=0.9)
dev.off()

#################   这个代码是出表的，在这里把表输出保存下来，不然写报告时还要重新跑一遍前面的
lam = fit_stage.v$lambda.min
pre_train<-predict(fit_stage.v,type = "class", newx=lasso.v[,-1], s=lam)
acc_table_tr<-table(pre_train,lasso.v[,'group'])
colnames(acc_table_tr)<-c("normal","OSA")
rownames(acc_table_tr)<-c("normal","OSA")
suppressMessages(library(kableExtra))
kable(acc_table_tr, "html",caption = '<center>**表. LASSO(Training set) **</center>') %>%
  kable_styling(bootstrap_options = "striped", full_width = F)

#获取特征基因
coefficients<-coef(fit_stage.v,s=lam)
Active.Index<-coefficients@i
Active.voefficients<-coefficients@x
Active.name.train <- colnames(lasso.v[,-1])[Active.Index[-1]]
Active.name.train
write.table(Active.name.train,
            file="lasso_Active.name.train.txt",sep = '\t',
            row.names = T,quote = F)

#  ROC曲线
probability_train<-predict(fit_stage.v,type = "response", newx=lasso.v[,-1], s=lam)
roc_train<-roc(as.vector(lasso.v[,'group']),as.vector(probability_train),percent=T)
gbm.ROC <- plot.roc(lasso.v[,'group'], probability_train,ylim=c(0,1),xlim=c(1,0),
                    smooth=F, #绘制平滑曲线
                    ci=TRUE,
                    main="",
                    col="red",#线的颜色
                    lwd=2, #线的粗细
                    legacy.axes=T,
                    print.auc = T)

dev.off()


###########################   02.SVM ####
####                         SVM模型    c
set.seed(500)
library("e1071")
library(caret)
source("msvmRFE.r")
lasso.v <- read.table("../005_verify/okgene_data.txt",header=T,sep="\t",row.names=1) ## 输入文件格式：行为样本，列为基因，第一列是分组信息 ## YQCD这个项目的input反了，要t转的

lasso.v <- read.table("../005_verify/ppi_data.txt",header=T,sep="\t",row.names=1)

lasso.v <- t (lasso.v)
# group.v <- c(rep("0",20),rep('1',22)) %>% factor(.,levels = c("0","1"),ordered = F)
group.v <- c(rep("0",8),rep('1',10)) %>% factor(.,levels = c("0","1"),ordered = F)
design.v <- model.matrix(~factor(group.v))
lasso.v<-cbind(design.v[,2],lasso.v)
colnames(lasso.v)[1]<- 'group'
lasso.v <- as.matrix(lasso.v)
data.c <-  as.data.frame(lasso.v)

svmRFE(data.c, k=10, halve.above=100)
nfold = 10
nrows = nrow(data.c)
folds = rep(1:nfold, len=nrows)[sample(nrows)]
folds = lapply(1:nfold, function(x) which(folds == x))

results = lapply(folds, svmRFE.wrap, data.c, k=10, halve.above=100)
#save(results,file = "result.c.rda")
top.features = WriteFeatures(results, data.c, save=F)
#save(top.features,file = "topfeature.c.rda")

suppressMessages(library(kableExtra))
kable(top.features[1:10,], "html",caption = '<center>**表. SVM-RFE(Training set) **</center>') %>%
  kable_styling(bootstrap_options = "striped", full_width = F)

library("doParallel")
library(parallel)
cl<- makeCluster(5)
registerDoParallel(cl)       #进程注册
#########################这个时间较久，大概1-10分钟左右
mydata1c <- foreach(
  i=1:10,          #输入等待请求的参数  ## 好像懂了 这里要按照样本个数来写，i最大等于样本数
  .combine=rbind,  #返回结果的整合
  .packages = c("e1071")
  #多个进程共享的系统环境
) %dopar%  FeatSweep.wrap(i, results, data.c)
stopCluster(cl)
save(mydata1c,file ="../00_rawdata/svm-rfe.rdata")
no.info = min(prop.table(table(data.c[,1])))
errors = as.data.frame(mydata1c)
errors = errors$error
pdf(file = "svm.error.pdf",height = 8,width = 8)
par(mar = c(5, 5, 4, 2) + 5)  # 调整边缘大小，以便为轴标签留出更多空间

PlotErrors(unlist(errors), no.info=0.0432)
dev.off()
##  2-2409304  做到这行！从下一行开始，或者从进程注册之后开始！


##### 这里要看这个图（泛化误差与特征数的关系图）里面圈出来有几个基因就标上几，这里应该标83
fea_gene<-top.features[1:10,1]
set.seed(500)
cancerdata<- data.c
cancerdata$group<-as.factor(data.c$group)
cancerdata<- cancerdata[,c(1,which(colnames(cancerdata) %in% fea_gene))]

can_svm <- svm(group~.,data = cancerdata, kernel = "linear")
summary(can_svm)
train_pre <- as.character(predict(can_svm,cancerdata))
sprintf('base SVM acc: %f',recall(cancerdata$group,as.factor(train_pre)))
acc<-table(cancerdata$group,train_pre)
colnames(acc)<-c("normal","case")
rownames(acc)<-c("normal","case")
kable(acc, "html",caption = '<center>**表.S SVM(Training set) **</center>') %>%
  kable_styling(bootstrap_options = "striped", full_width = F)
write.table(fea_gene,file="fea_gene.txt",sep = '\t',
            row.names = T,quote = F)
