# Supplementary material for: Identification and molecular mechanism of palmitoylation-related biomarkers in obstructive sleep apnea
Source: Front Neurol. 2025 Aug 29;16:1499573. doi: 10.3389/fneur.2025.1499573 (PMC12426112; doi:10.3389/fneur.2025.1499573)
Supplement: Supplementary file 2 [file Data_Sheet_2.zip › r-7.veriPlot.R]

# 加载必要的包
setwd("/YQCD-20217-1/")
if (! dir.exists("./007_veriPlot")){
  dir.create("./007_veriPlot")
}
setwd("./007_veriPlot")
library(ggplot2)
library(data.table)
library(readxl)


# 读取数据
#train_data <- read.table("../01_DEGs/GSE38792_geneSymbol.txt",header = T,check.names = F,sep = "\t")
#train_data <- read.table("../01_DEGs/GSE135917_geneSymbol_8vs10.txt",header = T,check.names = F,sep = "\t")

biomarker <- c("SFT2D2","RANP1","NRAS")


data_verify <- read.table("../00_rawdata/GSE135917_series_matrix_1-18.txt", header = T , check.names = F, sep = "\t")
##读取GPL注释文件
GPL <- read.table("../00_rawdata/GPL6244-17930_1stgene.txt",header = T,check.names = F,sep = "\t")
##读取分组信息
Group <- read.table("../8vs10/00_rawdata/group_135917_8vs10.txt",header = T,check.names = F,sep = "\t")


#探针ID转换
colnames(GPL)[1] <- "ID_REF"  #需要讲GPL的探针列名和表达矩阵的对应
data_verify <- merge(GPL,data_verify,by="ID_REF")  #根据ID_REF进行合并
data_verify <- data_verify[,-1]  #去除探针列的信息

library(limma)

#相同基因进行取平均处理
rt=as.matrix(data_verify)  #转换为矩阵
rownames(rt)=rt[,1]  #行名设定为基因名
exp=rt[,2:ncol(rt)]  #样本表达数据
dimnames=list(rownames(exp),colnames(exp))  #基因和样本
data=matrix(as.numeric(as.matrix(exp)),nrow=nrow(exp),dimnames=dimnames)  #组合数据
data=avereps(data)  #取平均值
data_verify <- data  #重新赋值
#data=data[rowMeans(data)>0.5,] #去除低表达的值
range(data) #查看数据最大值最小值

#根据组进行排序，正常样本在前面，肿瘤样本在后面（肿瘤/正常）
#Group <- arrange(Group,desc(group)) #对样本进行排序。默认是升序排列，这里需要检查
table(Group$group) #N:10;T:10
sample <- Group$sample  #提取排序好的样本ID
data_verify <- data_verify[,sample]  #对原来的数据进行重新排序，正常在前，肿瘤在后
#write.table(data_verify,file="../00_rawdata/GSE139517_geneSymbol_8vs10.txt",sep="\t",quote=F,col.names=T,row.names = T)


## 提取 候选基因

verify_data  <- data_verify[biomarker,,drop = F]
nrow(verify_data)

# 执行 Wilcoxon 检验
for (i in 1:nrow(verify_data)) {
  # 获取当前行的数据，前 8 列为一组，剩下的列为一组
  # i<- 1 
  group1 <- verify_data[i, 1:8]
  group2 <- verify_data[i, -(1:8)]
  
  gene <- rownames(verify_data)[i]
  
  
  # 进行 Wilcoxon 检验
  wilcox_result <- wilcox.test(group1, group2,exact = FALSE)
  print(wilcox_result) 
  
  # 检查检验结果的 p 值是否小于 0.05
  if (wilcox_result$p.value < 0.05) {
    cat("生物标志物")
    print(gene)
    cat(" 在训练集中表达量均具有显著差异\n")
    okgene[[gene]] <- verify_data[i,]
    
  }
}


## 输入训练集GSE38792

dat <- read.table("../01_DEGs/GSE38792_geneSymbol.txt",header = T,check.names = F,sep = "\t")

train_data  <- dat[biomarker,,drop = F]
train_data <- apply(train_data, 2, as.numeric)
rownames(train_data) <- rownames(train_data)


# 执行 Wilcoxon 检验

for (i in 1:nrow(train_data)) {
  # 获取当前行的数据，前 8 列为一组，剩下的列为一组
  group1 <- train_data[i, 1:8]
  group2 <- train_data[i, -(1:8)]
  
  
  # 进行 Wilcoxon 检验
  wilcox_result <- wilcox.test(group1, group2)
  print(wilcox_result) 
  
  # 检查检验结果的 p 值是否小于 0.05
  if (wilcox_result$p.value < 0.05) {
    cat("生物标志物")
    print(i)
    cat(" 在训练集中表达量均具有显著差异\n")
    
  }
}


########
###########
#################验证集小提琴图
verify_data <- read.table("../01_DEGs/GSE135917_8vs10_geneSymbol.txt",header = T,check.names = F,sep = "\t")
library(tidyverse)
##加小提琴图

violin.1 <- verify_data[biomarker,]
violin.1 <- t(violin.1) 
# 将 violin.1 转换为数据框格式
violin.1 <- as.data.frame(violin.1)

#violin.dat <- prg_score
#control.sample <- group$sample[which(group$group=='normal')]
#tumor_normal$group<-sapply(tumor_normal,function(x){ifelse(substr(rownames(tumor_normal),14,15)<=10,'tumor','normal')}) %>%
#  as.factor()
## 样本分组
#violin.dat$Group<-ifelse(rownames(violin.dat)%in%control.sample,'normal','OSA')
#violin.1$Group<-ifelse(rownames(violin.1)%in%control.sample,'normal','OSA')
violin.1$Group<- c(rep('normal', 8), rep('OSA', 10))

violin.1$sample <- rownames(violin.1)
# hub_exp2$Group <- factor(hub_exp2$Group,levels = c('Tumor','Normal'))

##分面图形
library(ggplot2)
library(tidyverse)
library(ggpubr)
library(ggsci)
library(rstatix)
#stat.test<-violin.1%>%
#  wilcox_test(Prgs ~ Group)%>%
#  adjust_pvalue(method = 'fdr')

# stat.test$p.adj<-ifelse(stat.test$p.adj<0.001,"***",
#                         ifelse(stat.test$p.adj<0.05,"**",
#                                ifelse(stat.test$p.adj<0.05,"*",'ns')))

violin.dat <- violin.1
colnames(violin.dat)
SFT2D2_plot <- ggplot(violin.dat,aes(x = Group, y = SFT2D2, color = Group)) +
  geom_violin(trim=F,color="black") + #绘制小提琴图, “color=”设置小提琴图的轮廓线的颜色(#不要轮廓可以设为white以下设为背景为白色，其实表示不要轮廓线)
  #"trim"如果为TRUE(默认值),则将小提琴的尾部修剪到数据范围。如果为FALSE,不修剪尾部。
  stat_boxplot(geom="errorbar", 
               width=0.1,
               position = position_dodge(0.9)) +
  geom_boxplot(width=0.4,
               position=position_dodge(0.9),
               outlier.shape = NA)+ #绘制箱线图，此处width=0.1控制小提琴图中箱线图的宽窄
  scale_fill_manual(values= c("seagreen","#CD3700"), name = "Group")+
  scale_color_brewer(palette = 'Set2')+
  labs(title="", x="", y = "GSE139517_SFT2D2_plot_expression",size=12) +
  #stat_compare_means(aes(group = Group,label = "p.format"),
  #                  method = "wilcox.test",label = 'p.signif',label.x = 1.4)+
  stat_compare_means(aes(group = Group,label = "p.format"),
                     method = "wilcox.test",label = 'p.signif',label.x = 1.4)+
  theme(plot.title = element_text(hjust =0.5,colour="black",face="bold",size=15),
        axis.text.x=element_text(angle=0,hjust=0.5,colour="black",face="bold",size=12), 
        axis.text.y=element_text(hjust=0.5,colour="black",face="bold",size=12), 
        axis.title.x=element_text(size=16,face="bold"),
        axis.title.y=element_text(size=16,face="bold"),
        legend.text=element_text(face = "bold", hjust = 0.5,colour="black", size=12),
        legend.title = element_text(face = "bold", size = 12),
        legend.position = "top",
        panel.grid.major = element_blank(),
        panel.grid.minor = element_blank())+
  guides(fill='none')
SFT2D2_plot

#######
####ERROR:Warning message:
#Computation failed in `stat_compare_means()`
#Caused by error in `data.frame()`:
#  ! 参数值意味着不同的行数: 0, 1 
###SOLVE: violin.dat <- violin.1 输入的改成.dat 结尾就可以了

violin.dat <- violin.1
colnames(violin.dat)
RANP1_plot <- ggplot(violin.dat,aes(x = Group, y = RANP1, color = Group)) +
  geom_violin(trim=F,color="black") + #绘制小提琴图, “color=”设置小提琴图的轮廓线的颜色(#不要轮廓可以设为white以下设为背景为白色，其实表示不要轮廓线)
  #"trim"如果为TRUE(默认值),则将小提琴的尾部修剪到数据范围。如果为FALSE,不修剪尾部。
  stat_boxplot(geom="errorbar", 
               width=0.1,
               position = position_dodge(0.9)) +
  geom_boxplot(width=0.4,
               position=position_dodge(0.9),
               outlier.shape = NA)+ #绘制箱线图，此处width=0.1控制小提琴图中箱线图的宽窄
  scale_fill_manual(values= c("seagreen","#CD3700"), name = "Group")+
  scale_color_brewer(palette = 'Set2')+
  labs(title="", x="", y = "GSE135917_RANP1_expression",size=12) +
  #stat_compare_means(aes(group = Group,label = "p.format"),
  #                  method = "wilcox.test",label = 'p.signif',label.x = 1.4)+
  stat_compare_means(aes(group = Group,label = "p.format"),
                     method = "wilcox.test",label = 'p.signif',label.x = 1.4)+
  theme(plot.title = element_text(hjust =0.5,colour="black",face="bold",size=15),
        axis.text.x=element_text(angle=0,hjust=0.5,colour="black",face="bold",size=12), 
        axis.text.y=element_text(hjust=0.5,colour="black",face="bold",size=12), 
        axis.title.x=element_text(size=16,face="bold"),
        axis.title.y=element_text(size=16,face="bold"),
        legend.text=element_text(face = "bold", hjust = 0.5,colour="black", size=12),
        legend.title = element_text(face = "bold", size = 12),
        legend.position = "top",
        panel.grid.major = element_blank(),
        panel.grid.minor = element_blank())+
  guides(fill='none')
RANP1_plot

violin.dat <- violin.1
colnames(violin.dat)
NRAS_plot <- ggplot(violin.dat,aes(x = Group, y = NRAS, color = Group)) +
  geom_violin(trim=F,color="black") + #绘制小提琴图, “color=”设置小提琴图的轮廓线的颜色(#不要轮廓可以设为white以下设为背景为白色，其实表示不要轮廓线)
  #"trim"如果为TRUE(默认值),则将小提琴的尾部修剪到数据范围。如果为FALSE,不修剪尾部。
  stat_boxplot(geom="errorbar", 
               width=0.1,
               position = position_dodge(0.9)) +
  geom_boxplot(width=0.4,
               position=position_dodge(0.9),
               outlier.shape = NA)+ #绘制箱线图，此处width=0.1控制小提琴图中箱线图的宽窄
  scale_fill_manual(values= c("seagreen","#CD3700"), name = "Group")+
  scale_color_brewer(palette = 'Set2')+
  labs(title="", x="", y = "GSE135917_NRAS_expression",size=12) +
  #stat_compare_means(aes(group = Group,label = "p.format"),
  #                  method = "wilcox.test",label = 'p.signif',label.x = 1.4)+
  stat_compare_means(aes(group = Group,label = "p.format"),
                     method = "wilcox.test",label = 'p.signif',label.x = 1.4)+
  theme(plot.title = element_text(hjust =0.5,colour="black",face="bold",size=15),
        axis.text.x=element_text(angle=0,hjust=0.5,colour="black",face="bold",size=12), 
        axis.text.y=element_text(hjust=0.5,colour="black",face="bold",size=12), 
        axis.title.x=element_text(size=16,face="bold"),
        axis.title.y=element_text(size=16,face="bold"),
        legend.text=element_text(face = "bold", hjust = 0.5,colour="black", size=12),
        legend.title = element_text(face = "bold", size = 12),
        legend.position = "top",
        panel.grid.major = element_blank(),
        panel.grid.minor = element_blank())+
  guides(fill='none')
NRAS_plot

library(gridExtra)

grid.arrange(SFT2D2_plot, RANP1_plot, NRAS_plot,ncol = 3)

train_plot <- grid.arrange(SFT2D2_plot, RANP1_plot, NRAS_plot,ncol = 3)

# 保存组合后的图形
ggsave("Fig1.verify_expression.png", train_plot, width = 10, height = 6, units = "in")
ggsave("Fig1.verify_expression.pdf", train_plot, width = 10, height = 6, units = "in")


########
###########
#################训练集小提琴图


dat <- read.table("../01_DEGs/GSE38792_geneSymbol.txt",header = T,check.names = F,sep = "\t")

train_df  <- dat[biomarker,,drop = F]
train_data <- apply(train_df, 2, as.numeric)
rownames(train_data) <- rownames(train_df)

library(tidyverse)

violin.2 <- train_data[biomarker,]
violin.2 <- t(violin.2) 
# 将 violin.1 转换为数据框格式
violin.2 <- as.data.frame(violin.2)

#violin.dat <- prg_score
#control.sample <- group$sample[which(group$group=='normal')]
#tumor_normal$group<-sapply(tumor_normal,function(x){ifelse(substr(rownames(tumor_normal),14,15)<=10,'tumor','normal')}) %>%
#as.factor()
## 样本分组
#violin.dat$Group<-ifelse(rownames(violin.dat)%in%control.sample,'normal','OSA')
# violin.2$Group<-ifelse(rownames(violin.2)%in%control.sample,'normal','OSA')
violin.2$Group<- c(rep('normal', 8), rep('OSA', 10))
violin.2$sample <- rownames(violin.2)
# hub_exp2$Group <- factor(hub_exp2$Group,levels = c('Tumor','Normal'))

##分面图形
library(ggplot2)
library(tidyverse)
library(ggpubr)
library(ggsci)
library(rstatix)

violin.dat <- violin.2
colnames(violin.dat)
SFT2D2_plot <- ggplot(violin.dat,aes(x = Group, y = SFT2D2, color = Group)) +
  geom_violin(trim=F,color="black") + #绘制小提琴图, “color=”设置小提琴图的轮廓线的颜色(#不要轮廓可以设为white以下设为背景为白色，其实表示不要轮廓线)
  #"trim"如果为TRUE(默认值),则将小提琴的尾部修剪到数据范围。如果为FALSE,不修剪尾部。
  stat_boxplot(geom="errorbar", 
               width=0.1,
               position = position_dodge(0.9)) +
  geom_boxplot(width=0.4,
               position=position_dodge(0.9),
               outlier.shape = NA)+ #绘制箱线图，此处width=0.1控制小提琴图中箱线图的宽窄
  scale_fill_manual(values= c("seagreen","#CD3700"), name = "Group")+
  scale_color_brewer(palette = 'Set2')+
  labs(title="", x="", y = "GSE38792_SFT2D2_expression",size=12) +
  #stat_compare_means(aes(group = Group,label = "p.format"),
  #                  method = "wilcox.test",label = 'p.signif',label.x = 1.4)+
  stat_compare_means(aes(group = Group,label = "p.format"),
                     method = "wilcox.test",label = 'p.signif',label.x = 1.4)+
  theme(plot.title = element_text(hjust =0.5,colour="black",face="bold",size=15),
        axis.text.x=element_text(angle=0,hjust=0.5,colour="black",face="bold",size=12), 
        axis.text.y=element_text(hjust=0.5,colour="black",face="bold",size=12), 
        axis.title.x=element_text(size=16,face="bold"),
        axis.title.y=element_text(size=16,face="bold"),
        legend.text=element_text(face = "bold", hjust = 0.5,colour="black", size=12),
        legend.title = element_text(face = "bold", size = 12),
        legend.position = "top",
        panel.grid.major = element_blank(),
        panel.grid.minor = element_blank())+
  guides(fill='none')
SFT2D2_plot

#######
####ERROR:Warning message:
#Computation failed in `stat_compare_means()`
#Caused by error in `data.frame()`:
#  ! 参数值意味着不同的行数: 0, 1 
###SOLVE: violin.dat <- violin.1 输入的改成.dat 结尾就可以了

violin.dat <- violin.2
colnames(violin.dat)
RANP1_plot <- ggplot(violin.dat,aes(x = Group, y = RANP1, color = Group)) +
  geom_violin(trim=F,color="black") + #绘制小提琴图, “color=”设置小提琴图的轮廓线的颜色(#不要轮廓可以设为white以下设为背景为白色，其实表示不要轮廓线)
  #"trim"如果为TRUE(默认值),则将小提琴的尾部修剪到数据范围。如果为FALSE,不修剪尾部。
  stat_boxplot(geom="errorbar", 
               width=0.1,
               position = position_dodge(0.9)) +
  geom_boxplot(width=0.4,
               position=position_dodge(0.9),
               outlier.shape = NA)+ #绘制箱线图，此处width=0.1控制小提琴图中箱线图的宽窄
  scale_fill_manual(values= c("seagreen","#CD3700"), name = "Group")+
  scale_color_brewer(palette = 'Set2')+
  labs(title="", x="", y = "GSE38792_RANP1_expression",size=12) +
  #stat_compare_means(aes(group = Group,label = "p.format"),
  #                  method = "wilcox.test",label = 'p.signif',label.x = 1.4)+
  stat_compare_means(aes(group = Group,label = "p.format"),
                     method = "wilcox.test",label = 'p.signif',label.x = 1.4)+
  theme(plot.title = element_text(hjust =0.5,colour="black",face="bold",size=15),
        axis.text.x=element_text(angle=0,hjust=0.5,colour="black",face="bold",size=12), 
        axis.text.y=element_text(hjust=0.5,colour="black",face="bold",size=12), 
        axis.title.x=element_text(size=16,face="bold"),
        axis.title.y=element_text(size=16,face="bold"),
        legend.text=element_text(face = "bold", hjust = 0.5,colour="black", size=12),
        legend.title = element_text(face = "bold", size = 12),
        legend.position = "top",
        panel.grid.major = element_blank(),
        panel.grid.minor = element_blank())+
  guides(fill='none')
RANP1_plot


violin.dat <- violin.2
colnames(violin.dat)
NRAS_plot <- ggplot(violin.dat,aes(x = Group, y = NRAS, color = Group)) +
  geom_violin(trim=F,color="black") + #绘制小提琴图, “color=”设置小提琴图的轮廓线的颜色(#不要轮廓可以设为white以下设为背景为白色，其实表示不要轮廓线)
  #"trim"如果为TRUE(默认值),则将小提琴的尾部修剪到数据范围。如果为FALSE,不修剪尾部。
  stat_boxplot(geom="errorbar", 
               width=0.1,
               position = position_dodge(0.9)) +
  geom_boxplot(width=0.4,
               position=position_dodge(0.9),
               outlier.shape = NA)+ #绘制箱线图，此处width=0.1控制小提琴图中箱线图的宽窄
  scale_fill_manual(values= c("seagreen","#CD3700"), name = "Group")+
  scale_color_brewer(palette = 'Set2')+
  labs(title="", x="", y = "GSE38792_NRAS_expression",size=12) +
  #stat_compare_means(aes(group = Group,label = "p.format"),
  #                  method = "wilcox.test",label = 'p.signif',label.x = 1.4)+
  stat_compare_means(aes(group = Group,label = "p.format"),
                     method = "wilcox.test",label = 'p.signif',label.x = 1.4)+
  theme(plot.title = element_text(hjust =0.5,colour="black",face="bold",size=15),
        axis.text.x=element_text(angle=0,hjust=0.5,colour="black",face="bold",size=12), 
        axis.text.y=element_text(hjust=0.5,colour="black",face="bold",size=12), 
        axis.title.x=element_text(size=16,face="bold"),
        axis.title.y=element_text(size=16,face="bold"),
        legend.text=element_text(face = "bold", hjust = 0.5,colour="black", size=12),
        legend.title = element_text(face = "bold", size = 12),
        legend.position = "top",
        panel.grid.major = element_blank(),
        panel.grid.minor = element_blank())+
  guides(fill='none')
NRAS_plot

grid.arrange(SFT2D2_plot, RANP1_plot, NRAS_plot,ncol = 3)

train_plot <- grid.arrange(SFT2D2_plot, RANP1_plot,NRAS_plot, ncol = 3)

# 保存组合后的图形
ggsave("Fig2.train_expression.png", train_plot, width = 10, height = 6, units = "in")
ggsave("Fig2.train_expression.pdf", train_plot, width = 10, height = 6, units = "in")

#########pause tag


############
###################
##################自己写的ROC 谨慎使用
library(pROC)

##训练集
##检查&输入数据
# 提取TOR1AIP1的数据
SFT2D2_data <- violin.1[, c("SFT2D2", "Group")]

RANP1_data <- violin.1[, c("RANP1", "Group")]

NRAS_data <- violin.1[, c("NRAS", "Group")]

# 对TOR1AIP1进行ROC曲线分析
roc_SFT2D2 <- roc(SFT2D2_data$Group, SFT2D2_data$SFT2D2)

# 对LMBRD2进行ROC曲线分析
roc_RANP1 <- roc(RANP1_data$Group, RANP1_data$RANP1)

roc_NRAS <- roc(NRAS_data$Group, NRAS_data$NRAS)

pdf("3.ROC_Curves_verify.pdf", width = 800, height = 600)
# 绘制ROC曲线
plot(roc_SFT2D2, col = "blue", legacy.axes = TRUE, main = "ROC Curves_Train ")
plot(roc_RANP1, col = "orange", add = TRUE)
plot(roc_NRAS, col = "lightgreen", add = TRUE)


# 添加AUC值的注释
legend("bottomright", legend = c(paste("SFT2D2 AUC =", round(auc(roc_SFT2D2), 2)), 
                                 paste("RANP1 AUC =", round(auc(roc_RANP1), 2)),
                                 paste("NRAS AUC =", round(auc(roc_NRAS), 2))),

       col = c("blue", "orange", "lightgreen"), lty = 1, cex = 0.8)

# 将图形保存为图片文件
dev.off()

png("3.ROC_Curves_verify.png", width = 800, height = 600)
# 绘制ROC曲线
plot(roc_SFT2D2, col = "blue", legacy.axes = TRUE, main = "ROC Curves_Verify ")
plot(roc_RANP1, col = "orange", add = TRUE)
plot(roc_NRAS, col = "lightgreen", add = TRUE)


# 添加AUC值的注释
legend("bottomright", legend = c(paste("SFT2D2 AUC =", round(auc(roc_SFT2D2), 2)), 
                                 paste("RANP1 AUC =", round(auc(roc_RANP1), 2)),
                                 paste("NRAS AUC =", round(auc(roc_NRAS), 2))),
       
       col = c("blue", "orange", "lightgreen"), lty = 1, cex = 0.8)

# 将图形保存为图片文件
dev.off()


############
############
##验证集
##检查&输入数据
SFT2D2_data <- violin.2[, c("SFT2D2", "Group")]

RANP1_data <- violin.2[, c("RANP1", "Group")]

NRAS_data <- violin.2[, c("NRAS", "Group")]

# 对TOR1AIP1进行ROC曲线分析
roc_SFT2D2 <- roc(SFT2D2_data$Group, SFT2D2_data$SFT2D2)

# 对LMBRD2进行ROC曲线分析
roc_RANP1 <- roc(RANP1_data$Group, RANP1_data$RANP1)

roc_NRAS <- roc(NRAS_data$Group, NRAS_data$NRAS)

pdf("4.ROC_Curves_train.pdf", width = 800, height = 600)
# 绘制ROC曲线
plot(roc_SFT2D2, col = "blue", legacy.axes = TRUE, main = "ROC Curves_Train ")
plot(roc_RANP1, col = "orange", add = TRUE)
plot(roc_NRAS, col = "lightgreen", add = TRUE)


# 添加AUC值的注释
legend("bottomright", legend = c(paste("SFT2D2 AUC =", round(auc(roc_SFT2D2), 2)), 
                                 paste("RANP1 AUC =", round(auc(roc_RANP1), 2)),
                                 paste("NRAS AUC =", round(auc(roc_NRAS), 2))),
       
       col = c("blue", "orange", "lightgreen"), lty = 1, cex = 0.8)

# 将图形保存为图片文件
dev.off()

png("4.ROC_Curves_train.png", width = 800, height = 600)
# 绘制ROC曲线
plot(roc_SFT2D2, col = "blue", legacy.axes = TRUE, main = "ROC Curves_Train ")
plot(roc_RANP1, col = "orange", add = TRUE)
plot(roc_NRAS, col = "lightgreen", add = TRUE)


# 添加AUC值的注释
legend("bottomright", legend = c(paste("SFT2D2 AUC =", round(auc(roc_SFT2D2), 2)), 
                                 paste("RANP1 AUC =", round(auc(roc_RANP1), 2)),
                                 paste("NRAS AUC =", round(auc(roc_NRAS), 2))),
       
       col = c("blue", "orange", "lightgreen"), lty = 1, cex = 0.8)

# 将图形保存为图片文件
dev.off()
#######
#####
