# Supplementary material for: Identification and molecular mechanism of palmitoylation-related biomarkers in obstructive sleep apnea
Source: Front Neurol. 2025 Aug 29;16:1499573. doi: 10.3389/fneur.2025.1499573 (PMC12426112; doi:10.3389/fneur.2025.1499573)
Supplement: Supplementary file 2 [file Data_Sheet_2.zip › r-8.Nomogram.R]

rm(list = ls())
setwd("/YQCD-20217-1/")
if (! dir.exists("./008_Nomogram")){
  dir.create("./008_Nomogram")
}
setwd("./008_Nomogram")

library(rms)


#pacman::p_load(rms, ggplot2, lance, ggDCA, caret, rmda, regplot, pROC)
packages <- c("rms", "ggplot2", "lance", "ggDCA", "caret", "rmda", "regplot", "pROC")

# 检查每个包是否已安装，如果没有安装则安装
for (package in packages) {
  if (!requireNamespace(package, quietly = TRUE)) {
    install.packages(package)
  }
}

# 加载每个包
for (package in packages) {
  library(package, character.only = TRUE)
}

# Part A 原始数据  -------------------------------------------------------------
#dat <- read.csv('../00_rawdata/01.dat(GSE14323_GPL571).csv', row.names = 1)%>%lc.tableToNum()
#group <- read.csv('../00_rawdata/02.group(GSE14323_GPL571).csv')

dat <- read.table("../00_rawdata/GSE38792_geneSymbol.txt",header = T,check.names = F,sep = "\t")
group <- read.table("../00_rawdata/group_38792.txt",header = T,check.names = F,sep = "\t")
#hubgene <- read.csv('../10_Trait_genes/02.TraitGs.csv')

biomarker <- c("HIF1A","PDIA3")


dat <- dat[biomarker,]
dat <- t(dat)%>%as.data.frame()
dat$group <- group$group
table(dat$group)
# normal    OSA 
# 8     10

dat$group <- factor(dat$group,levels = c('normal','OSA'))
colnames(dat)
# "IFI27"  "PC"     "LDHB"   "COX7A1"


#  Part B Nomogram -------------------------------------------------------------
ddist <- datadist(dat)
options(datadist='ddist')

gene_list <- c("HIF1A","PDIA3")
lrm_data_prog <- as.formula(paste0('group~',
                                   paste(gene_list,
                                         sep = '',
                                         collapse = '+')))

lrm <-lrm(lrm_data_prog, data=dat, x=TRUE, y=TRUE,maxit=1000)
print(lrm)
#nomogram计算部分，此处的f_lrm及对应的多因素logistic回归函数。

pdf("01.nomogram.pdf",width=8,height=6)
nomogram <- nomogram(lrm,fun=function(x)1/(1+exp(-x)), ##逻辑回归计算公式
                     fun.at = c(.01,.99),#风险轴刻度
                     funlabel = "Prob of Disease", #风险轴便签
                     lp=T,  ##是否显示系数轴
                     conf.int = F, ##每个得分的置信度区间，用横线表示,横线越长置信度越
                     abbrev = T#是否用简称代表因子变量
)
plot(nomogram)
dev.off()


png("01.nomogram.png",width=8,height=6, units = 'in', res = 600)
nomogram <- nomogram(lrm,fun=function(x)1/(1+exp(-x)), ##逻辑回归计算公式
                     fun.at = c(.01,.99),#风险轴刻度
                     funlabel = "Prob of Disease", #风险轴便签
                     lp=F,  ##是否显示系数轴
                     conf.int = F, ##每个得分的置信度区间，用横线表示,横线越长置信度越
                     abbrev = F#是否用简称代表因子变量
)
#绘制nomogram
plot(nomogram)
dev.off()


# Part C 校准曲线  -------------------------------------------------------------
cal1 <- calibrate(lrm, cmethod='KM', method='boot', B=60)#建模组中绘制校准曲线
pdf("02.calibrate.pdf",width=8,height=6, family = "Times")
par(mar = c(6,5,2,2))
plot(cal1, lwd=2, lty=1, 
     cex.lab=1.5, cex.axis=1.2, cex.main=1.5, cex.sub=1.2, 
     xlim=c(0, 1), ylim= c(0, 1), 
     ylab="Actual Disease (proportion)", 
     col=c("#00468BFF", "#ED0000FF", "#42B540FF"),
     legend=FALSE)
lines(cal1[, c(1:9)], type ="l", lwd=2, pch=16, col=c("#00468BFF"))
abline(0, 1, lty=3, lwd=2) 
legend(x=.6, y=.4, legend=c("Apparent", "Bias-corrected", "Ideal"), 
       lty=c(1, 1, 2), lwd = 2, col=c("#00468BFF", "black", "black"), bty="n")
#text(x = 0.2, y = 0.8, paste0("Hosmer-Lemeshow "))
#text(x = 0.34, y = 0.8, as.expression(bquote(italic('p')==.(pval))))
dev.off()
png("02.calibrate.png",width=8,height=6, units = "in", res = 600, family = "Times")
par(mar = c(6,5,2,2))
plot(cal1, lwd=2, lty=1, 
     cex.lab=1.5, cex.axis=1.2, cex.main=1.5, cex.sub=1.2, 
     xlim=c(0, 1), ylim= c(0, 1), 
     xlab="Nomogram-Predicted Probability of Disease risk", 
     ylab="Actual Disease (proportion)", 
     col=c("#00468BFF", "#ec7696", "#42B540FF"),
     legend=FALSE)
lines(cal1[, c(1:3)], type ="l", lwd=2, pch=16, col=c("#00468BFF"))
abline(0, 1, lty=3, lwd=2) 
legend(x=.6, y=.4, legend=c("Apparent", "Bias-corrected", "Ideal"), 
       lty=c(1, 1, 2), lwd = 2, col=c("#00468BFF", "black", "black"), bty="n")
#text(x = 0.2, y = 0.8, paste0("Hosmer-Lemeshow "))
#text(x = 0.34, y = 0.8, as.expression(bquote(italic('p')==.(pval))))
dev.off()


#  Part D  ROC曲线  ------------------------------------------------------------
dat2 <- dat
#  计算列线图得分
dat2$pred <- predict(lrm, newdata = dat2, type = "fitted")

colnames(dat2)[colnames(dat2)=="pred"] <- "nomogram"

roc<-roc(dat2$group,dat2$nomogram,levels=c("normal", "OSA"))

ROC_plot <- ggroc(roc,
                  legacy.axes = T,  #将X轴改为0-1，（默认是1-0）
                  color = '#c21f30',linewidth = 1)+  
  theme_light() + 
  ggtitle("Nomogram") +
  annotate("text",x=0.8,y=0.2,size = 5,
           label=paste0("AUC = ",
                        sprintf("%.2f",roc$auc)))+
  labs(x='Specificity', y='Sensitivity')+
  scale_color_discrete(name="AUC")+
  geom_segment(aes(x = 0, xend = 1, y = 0, yend = 1),
               color = "darkgrey", linetype = "dashed") + 
  theme(plot.title = element_text(hjust = 0.5, face = 'bold'),
        text = element_text(hjust = 0.5, face = 'bold'),
        axis.text.x = element_text(face = 'bold',colour = 'black',size = 10),
        axis.text.y = element_text(face = 'bold',colour = 'black',size = 10),
        axis.title.x = element_text(face = 'bold', colour = 'black',
                                    size = 12),
        axis.title.y = element_text(face = 'bold', colour = 'black',
                                    size = 12)
  )
ROC_plot
ggsave('03.nomogram_ROC.pdf', ROC_plot, w=6,h=6)
ggsave('03.nomogram_ROC.png', ROC_plot, w=6,h=6, units = 'in', dpi = 600)


#   Part F DCA and CIC ---------------------------------------------------------
set.seed(500)
dat3 <- dat
  dat3$group <- ifelse(dat$group=="OSA",1,0)
table(dat3$group)

complex.model <- decision_curve(lrm_data_prog , data=dat3,bootstraps = 60)


##   Part F-1 DCA  --------------------------------------------------------------
pdf('04.DCA.pdf',w=8,h=6)
plot_decision_curve(complex.model,
                    curve.names = "Nomogram",
                    cost.benefit.axis = FALSE,
                    col = c('#c21f30','#00468BFF','black'),
                    confidence.intervals=FALSE,standardize = FALSE)
dev.off()

png('04.DCA.png', w=8, h=6, units = 'in', res = 600)
plot_decision_curve(complex.model,
                    curve.names = "Nomogram",
                    cost.benefit.axis = FALSE,
                    col = c('#c21f30','#00468BFF','black'),
                    confidence.intervals=FALSE,standardize = FALSE)
dev.off()

##   Part F-2 CIC  --------------------------------------------------------------
pdf(file = '05.CIC.pdf', width = 6, height = 5)
plot_clinical_impact(complex.model,population.size = 60,
                     cost.benefit.axis = T,
                     n.cost.benefits= 4,col = c('#c21f30','#00468BFF'),
                     confidence.intervals= T,ylim=c(0,60),
                     legend.position= "topright")
dev.off()
#红色曲线（Numberhigh risk）表示，在各个阈概率下，被simple或complex模型划分为阳性（高风险）的人数；
#蓝色曲线（Number high risk with outcome）为各个阈概率下真阳性的人数。意义一目了然。
png(file = '05.CIC.png', width = 6, height = 5,units = 'in', res = 600)
plot_clinical_impact(complex.model,population.size = 60,
                     cost.benefit.axis = T,
                     n.cost.benefits= 4,col = c('#c21f30','#00468BFF'),
                     confidence.intervals= T,ylim=c(0,60),
                     legend.position= "topright")
dev.off()
