# Supplementary material for: Identification and molecular mechanism of palmitoylation-related biomarkers in obstructive sleep apnea
Source: Front Neurol. 2025 Aug 29;16:1499573. doi: 10.3389/fneur.2025.1499573 (PMC12426112; doi:10.3389/fneur.2025.1499573)
Supplement: Supplementary file 2 [file Data_Sheet_2.zip › r-9.GSEA.R]

rm(list = ls())
setwd("/YQCD-20217-1/")
if (! dir.exists("./009_GSEA")){
  dir.create("./009_GSEA")
}
setwd("./009_GSEA")

library(data.table)
library(org.Hs.eg.db)
library(clusterProfiler)
library(biomaRt)
library(enrichplot)
library(limma)
library(tidyverse)
library(lance)
# BiocManager::install('lance')
##
kegggmt<-read.gmt("/data/nas1/luchunlin/pipeline/GSVA/c2.cp.kegg.v7.5.1.symbols.gmt") #读gmt文>件
# dat<-read.delim2("../00_rawdata/dat(GSE169568).xls", row.names = 1) # %>% lc.tableToNum
# dat <- read.csv('../00_rawdata/dat(GSE169568).xls',sep = '\t')
dat <- read.table("../000_rawdata/GSE38792_geneSymbol.txt",header = T,check.names = F,sep = "\t")

hubgene <- read.delim2('../006_ML/ML_gene2.xls')
hub.exp<-dat[hubgene$symbol,]
hub.exp<-hub.exp[order(rownames(hub.exp),decreasing = F),]  ##按照字母进行排序
write.table(hub.exp,file = 'hub.exp.xls',sep = '\t',row.names = T,quote = F)

# 每个hub基因均分析一遍 ------------------------------------------------------------
##分组
for (i in c(1:2)){
  #i<-2
  train<-t(hub.exp)
  ## 以hub基因将样本进行高低表达量分析
  group=as.vector(ifelse(train[,i]>median(train[,i]),'high','low'))  ##根据TNFRSF1A表达量的大小将样本分组
  group <- factor(group,levels = c("high","low"))
  condition<-data.frame(group)
  rownames(condition)<-rownames(train)
  design<-model.matrix(~0+group)
  contrast.matrix<-makeContrasts(contrasts = "grouphigh-grouplow", levels = design)
  fit <- lmFit(dat,design)
  fit1 <- contrasts.fit(fit, contrast.matrix)
  fit2 <- eBayes(fit1)
  tempOutput <- topTable(fit2, coef=1, n=nrow(fit2),adjust="fdr")  ###所有基因检验结果
  genelist<-data.frame(SYMBOL=rownames(tempOutput ),logFC=tempOutput $logFC)
  #开始ID转换
  gene=bitr(genelist$SYMBOL,fromType="SYMBOL",toType="ENTREZID",OrgDb="org.Hs.eg.db") #会有部分基因数据丢失，或者ENSEMBL
  ## 去重
  gene <- dplyr::distinct(gene,SYMBOL,.keep_all=TRUE)
  gene_df <- data.frame(ENTREZID=gene$ENTREZID ,#可以是foldchange
                        SYMBOL = gene$SYMBOL) #记住你的基因表头名字
  gene_df <- merge(gene_df,genelist,by="SYMBOL")
  geneList<-gene_df $logFC #第二列可以是folodchange，也可以是logFC
  names(geneList)=gene_df $SYMBOL #使用转换好的ID
  geneList=sort(geneList,decreasing = T) #从高到低排序
  
  KEGG<-GSEA(geneList,TERM2GENE = kegggmt,pvalueCutoff = 0.05) #GSEA分析
  nrow(KEGG)
  sortKEGG<-data.frame(KEGG)
  sortKEGG<-sortKEGG[order(sortKEGG$p.adjust, decreasing = F),]#按照enrichment score从高到低排>序
  write.table(sortKEGG,file=paste('0',i,'.',rownames(hub.exp)[i],'.xls',sep=''),sep="\t",quote=F,row.names=F)
  paths <- rownames(sortKEGG[c(1:5),])#选取你需要展示的通路ID
  
  #特定通路作图
  #trace(gseaplot2,edit=T)
  p = gseaplot2(KEGG,paths,base_size =10,color = c('#7B68EE','#CD3333','#20B2AA','#FF8C00','#FF6666'),rel_heights = c(1.5, 0.3, 0.5),title=rownames(hub.exp)[i])
  fn1 = paste0("0", i, ".", rownames(hub.exp)[i], ".png")
  fn2 = paste0("0", i, ".", rownames(hub.exp)[i],".pdf")
  #ggsave(fn1, p, width = 8, height = 5, units = "in", limitsize = 300,device = pdf)
  #ggsave(fn2, p, width = 8, height = 5, units = "in", limitsize = 300)
  print(p)
  ggsave(fn1, device = "png")#不知道为什么上面那个报错了！
  ggsave(fn2, device = "pdf")
  i<-i+1
}
