# Supplementary material for: Identification and molecular mechanism of palmitoylation-related biomarkers in obstructive sleep apnea
Source: Front Neurol. 2025 Aug 29;16:1499573. doi: 10.3389/fneur.2025.1499573 (PMC12426112; doi:10.3389/fneur.2025.1499573)
Supplement: Supplementary file 2 [file Data_Sheet_2.zip › r-10.CIBERSORT.R]

rm(list = ls())
setwd("/YQCD-20217-1/")
if (! dir.exists("./010_CIBERSORT")){
  dir.create("./010_CIBERSORT")
}
setwd("./010_CIBERSORT")


############
library(tidyverse)
library(lance)
# dat<-read.delim2("../00_rawdata/dat(GSE169568).xls", row.names = 1)%>% lc.tableToNum
dat <- read.table("../000_rawdata/GSE38792_geneSymbol.txt",header = T,check.names = F,sep = "\t")

dat <- dat^2
# group<-read.delim2('../00_rawdata/group(GSE169568).xls')
group <- read.table("../00_rawdata/group_38792.txt",header = T,check.names = F,sep = "\t")

control.sample<-group$sample[which(group$group=='normal')]
library(immunedeconv)
set_cibersort_binary("CIBERSORT.R")
set_cibersort_mat("LM22.txt")
res.cibersort<-deconvolute(as.matrix(dat),method = 'cibersort')
write.table(res.cibersort,'cibersort.txt',sep = '\t',col.names = T,row.names = F,quote = F)
save(file = 'cibersort.Rdata',res.cibersort)
library(RColorBrewer)
mypalette <- colorRampPalette(brewer.pal(7,"Paired"))
##画图
pdf('01.cibersort.box.pdf',w=10,h=8)
res.cibersort %>%
  gather(sample, fraction, -cell_type) %>%
  merge(group,by='sample')%>%
  # 绘制堆积条形图
  ggplot(aes(x=sample, y=fraction, fill=cell_type)) +
  geom_bar(position = 'stack',stat = 'identity')+
  scale_y_continuous(expand = c(0,0))+
  theme_bw()+
  labs(x='',
       y='Relative Percent',
       fill='')+
  theme(axis.text.x = element_blank(),
        axis.ticks.x = element_blank(),
        legend.position = 'top') +
  scale_fill_manual(values = mypalette(22))+
  facet_grid(~group,scales= "free",space= "free")
dev.off()
png('01.cibersort.box.png',w=700,h=500)
res.cibersort %>%
  gather(sample, fraction, -cell_type) %>%
  merge(group,by='sample')%>%
  # 绘制堆积条形图
  ggplot(aes(x=sample, y=fraction, fill=cell_type)) +
  geom_bar(position = 'stack',stat = 'identity')+
  scale_y_continuous(expand = c(0,0))+
  theme_bw()+
  labs(x='',
       y='Relative Percent',
       fill='')+
  theme(axis.text.x = element_blank(),
        axis.ticks.x = element_blank(),
        legend.position = 'top') +
  scale_fill_manual(values = mypalette(22))+
  facet_grid(~group,scales= "free",space= "free")
dev.off()

res.cibersort2 <- res.cibersort%>%column_to_rownames(var = 'cell_type')
keep <- rowSums(res.cibersort2>0)>=floor(0.50*ncol(res.cibersort2))
res.cibersort2 <- res.cibersort2[keep,]

dat.cibersort <- res.cibersort2 %>%
  # tibble::column_to_rownames(var = "cell_type") %>%
  t %>% as.data.frame() %>%
  tibble::rownames_to_column(var = "sample")
dat.cibersort <- merge(group, dat.cibersort, by = "sample")
dat.cibersort2 <- tidyr::gather(dat.cibersort, ImmuneCell, Score, -c("sample", "group"))
library(rstatix)
library(ggplot2)
library(ggpubr)
colnames(dat.cibersort2)
stat_cibersort <- dat.cibersort2 %>%
  group_by(ImmuneCell) %>%
  wilcox_test(Score ~ group) %>%
  adjust_pvalue(method = "BH") %>%  # method BH == fdr
  add_significance("p")
write.table(stat_cibersort,file = 'stat.cibersort.xls',sep = '\t',row.names = F,quote = F)
DE.cibersort<-stat_cibersort[which(stat_cibersort$p<0.05),]
write.table(DE.cibersort,file = 'DE.cibersort.xls',sep = '\t',row.names = F,quote = F)
colnames(dat.cibersort2)
violin.cibersort<-dat.cibersort2[dat.cibersort2$ImmuneCell%in%stat_cibersort$ImmuneCell[which(stat_cibersort$p<0.05)],]
cibersort_plot <- ggplot(violin.cibersort, aes(x=group,
                                               y=Score,
                                               fill=group)) +
  geom_violin(trim=F,color="black") + #绘制小提琴图, “color=”设置小提琴图的轮廓线的颜色(#不要轮廓可以设为white以下设为背景为白色，其实表示不要轮廓线)
#"trim"如果为TRUE(默认值),则将小提琴的尾部修剪到数据范围。如果为FALSE,不修剪尾部。
stat_boxplot(geom="errorbar",
             width=0.1,
             position = position_dodge(0.9)) +
  geom_boxplot(width=0.3,
               position=position_dodge(0.9),
               outlier.shape = NA,fill='white')+ #绘制箱线图，此处width=0.1控制小提琴图中箱线图的宽窄
  scale_fill_manual(values= c("#FF6A6A", "#20B2AA"), name = "Group")+
  labs(title="Immune Cell", x="", y = "Score",size=20) +
  stat_compare_means(data = violin.cibersort,
                     mapping = aes(group = group),
                     label ="p.signif",
                     method = 'wilcox.test',
                     paired = F,label.x = 1.4) +
  theme_bw()+
  theme(plot.title = element_text(hjust =0.5,colour="black",face="bold",size=18),
        axis.text.x=element_text(angle=0,hjust=,colour="black",face="bold",size=10),
        axis.text.y=element_text(hjust=0.5,colour="black",face="bold",size=12),
        axis.title.x=element_text(size=16,face="bold"),
        axis.title.y=element_text(size=16,face="bold"),
        legend.text=element_text(face = "bold", hjust = 0.5,colour="black", size=12),
        legend.title = element_text(face = "bold", size = 12),
        legend.position = "top",
        panel.grid.major = element_blank(),
        panel.grid.minor = element_blank())+facet_wrap(~ImmuneCell,scales = "free",nrow = 2)
cibersort_plot
ggsave(filename = '02.cibersort.plot.pdf',cibersort_plot,w=6,h=6)
ggsave(filename = '02.cibersort.plot.png',cibersort_plot,w=6,h=6)

## 相关性---------

library(ggcorrplot)
library(corrplot)
de.dat <- res.cibersort%>%column_to_rownames(var = 'cell_type')
# de.dat <- de.dat[DE.cibersort$ImmuneCell,]

cor.dat <- de.dat
library(Hmisc)
nc<-t(rbind(cor.dat,de.dat))
m=rcorr(nc,type = 'spearman')$r[1:nrow(cor.dat),(ncol(nc)-length(rownames(de.dat))+1):ncol(nc)]
m<-t(m)

p=rcorr(nc,type = 'spearman')$P[1:nrow(cor.dat),(ncol(nc)-length(rownames(de.dat))+1):ncol(nc)]
p<-t(p)

tmp <- p
tmp[tmp<0.0001] <- '****'
tmp[tmp<0.001] <- '***'
tmp[tmp<0.01] <- '**'
tmp[tmp<0.05] <- '*'
tmp[tmp>0.05] <- 'ns'

cor <- m
cor <- round(cor,digits = 3)
# cor[abs(cor)<0.15] <- ''

textMatrix = paste(cor,"\n",
                   tmp, sep = "")
dim(textMatrix) = dim(m)
colnames(textMatrix)<-colnames(m)
rownames(textMatrix)<-rownames(m)
write.table(textMatrix,file = 'correlaion.xls',sep = '\t',row.names = T,quote = F)

library(WGCNA)
pdf(file = '03.correlation.pdf',w=12,h=12)
par(mar = c(10, 10, 3, 1));
labeledHeatmap(Matrix = m,
               xLabels = colnames(m),
               yLabels = colnames(m),
               cex.lab = 0.8,
               # ySymbols = colnames(MEs_col)[-20],
               colorLabels = FALSE,
               colors = blueWhiteRed(50, 0.8),
               textMatrix = textMatrix,
               setStdMargins = FALSE,
               cex.text = 0.8,
               zlim = c(-1,1),
               # main = paste("correlation")
)
dev.off()
png(file = '03.correlation.png',w=900,h=900)
par(mar = c(10, 10, 3, 1));
labeledHeatmap(Matrix = m,
               xLabels = colnames(m),
               yLabels = colnames(m),
               cex.lab = 0.8,
               # ySymbols = colnames(MEs_col)[-20],
               colorLabels = FALSE,
               colors = blueWhiteRed(50, 0.8),
               textMatrix = textMatrix,
               setStdMargins = FALSE,
               cex.text = 0.8,
               zlim = c(-1,1),
               # main = paste("correlation")
)
dev.off()

               
