# Supplementary material for: Identification and molecular mechanism of palmitoylation-related biomarkers in obstructive sleep apnea
Source: Front Neurol. 2025 Aug 29;16:1499573. doi: 10.3389/fneur.2025.1499573 (PMC12426112; doi:10.3389/fneur.2025.1499573)
Supplement: Supplementary file 2 [file Data_Sheet_2.zip › r-12.RCircos.R]

rm(list = ls())
setwd("/YQCD-20217-1/")
if (! dir.exists("./012_RCircos")){
  dir.create("./012_RCircos")
}
setwd("./012_RCircos")


library(RCircos)

data(UCSC.HG38.Human.CytoBandIdeogram)
cyto.info <- UCSC.HG38.Human.CytoBandIdeogram
RCircos.Set.Core.Components(cyto.info, chr.exclude=NULL,tracks.inside=10, tracks.outside=0 )

# 基因位置信息
gene_data <- data.frame(
  Chromosome = c("chr14", "chr6"),
  chromStart = c(62162239, 44038590),
  chromEnd = c(62214977, 44065071),
  Gene = c("HIF1A", "PDIA3")
)
head(gene_data)

out.file <- "Fig.1_gene_location_plot.pdf";
pdf(file=out.file, height=8, width=8, compress=TRUE);
#RCircos.Set.Plot.Area();
# par(mai=c(0.25, 0.25, 0.25, 0.25));
#plot.new();
#plot.window(c(-2.5,2.5), c(-2.5, 2.5));

# RCircos.Set.Plot.Area()
# RCircos.Chromosome.Ideogram.Plot() 
# 
# 
# 
# a <- function(...){ 
#   data(UCSC.HG19.Human.CytoBandIdeogram);
#   head(UCSC.HG19.Human.CytoBandIdeogram);
#   ## 这里换了个参考基因组版本，请注意
#   chr.exclude <- NULL;  
#   #设置不显示的染色体，如 c(1,3)          
#   cyto.info <- UCSC.HG19.Human.CytoBandIdeogram; 
#   #设置染色体数据
#   tracks.inside <- 10;  
#   #设置内部track 个数
#   tracks.outside <- 0;  
#   #设置外部track 个数
#   
#   #导入上面四个基本参数
#   RCircos.Set.Core.Components(cyto.info, chr.exclude, tracks.inside, tracks.outside);
#   
#   RCircos.Set.Plot.Area()
#   RCircos.Chromosome.Ideogram.Plot()
# }
# a()
# 
# 
# 
# # 标记基因位置
# 
# 
# # 保存图谱
# 
# ## 把circos图画在这里即可

b <- function() {
  # Load gene_data
  gene_data <- data.frame(
    Chromosome = c("chr14", "chr15"),
    chromStart = c(62162239, 44038590),
    chromEnd = c(62214977, 44065071),
    Gene = c("HIF1A", "PDIA3")
  )
  
  data(UCSC.HG19.Human.CytoBandIdeogram);
  head(UCSC.HG19.Human.CytoBandIdeogram);
  ## 这里换了个参考基因组版本，请注意
  chr.exclude <- NULL;  
  #设置不显示的染色体，如 c(1,3)          
  cyto.info <- UCSC.HG19.Human.CytoBandIdeogram; 
  #设置染色体数据
  tracks.inside <- 10;  
  #设置内部track 个数
  tracks.outside <- 0;  
  #设置外部track 个数
  
  #导入上面四个基本参数
  RCircos.Set.Core.Components(cyto.info, chr.exclude, tracks.inside, tracks.outside);
  
  RCircos.Set.Plot.Area()
  RCircos.Chromosome.Ideogram.Plot()
  
  #Gene Labels and connectors on RCircos Plot
  #RCircos.Gene.Connector.Plot   绘制染色体表意文字和基因名称之间的连接
  #RCircos.Gene.Name.Plot 在数据轨道上绘制基因名称
  
  name.col <- 4
  side <- "in"
  track.num <- 1
  
  # 绘制连接线
  RCircos.Gene.Connector.Plot(gene_data, track.num, side)
  
  # 绘制基因名称
  par(cex = 3)#   # 调整字体大小

  
  track.num <- 2
  RCircos.Gene.Name.Plot(gene_data, name.col,track.num, side)
  #字体大小调回默认

  par(cex = 1)
}

# Call the function
b()

dev.off()


out.file <- "Fig.1_gene_location_plot.png"

png(file=out.file, height=800, width=800)  # Set height and width in pixels

b <- function() {
  # Load gene_data
  gene_data <- data.frame(
    Chromosome = c("chr14", "chr15"),
    chromStart = c(62162239, 44038590),
    chromEnd = c(62214977, 44065071),
    Gene = c("HIF1A", "PDIA3")
  )
  
  data(UCSC.HG19.Human.CytoBandIdeogram);
  head(UCSC.HG19.Human.CytoBandIdeogram);
  ## 这里换了个参考基因组版本，请注意
  chr.exclude <- NULL;  
  #设置不显示的染色体，如 c(1,3)          
  cyto.info <- UCSC.HG19.Human.CytoBandIdeogram; 
  #设置染色体数据
  tracks.inside <- 10;  
  #设置内部track 个数
  tracks.outside <- 0;  
  #设置外部track 个数
  
  #导入上面四个基本参数
  RCircos.Set.Core.Components(cyto.info, chr.exclude, tracks.inside, tracks.outside);
  
  RCircos.Set.Plot.Area()
  RCircos.Chromosome.Ideogram.Plot()
  
  #Gene Labels and connectors on RCircos Plot
  #RCircos.Gene.Connector.Plot   绘制染色体表意文字和基因名称之间的连接
  #RCircos.Gene.Name.Plot 在数据轨道上绘制基因名称
  
  name.col <- 4
  side <- "in"
  track.num <- 1
  
  # 绘制连接线
  RCircos.Gene.Connector.Plot(gene_data, track.num, side)
  
  # 绘制基因名称
  par(cex = 3)#   # 调整字体大小
  
  
  track.num <- 2
  RCircos.Gene.Name.Plot(gene_data, name.col,track.num, side)
  #字体大小调回默认
  
  par(cex = 1)
}

# Call the function
b()

dev.off()
