# Supplementary material for: Identification and molecular mechanism of palmitoylation-related biomarkers in obstructive sleep apnea
Source: Front Neurol. 2025 Aug 29;16:1499573. doi: 10.3389/fneur.2025.1499573 (PMC12426112; doi:10.3389/fneur.2025.1499573)
Supplement: Supplementary file 3 [file Table_1.xlsx]

## Sheet: Sheet1
title	geo_accession	age:ch1	bmi:ch1	Sex:ch1
Normal Subject 10-S-N	GSM4037879	66	31.3	F
Normal Subject 12-S-N	GSM4037880	53	35.2	F
Normal Subject 13-S-N	GSM4037881	61	41.7	F
Normal Subject 18-S-N	GSM4037882	30	40.3	F
Normal Subject 19-S-N	GSM4037883	56	42.5	M
Normal Subject 21-S-N	GSM4037884	47	26.7	F
Normal Subject 22-S-N	GSM4037885	60	33.6	F
Normal Subject 25-S-N	GSM4037886	63	30.4	F
OSA Subject 2-S-A	GSM4037887	34	50.9	F
OSA Subject 3-S-A	GSM4037888	52	28.8	F
OSA Subject 6-S-A	GSM4037889	64	32.4	F
OSA Subject 7-S-A	GSM4037890	55	32.7	F
OSA Subject 11-S-A	GSM4037891	58	35.5	M
OSA Subject 14-S-A	GSM4037892	70	39.1	F
OSA Subject 15-S-A	GSM4037893	62	20.6	F
OSA Subject 16-S-A	GSM4037894	50	39.1	F
OSA Subject 24-S-A	GSM4037895	48	50.3	M
OSA Subject 26-S-A	GSM4037896	68	32	M
