# Supplementary material for: Identification and molecular mechanism of palmitoylation-related biomarkers in obstructive sleep apnea
Source: Front Neurol. 2025 Aug 29;16:1499573. doi: 10.3389/fneur.2025.1499573 (PMC12426112; doi:10.3389/fneur.2025.1499573)
Supplement: Supplementary file 4 [file Table_2.xlsx]

## Sheet: gene2mir
ID	Accession	Target	TargetID	Experiment	Literature	Tissue
hsa-let-7b-5p	MIMAT0000063	HIF1A	3091	CLASH	23622248	Unspecified
hsa-mir-17-5p	MIMAT0000070	HIF1A	3091	HITS-CLIP//Luciferase reporter assay//Microarray//qRT-PCR//Western blot	24252850|22473208|23911400	Unspecified
hsa-mir-18a-5p	MIMAT0000072	HIF1A	3091	Luciferase reporter assay//PAR-CLIP//qRT-PCR//Sequencing//Western blot	20371350|22012620|21572407|27080303|26622381	Unspecified
hsa-mir-20a-5p	MIMAT0000075	HIF1A	3091	HITS-CLIP//Luciferase reporter assay//Northern blot//qRT-PCR//Western blot	18632605|22473208|23911400	Unspecified
hsa-mir-21-5p	MIMAT0000076	HIF1A	3091	ChIP-seq	23726431	Unspecified
hsa-mir-22-3p	MIMAT0000077	HIF1A	3091	Immunofluorescence//qRT-PCR//Western blot	24496460	Unspecified
hsa-mir-27a-3p	MIMAT0000084	HIF1A	3091	ChIP-seq//Luciferase reporter assay//qRT-PCR//Western blot	26292288	Unspecified
hsa-mir-33a-5p	MIMAT0000091	HIF1A	3091	Luciferase reporter assay//Sequencing	20371350|25891797	Unspecified
hsa-mir-93-5p	MIMAT0000093	HIF1A	3091	Flow//HITS-CLIP//Immunocytochemistry//Microarray//Next Generation Sequencing (NGS)//qRT-PCR	22473208|22815788|26815014	Unspecified
hsa-mir-106a-5p	MIMAT0000103	HIF1A	3091	Luciferase reporter assay//qRT-PCR//Western blot	27325313	Unspecified
hsa-mir-107	MIMAT0000104	HIF1A	3091	Luciferase reporter assay//Northern blot//qRT-PCR//Western blot	20308559	Unspecified
hsa-mir-199a-5p	MIMAT0000231	HIF1A	3091	Immunohistochemistry//Luciferase reporter assay//Microarray//qRT-PCR//Western blot	21847633|24839982|24022342|26344589|26783726|27122154	Unspecified
hsa-mir-148a-3p	MIMAT0000243	PDIA3	2923	Luciferase reporter assay//qRT-PCR//Western blot	26004124	Unspecified
hsa-mir-7-5p	MIMAT0000252	PDIA3	2923	HITS-CLIP//Sequencing	20371350|19536157	Unspecified
hsa-mir-199b-5p	MIMAT0000263	HIF1A	3091	Luciferase reporter assay	21557766	Unspecified
hsa-mir-210-3p	MIMAT0000267	HIF1A	3091	QRTPCR//Western blot	23618526	Unspecified
hsa-mir-217	MIMAT0000274	HIF1A	3091	PAR-CLIP	21572407	Unspecified
hsa-mir-1-3p	MIMAT0000416	PDIA3	2923	Microarray//Proteomics	18668037	Unspecified
hsa-mir-138-5p	MIMAT0000430	HIF1A	3091	Luciferase reporter assay	21875287|23389731	Unspecified
hsa-mir-142-5p	MIMAT0000433	HIF1A	3091	Luciferase reporter assay//Western blot	28069592	Unspecified
hsa-mir-145-5p	MIMAT0000437	HIF1A	3091	Chromatin immunoprecipitation//qRT-PCR	26196183	Unspecified
hsa-mir-186-5p	MIMAT0000456	HIF1A	3091	ChIP-seq//Immunohistochemistry//In situ hybridization//Luciferase reporter assay//qRT-PCR//Western blot	27159677	Unspecified
hsa-mir-155-5p	MIMAT0000646	HIF1A	3091	Immunohistochemistry//qRT-PCR//Western blot	25143000	Unspecified
hsa-mir-106b-5p	MIMAT0000680	HIF1A	3091	HITS-CLIP//Luciferase reporter assay//qRT-PCR//Western blot	22473208|27325313	Unspecified
hsa-mir-34b-5p	MIMAT0000685	HIF1A	3091	PAR-CLIP	21572407	Unspecified
hsa-mir-151a-3p	MIMAT0000757	HIF1A	3091	PAR-CLIP	21572407	Unspecified
hsa-mir-338-3p	MIMAT0000763	HIF1A	3091	Immunocytochemistry//Luciferase reporter assay//qRT-PCR//Western blot	26260688	Unspecified
hsa-mir-424-5p	MIMAT0001341	HIF1A	3091	ChIP-seq//Luciferase reporter assay//Microarray//qRT-PCR//Western blot	20972335	Unspecified
hsa-mir-18b-5p	MIMAT0001412	HIF1A	3091	Luciferase reporter assay//PAR-CLIP//qRT-PCR//Western blot	22012620|21572407|27220837	Unspecified
hsa-mir-20b-5p	MIMAT0001413	HIF1A	3091	ChIP//ELISA//HITS-CLIP//Luciferase reporter assay//qRT-PCR//Western blot	20232316|22473208|26793992|26612965	Unspecified
hsa-mir-429	MIMAT0001536	HIF1A	3091	qRT-PCR//Western blot	25550463	Unspecified
hsa-mir-433-3p	MIMAT0001627	HIF1A	3091	Luciferase reporter assay//qRT-PCR//Western blot	27815672	Unspecified
hsa-mir-494-3p	MIMAT0002816	PDIA3	2923	Luciferase reporter assay//Western blot	24823364	Unspecified
hsa-mir-494-3p	MIMAT0002816	HIF1A	3091	HITS-CLIP	23313552	Unspecified
hsa-mir-519c-3p	MIMAT0002832	HIF1A	3091	Luciferase reporter assay//qRT-PCR//Western blot	20233879	Unspecified
hsa-mir-524-5p	MIMAT0002849	PDIA3	2923	HITS-CLIP	19536157	Unspecified
hsa-mir-519d-3p	MIMAT0002853	HIF1A	3091	HITS-CLIP	22473208	Unspecified
hsa-mir-520d-5p	MIMAT0002855	PDIA3	2923	HITS-CLIP	19536157	Unspecified
hsa-mir-299-5p	MIMAT0002890	HIF1A	3091	PAR-CLIP	21572407	Unspecified
hsa-mir-558	MIMAT0003222	HIF1A	3091	HITS-CLIP	23313552	Unspecified
hsa-mir-589-3p	MIMAT0003256	HIF1A	3091	PAR-CLIP	21572407	Unspecified
hsa-mir-106a-3p	MIMAT0004517	HIF1A	3091	PAR-CLIP	21572407	Unspecified
hsa-mir-138-1-3p	MIMAT0004607	HIF1A	3091	qRT-PCR//Western blot	27284341	Unspecified
hsa-mir-146a-3p	MIMAT0004608	PDIA3	2923	HITS-CLIP	19536157	Unspecified
hsa-mir-200c-5p	MIMAT0004657	HIF1A	3091	Flow//Immunocytochemistry//Next Generation Sequencing (NGS)//qRT-PCR	26815014	Unspecified
hsa-mir-106b-3p	MIMAT0004672	HIF1A	3091	CLASH	23622248	Unspecified
hsa-mir-330-5p	MIMAT0004693	PDIA3	2923	Western blot	27363653	Unspecified
hsa-mir-497-3p	MIMAT0004768	HIF1A	3091	Immunohistochemistry//Western blot	26718330	Unspecified
hsa-mir-509-5p	MIMAT0004779	HIF1A	3091	PAR-CLIP	21572407	Unspecified
hsa-mir-576-3p	MIMAT0004796	HIF1A	3091	PAR-CLIP	21572407	Unspecified
hsa-mir-625-3p	MIMAT0004808	HIF1A	3091	HITS-CLIP	23313552	Unspecified
hsa-mir-889-3p	MIMAT0004921	HIF1A	3091	PAR-CLIP	21572407	Unspecified
hsa-mir-509-3-5p	MIMAT0004975	HIF1A	3091	PAR-CLIP	21572407	Unspecified
hsa-mir-935	MIMAT0004978	HIF1A	3091	PAR-CLIP	21572407	Unspecified
hsa-mir-940	MIMAT0004983	HIF1A	3091	PAR-CLIP	21572407	Unspecified
hsa-mir-1322	MIMAT0005953	HIF1A	3091	PAR-CLIP	22012620|21572407	Unspecified
hsa-mir-449c-5p	MIMAT0010251	HIF1A	3091	PAR-CLIP	21572407	Unspecified
hsa-mir-2682-5p	MIMAT0013517	HIF1A	3091	PAR-CLIP	21572407	Unspecified
hsa-mir-3121-3p	MIMAT0014983	HIF1A	3091	PAR-CLIP	21572407	Unspecified
hsa-mir-3128	MIMAT0014991	HIF1A	3091	HITS-CLIP	23313552	Unspecified
hsa-mir-3134	MIMAT0015000	PDIA3	2923	HITS-CLIP	19536157	Unspecified
hsa-mir-3074-3p	MIMAT0015027	HIF1A	3091	PAR-CLIP	21572407	Unspecified
hsa-mir-3160-3p	MIMAT0015034	HIF1A	3091	HITS-CLIP	23313552	Unspecified
hsa-mir-4273	MIMAT0016903	PDIA3	2923	HITS-CLIP	19536157	Unspecified
hsa-mir-4282	MIMAT0016912	HIF1A	3091	PAR-CLIP	21572407	Unspecified
hsa-mir-3609	MIMAT0017986	HIF1A	3091	HITS-CLIP	23313552	Unspecified
hsa-mir-3662	MIMAT0018083	HIF1A	3091	PAR-CLIP	22012620|21572407	Unspecified
hsa-mir-3668	MIMAT0018091	HIF1A	3091	PAR-CLIP	21572407	Unspecified
hsa-mir-3921	MIMAT0018196	PDIA3	2923	HITS-CLIP	19536157	Unspecified
hsa-mir-4418	MIMAT0018930	HIF1A	3091	PAR-CLIP	21572407	Unspecified
hsa-mir-548ah-5p	MIMAT0018972	HIF1A	3091	HITS-CLIP	23313552	Unspecified
hsa-mir-4463	MIMAT0018987	HIF1A	3091	PAR-CLIP	21572407	Unspecified
hsa-mir-4464	MIMAT0018988	HIF1A	3091	PAR-CLIP	21572407	Unspecified
hsa-mir-4470	MIMAT0018997	HIF1A	3091	HITS-CLIP	23313552	Unspecified
hsa-mir-4487	MIMAT0019021	HIF1A	3091	HITS-CLIP	23313552	Unspecified
hsa-mir-4499	MIMAT0019035	HIF1A	3091	PAR-CLIP	21572407	Unspecified
hsa-mir-4502	MIMAT0019038	PDIA3	2923	HITS-CLIP	19536157	Unspecified
hsa-mir-4534	MIMAT0019073	PDIA3	2923	HITS-CLIP	19536157	Unspecified
hsa-mir-4653-5p	MIMAT0019718	PDIA3	2923	HITS-CLIP	19536157	Unspecified
hsa-mir-4662a-5p	MIMAT0019731	HIF1A	3091	PAR-CLIP	22012620|21572407	Unspecified
hsa-mir-4735-3p	MIMAT0019861	HIF1A	3091	PAR-CLIP	22012620|21572407	Unspecified
hsa-mir-4748	MIMAT0019884	HIF1A	3091	PAR-CLIP	21572407	Unspecified
hsa-mir-4799-5p	MIMAT0019976	HIF1A	3091	PAR-CLIP	21572407	Unspecified
hsa-mir-5094	MIMAT0021086	HIF1A	3091	PAR-CLIP	21572407	Unspecified
hsa-mir-5681b	MIMAT0022480	HIF1A	3091	HITS-CLIP	23313552	Unspecified
hsa-mir-5692a	MIMAT0022484	HIF1A	3091	PAR-CLIP	22012620|21572407	Unspecified
hsa-mir-301a-5p	MIMAT0022696	PDIA3	2923	HITS-CLIP	19536157	Unspecified
hsa-mir-5089-3p	MIMAT0022984	HIF1A	3091	PAR-CLIP	22012620|21572407	Unspecified
hsa-mir-6077	MIMAT0023702	PDIA3	2923	HITS-CLIP	19536157	Unspecified
hsa-mir-6511a-5p	MIMAT0025478	HIF1A	3091	PAR-CLIP	21572407	Unspecified
hsa-mir-153-5p	MIMAT0026480	HIF1A	3091	Luciferase reporter assay//PAR-CLIP//Western blot	22012620|21572407|27554040	Unspecified
hsa-mir-329-5p	MIMAT0026555	HIF1A	3091	PAR-CLIP	21572407	Unspecified
hsa-mir-1910-3p	MIMAT0026917	HIF1A	3091	PAR-CLIP	21572407	Unspecified
hsa-mir-6755-5p	MIMAT0027410	HIF1A	3091	PAR-CLIP	21572407	Unspecified
hsa-mir-6806-5p	MIMAT0027512	HIF1A	3091	PAR-CLIP	21572407	Unspecified
hsa-mir-6807-3p	MIMAT0027515	HIF1A	3091	PAR-CLIP	21572407	Unspecified
hsa-mir-6808-5p	MIMAT0027516	HIF1A	3091	PAR-CLIP	21572407	Unspecified
hsa-mir-6815-3p	MIMAT0027531	HIF1A	3091	PAR-CLIP	21572407	Unspecified
hsa-mir-6893-5p	MIMAT0027686	HIF1A	3091	PAR-CLIP	21572407	Unspecified
hsa-mir-8055	MIMAT0030982	HIF1A	3091	HITS-CLIP	23313552	Unspecified
hsa-mir-8082	MIMAT0031009	PDIA3	2923	HITS-CLIP	19536157	Unspecified
hsa-mir-301b-5p	MIMAT0032026	PDIA3	2923	HITS-CLIP	19536157	Unspecified
hsa-let-7d-5p	MIMAT0000065	HIF1A	3091	PAR-CLIP	tarbase	Unspecified
hsa-mir-100-3p	MIMAT0004512	HIF1A	3091	HITS-CLIP	tarbase	Unspecified
hsa-mir-10a-5p	MIMAT0000253	HIF1A	3091	HITS-CLIP	tarbase	Unspecified
hsa-mir-10b-3p	MIMAT0004556	HIF1A	3091	HITS-CLIP	tarbase	Unspecified
hsa-mir-10b-5p	MIMAT0000254	HIF1A	3091	HITS-CLIP	tarbase	Unspecified
hsa-mir-1260a	MIMAT0005911	HIF1A	3091	PAR-CLIP	tarbase	Unspecified
hsa-mir-1260b	MIMAT0015041	HIF1A	3091	PAR-CLIP	tarbase	Unspecified
hsa-mir-1276	MIMAT0005930	HIF1A	3091	PAR-CLIP	tarbase	Unspecified
hsa-mir-1277-5p	MIMAT0022724	HIF1A	3091	PAR-CLIP	tarbase	Unspecified
hsa-mir-130a-3p	MIMAT0000425	HIF1A	3091	HITS-CLIP	tarbase	Unspecified
hsa-mir-140-5p	MIMAT0000431	HIF1A	3091	HITS-CLIP	tarbase	Unspecified
hsa-mir-146a-3p	MIMAT0004608	HIF1A	3091	HITS-CLIP	tarbase	Unspecified
hsa-mir-148a-3p	MIMAT0000243	HIF1A	3091	HITS-CLIP, PAR-CLIP	tarbase	Unspecified
hsa-mir-148b-3p	MIMAT0000759	HIF1A	3091	PAR-CLIP	tarbase	Unspecified
hsa-mir-16-1-3p	MIMAT0004489	HIF1A	3091	PAR-CLIP	tarbase	Unspecified
hsa-mir-16-2-3p	MIMAT0004518	HIF1A	3091	HITS-CLIP	tarbase	Unspecified
hsa-mir-182-5p	MIMAT0000259	HIF1A	3091	Biotin-Microarrays	tarbase	Unspecified
hsa-mir-183-5p	MIMAT0000261	HIF1A	3091	PAR-CLIP, HITS-CLIP	tarbase	Unspecified
hsa-mir-193a-3p	MIMAT0000459	HIF1A	3091	HITS-CLIP	tarbase	Unspecified
hsa-mir-193b-3p	MIMAT0002819	HIF1A	3091	HITS-CLIP	tarbase	Unspecified
hsa-mir-196a-5p	MIMAT0000226	HIF1A	3091	HITS-CLIP	tarbase	Unspecified
hsa-mir-196b-5p	MIMAT0001080	HIF1A	3091	HITS-CLIP, Chimeric fragments	tarbase	Unspecified
hsa-mir-19a-3p	MIMAT0000073	HIF1A	3091	PAR-CLIP	tarbase	Unspecified
hsa-mir-19b-3p	MIMAT0000074	HIF1A	3091	PAR-CLIP, Chimeric fragments	tarbase	Unspecified
hsa-mir-218-5p	MIMAT0000275	HIF1A	3091	PAR-CLIP, HITS-CLIP	tarbase	Unspecified
hsa-mir-22-5p	MIMAT0004495	HIF1A	3091	HITS-CLIP	tarbase	Unspecified
hsa-mir-23a-3p	MIMAT0000078	HIF1A	3091	HITS-CLIP	tarbase	Unspecified
hsa-mir-23b-3p	MIMAT0000418	HIF1A	3091	Immunohistochemistry, Western Blot, HITS-CLIP, RNA-Seq	tarbase	Unspecified
hsa-mir-23b-5p	MIMAT0004587	HIF1A	3091	HITS-CLIP	tarbase	Unspecified
hsa-mir-23c	MIMAT0018000	HIF1A	3091	HITS-CLIP	tarbase	Unspecified
hsa-mir-27b-3p	MIMAT0000419	HIF1A	3091	HITS-CLIP	tarbase	Unspecified
hsa-mir-299-3p	MIMAT0000687	HIF1A	3091	HITS-CLIP	tarbase	Unspecified
hsa-mir-29a-3p	MIMAT0000086	HIF1A	3091	HITS-CLIP	tarbase	Unspecified
hsa-mir-29a-5p	MIMAT0004503	HIF1A	3091	HITS-CLIP	tarbase	Unspecified
hsa-mir-29b-3p	MIMAT0000100	HIF1A	3091	HITS-CLIP	tarbase	Unspecified
hsa-mir-29c-3p	MIMAT0000681	HIF1A	3091	HITS-CLIP	tarbase	Unspecified
hsa-mir-31-5p	MIMAT0000089	HIF1A	3091	HITS-CLIP	tarbase	Unspecified
hsa-mir-32-3p	MIMAT0004505	HIF1A	3091	HITS-CLIP	tarbase	Unspecified
hsa-mir-324-5p	MIMAT0000761	HIF1A	3091	HITS-CLIP	tarbase	Unspecified
hsa-mir-325	MIMAT0000771	HIF1A	3091	HITS-CLIP	tarbase	Unspecified
hsa-mir-337-5p	MIMAT0004695	HIF1A	3091	HITS-CLIP	tarbase	Unspecified
hsa-mir-342-5p	MIMAT0004694	HIF1A	3091	HITS-CLIP	tarbase	Unspecified
hsa-mir-34a-5p	MIMAT0000255	HIF1A	3091	HITS-CLIP	tarbase	Unspecified
hsa-mir-3613-3p	MIMAT0017991	HIF1A	3091	PAR-CLIP	tarbase	Unspecified
hsa-mir-370-3p	MIMAT0000722	HIF1A	3091	HITS-CLIP	tarbase	Unspecified
hsa-mir-373-3p	MIMAT0000726	HIF1A	3091	HITS-CLIP	tarbase	Unspecified
hsa-mir-375	MIMAT0000728	HIF1A	3091	HITS-CLIP	tarbase	Unspecified
hsa-mir-376a-3p	MIMAT0000729	HIF1A	3091	HITS-CLIP	tarbase	Unspecified
hsa-mir-376b-3p	MIMAT0002172	HIF1A	3091	HITS-CLIP	tarbase	Unspecified
hsa-mir-377-3p	MIMAT0000730	HIF1A	3091	HITS-CLIP	tarbase	Unspecified
hsa-mir-382-5p	MIMAT0000737	HIF1A	3091	Western Blot	tarbase	Unspecified
hsa-mir-3909	MIMAT0018183	HIF1A	3091	PAR-CLIP	tarbase	Unspecified
hsa-mir-410-3p	MIMAT0002171	HIF1A	3091	HITS-CLIP	tarbase	Unspecified
hsa-mir-412-3p	MIMAT0002170	HIF1A	3091	HITS-CLIP	tarbase	Unspecified
hsa-mir-485-5p	MIMAT0002175	HIF1A	3091	HITS-CLIP	tarbase	Unspecified
hsa-mir-501-3p	MIMAT0004774	HIF1A	3091	PAR-CLIP, HITS-CLIP	tarbase	Unspecified
hsa-mir-502-3p	MIMAT0004775	HIF1A	3091	HITS-CLIP	tarbase	Unspecified
hsa-mir-518c-5p	MIMAT0002847	HIF1A	3091	HITS-CLIP	tarbase	Unspecified
hsa-mir-548d-3p	MIMAT0003323	HIF1A	3091	PAR-CLIP	tarbase	Unspecified
hsa-mir-548h-3p	MIMAT0022723	HIF1A	3091	PAR-CLIP	tarbase	Unspecified
hsa-mir-548o-3p	MIMAT0005919	HIF1A	3091	PAR-CLIP	tarbase	Unspecified
hsa-mir-548z	MIMAT0018446	HIF1A	3091	PAR-CLIP	tarbase	Unspecified
hsa-mir-575	MIMAT0003240	HIF1A	3091	HITS-CLIP	tarbase	Unspecified
hsa-mir-580-3p	MIMAT0003245	HIF1A	3091	HITS-CLIP	tarbase	Unspecified
hsa-mir-583	MIMAT0003248	HIF1A	3091	HITS-CLIP	tarbase	Unspecified
hsa-mir-587	MIMAT0003253	HIF1A	3091	HITS-CLIP	tarbase	Unspecified
hsa-mir-590-3p	MIMAT0004801	HIF1A	3091	HITS-CLIP	tarbase	Unspecified
hsa-mir-616-5p	MIMAT0003284	HIF1A	3091	HITS-CLIP	tarbase	Unspecified
hsa-mir-647	MIMAT0003317	HIF1A	3091	HITS-CLIP	tarbase	Unspecified
hsa-mir-659-3p	MIMAT0003337	HIF1A	3091	HITS-CLIP	tarbase	Unspecified
hsa-mir-93-3p	MIMAT0004509	HIF1A	3091	PAR-CLIP	tarbase	Unspecified
hsa-mir-9-5p	MIMAT0000441	HIF1A	3091	HITS-CLIP	tarbase	Unspecified
hsa-mir-96-5p	MIMAT0000095	HIF1A	3091	PAR-CLIP, HITS-CLIP	tarbase	Unspecified
hsa-mir-376c-3p	MIMAT0000720	HIF1A	3091	HITS-CLIP	tarbase	Unspecified
hsa-mir-1-3p	MIMAT0000416	HIF1A	3091	RPF-Seq, RNA-Seq	tarbase	Unspecified
hsa-mir-124-3p	MIMAT0000422	HIF1A	3091	RNA-Seq	tarbase	Unspecified
hsa-mir-128-3p	MIMAT0000424	HIF1A	3091	Microarrays	tarbase	Unspecified
hsa-mir-16-5p	MIMAT0000069	HIF1A	3091	Microarrays	tarbase	Unspecified
hsa-mir-195-5p	MIMAT0000461	HIF1A	3091	Microarrays	tarbase	Unspecified
hsa-mir-27a-5p	MIMAT0004501	HIF1A	3091	Microarrays	tarbase	Unspecified
hsa-mir-664a-3p	MIMAT0005949	HIF1A	3091	Chimeric fragments	tarbase	Unspecified
hsa-mir-374a-5p	MIMAT0000727	HIF1A	3091	Microarrays	tarbase	Unspecified
hsa-mir-133a-3p	MIMAT0000427	HIF1A	3091	Microarrays	tarbase	Unspecified
hsa-mir-103a-2-5p	MIMAT0009196	PDIA3	2923	HITS-CLIP	tarbase	Unspecified
hsa-mir-1301-3p	MIMAT0005797	PDIA3	2923	PAR-CLIP	tarbase	Unspecified
hsa-mir-130a-3p	MIMAT0000425	PDIA3	2923	PAR-CLIP	tarbase	Unspecified
hsa-mir-148b-3p	MIMAT0000759	PDIA3	2923	PAR-CLIP, Microarrays	tarbase	Unspecified
hsa-mir-181a-2-3p	MIMAT0004558	PDIA3	2923	HITS-CLIP	tarbase	Unspecified
hsa-mir-19a-3p	MIMAT0000073	PDIA3	2923	HITS-CLIP	tarbase	Unspecified
hsa-mir-19b-3p	MIMAT0000074	PDIA3	2923	HITS-CLIP	tarbase	Unspecified
hsa-mir-212-5p	MIMAT0022695	PDIA3	2923	HITS-CLIP	tarbase	Unspecified
hsa-mir-26b-3p	MIMAT0004500	PDIA3	2923	HITS-CLIP	tarbase	Unspecified
hsa-mir-3127-5p	MIMAT0014990	PDIA3	2923	HITS-CLIP	tarbase	Unspecified
hsa-mir-378a-5p	MIMAT0000731	PDIA3	2923	HITS-CLIP	tarbase	Unspecified
hsa-mir-452-5p	MIMAT0001635	PDIA3	2923	HITS-CLIP	tarbase	Unspecified
hsa-mir-4738-3p	MIMAT0019867	PDIA3	2923	HITS-CLIP	tarbase	Unspecified
hsa-mir-497-3p	MIMAT0004768	PDIA3	2923	HITS-CLIP	tarbase	Unspecified
hsa-mir-514a-3p	MIMAT0002883	PDIA3	2923	HITS-CLIP	tarbase	Unspecified
hsa-mir-579-3p	MIMAT0003244	PDIA3	2923	HITS-CLIP	tarbase	Unspecified
hsa-mir-587	MIMAT0003253	PDIA3	2923	HITS-CLIP	tarbase	Unspecified
hsa-mir-651-5p	MIMAT0003321	PDIA3	2923	HITS-CLIP	tarbase	Unspecified
hsa-mir-676-3p	MIMAT0018204	PDIA3	2923	HITS-CLIP	tarbase	Unspecified
hsa-mir-124-3p	MIMAT0000422	PDIA3	2923	RNA-Seq, Microarrays	tarbase	Unspecified
hsa-mir-1343-3p	MIMAT0019776	PDIA3	2923	RNA-Seq	tarbase	Unspecified
hsa-mir-155-5p	MIMAT0000646	PDIA3	2923	RNA-Seq	tarbase	Unspecified
hsa-mir-23b-3p	MIMAT0000418	PDIA3	2923	RNA-Seq	tarbase	Unspecified
hsa-let-7b-5p	MIMAT0000063	PDIA3	2923	Microarrays, Chimeric fragments	tarbase	Unspecified
hsa-mir-146a-5p	MIMAT0000449	PDIA3	2923	Microarrays	tarbase	Unspecified
hsa-mir-147a	MIMAT0000251	PDIA3	2923	Microarrays	tarbase	Unspecified
hsa-mir-16-5p	MIMAT0000069	PDIA3	2923	Microarrays	tarbase	Unspecified
hsa-mir-203a-3p	MIMAT0000264	PDIA3	2923	Microarrays	tarbase	Unspecified
hsa-let-7a-5p	MIMAT0000062	PDIA3	2923	Chimeric fragments	tarbase	Unspecified
hsa-let-7c-5p	MIMAT0000064	PDIA3	2923	Chimeric fragments	tarbase	Unspecified
hsa-let-7f-5p	MIMAT0000067	PDIA3	2923	Chimeric fragments	tarbase	Unspecified
hsa-let-7g-5p	MIMAT0000414	PDIA3	2923	Chimeric fragments	tarbase	Unspecified
hsa-let-7i-5p	MIMAT0000415	PDIA3	2923	Chimeric fragments	tarbase	Unspecified
hsa-mir-520c-3p	MIMAT0002846	PDIA3	2923	Microarrays	tarbase	Unspecified
hsa-mir-17-92		HIF1A	3091	Western blot	18632605	Unspecified

## Sheet: mir2lnc
Supplement Table 1 Predictions for lncRNA and miRNA.
ID	Accession	Target	TargetID	Experiment	Literature	Tissue
hsa-let-7b-5p	MIMAT0000063	ZNF436-AS1	148898	CLIP-Seq	24297251	Unspecified
hsa-let-7b-5p	MIMAT0000063	SNHG12	85028	CLIP-Seq	24297251	Unspecified
hsa-let-7b-5p	MIMAT0000063	MIR29B2CHG	100128537	CLIP-Seq	24297251	Unspecified
hsa-let-7b-5p	MIMAT0000063	LINC01806	100996579	CLIP-Seq	24297251	Unspecified
hsa-let-7b-5p	MIMAT0000063	LMCD1-AS1	100288428	CLIP-Seq	24297251	Unspecified
hsa-let-7b-5p	MIMAT0000063	MUC20-OT1	111753249	CLIP-Seq	24297251	Unspecified
hsa-let-7b-5p	MIMAT0000063	LINC00885	401109	CLIP-Seq	24297251	Unspecified
hsa-let-7b-5p	MIMAT0000063	LINC02432	100507639	CLIP-Seq	24297251	Unspecified
hsa-let-7b-5p	MIMAT0000063	SLC9A3-AS1	100288152	CLIP-Seq	24297251	Unspecified
hsa-let-7b-5p	MIMAT0000063	LINC02242	105379006	CLIP-Seq	24297251	Unspecified
hsa-let-7b-5p	MIMAT0000063	SNHG4	724102	CLIP-Seq	24297251	Unspecified
hsa-let-7b-5p	MIMAT0000063	SNHG4	724102	CLIP-Seq	24297251	Unspecified
hsa-let-7b-5p	MIMAT0000063	SNHG4	724102	CLIP-Seq	24297251	Unspecified
hsa-let-7b-5p	MIMAT0000063	CARMN	728264	CLIP-Seq	24297251	Unspecified
hsa-let-7b-5p	MIMAT0000063	HEIH	100859930	CLIP-Seq	24297251	Unspecified
hsa-let-7b-5p	MIMAT0000063	HEIH	100859930	CLIP-Seq	24297251	Unspecified
hsa-let-7b-5p	MIMAT0000063	HCG18	414777	CLIP-Seq	24297251	Unspecified
hsa-let-7b-5p	MIMAT0000063	IER3-AS1	105379695	CLIP-Seq	24297251	Unspecified
hsa-let-7b-5p	MIMAT0000063	HOXA11-AS	221883	CLIP-Seq	24297251	Unspecified
hsa-let-7b-5p	MIMAT0000063	TRG-AS1	100506776	CLIP-Seq	24297251	Unspecified
hsa-let-7b-5p	MIMAT0000063	LINC00265	349114	CLIP-Seq	24297251	Unspecified
hsa-let-7b-5p	MIMAT0000063	STAG3L5P-PVRIG2P-PILRB	101752399	CLIP-Seq	24297251	Unspecified
hsa-let-7b-5p	MIMAT0000063	CDKN2B-AS1	100048912	CLIP-Seq	24297251	Unspecified
hsa-let-7b-5p	MIMAT0000063	LINC00963	100506190	CLIP-Seq	24297251	Unspecified
hsa-let-7b-5p	MIMAT0000063	NUTM2A-AS1	728190	CLIP-Seq	24297251	Unspecified
hsa-let-7b-5p	MIMAT0000063	OLMALINC	90271	CLIP-Seq	24297251	Unspecified
hsa-let-7b-5p	MIMAT0000063	RPARP-AS1	100505761	CLIP-Seq	24297251	Unspecified
hsa-let-7b-5p	MIMAT0000063	LINC01001	100133161	CLIP-Seq	24297251	Unspecified
hsa-let-7b-5p	MIMAT0000063	KCNQ1OT1	10984	CLIP-Seq	24297251	Unspecified
hsa-let-7b-5p	MIMAT0000063	KCNQ1OT1	10984	CLIP-Seq	24297251	Unspecified
hsa-let-7b-5p	MIMAT0000063	KCNQ1OT1	10984	CLIP-Seq	24297251	Unspecified
hsa-let-7b-5p	MIMAT0000063	KCNQ1OT1	10984	CLIP-Seq	24297251	Unspecified
hsa-let-7b-5p	MIMAT0000063	KCNQ1OT1	10984	CLIP-Seq	24297251	Unspecified
hsa-let-7b-5p	MIMAT0000063	KCNQ1OT1	10984	CLIP-Seq	24297251	Unspecified
hsa-let-7b-5p	MIMAT0000063	LINC00294	283267	CLIP-Seq	24297251	Unspecified
hsa-let-7b-5p	MIMAT0000063	NEAT1	283131	CLIP-Seq	24297251	Unspecified
hsa-let-7b-5p	MIMAT0000063	NEAT1	283131	CLIP-Seq	24297251	Unspecified
hsa-let-7b-5p	MIMAT0000063	NEAT1	283131	CLIP-Seq	24297251	Unspecified
hsa-let-7b-5p	MIMAT0000063	LINC02381	400043	CLIP-Seq	24297251	Unspecified
hsa-let-7b-5p	MIMAT0000063	TMPO-AS1	100128191	CLIP-Seq	24297251	Unspecified
hsa-let-7b-5p	MIMAT0000063	HELLPAR	101101692	CLIP-Seq	24297251	Unspecified
hsa-let-7b-5p	MIMAT0000063	G2E3-AS1	105370431	CLIP-Seq	24297251	Unspecified
hsa-let-7b-5p	MIMAT0000063	VASH1-AS1	100506603	CLIP-Seq	24297251	Unspecified
hsa-let-7b-5p	MIMAT0000063	MEG8	79104	CLIP-Seq	24297251	Unspecified
hsa-let-7b-5p	MIMAT0000063	OIP5-AS1	729082	CLIP-Seq	24297251	Unspecified
hsa-let-7b-5p	MIMAT0000063	IQCH-AS1	100506686	CLIP-Seq	24297251	Unspecified
hsa-let-7b-5p	MIMAT0000063	DRAIC	145837	CLIP-Seq	24297251	Unspecified
hsa-let-7b-5p	MIMAT0000063	THSD4-AS1	101929196	CLIP-Seq	24297251	Unspecified
hsa-let-7b-5p	MIMAT0000063	UBL7-AS1	440288	CLIP-Seq	24297251	Unspecified
hsa-let-7b-5p	MIMAT0000063	ARHGAP27P1-BPTFP1-KPNA2P3	109286553	CLIP-Seq	24297251	Unspecified
hsa-let-7b-5p	MIMAT0000063	SNHG16	100507246	CLIP-Seq	24297251	Unspecified
hsa-let-7b-5p	MIMAT0000063	LINC01978	101928738	CLIP-Seq	24297251	Unspecified
hsa-let-7b-5p	MIMAT0000063	TMEM147-AS1	100506469	CLIP-Seq	24297251	Unspecified
hsa-let-7b-5p	MIMAT0000063	LINC00665	100506930	CLIP-Seq	24297251	Unspecified
hsa-let-7b-5p	MIMAT0000063	ZNF571-AS1	100507433	CLIP-Seq	24297251	Unspecified
hsa-let-7b-5p	MIMAT0000063	ZNF337-AS1	102724826	CLIP-Seq	24297251	Unspecified
hsa-let-7b-5p	MIMAT0000063	MIR99AHG	388815	CLIP-Seq	24297251	Unspecified
hsa-let-7b-5p	MIMAT0000063	LINC01678	105377138	CLIP-Seq	24297251	Unspecified
hsa-let-7b-5p	MIMAT0000063	TTC28-AS1	284900	CLIP-Seq	24297251	Unspecified
hsa-let-7b-5p	MIMAT0000063	MIRLET7BHG	400931	CLIP-Seq	24297251	Unspecified
hsa-let-7b-5p	MIMAT0000063	XIST	7503	CLIP-Seq	24297251	Unspecified
hsa-let-7b-5p	MIMAT0000063	XIST	7503	CLIP-Seq	24297251	Unspecified
hsa-let-7b-5p	MIMAT0000063	XIST	7503	CLIP-Seq	24297251	Unspecified
hsa-let-7b-5p	MIMAT0000063	XIST	7503	CLIP-Seq	24297251	Unspecified
hsa-let-7b-5p	MIMAT0000063	LINC00894	100272228	CLIP-Seq	24297251	Unspecified
hsa-let-7b-5p	MIMAT0000063	TTTY15	64595	CLIP-Seq	24297251	Unspecified
hsa-mir-1-3p	MIMAT0000416	CCDC18-AS1	100131564	CLIP-Seq	24297251	Unspecified
hsa-mir-1-3p	MIMAT0000416	LAMTOR5-AS1	101410535	CLIP-Seq	24297251	Unspecified
hsa-mir-1-3p	MIMAT0000416	LAMTOR5-AS1	101410535	CLIP-Seq	24297251	Unspecified
hsa-mir-1-3p	MIMAT0000416	LINC00622	644242	CLIP-Seq	24297251	Unspecified
hsa-mir-1-3p	MIMAT0000416	MIR29B2CHG	100128537	CLIP-Seq	24297251	Unspecified
hsa-mir-1-3p	MIMAT0000416	CYTOR	112597	CLIP-Seq	24297251	Unspecified
hsa-mir-1-3p	MIMAT0000416	CYTOR	112597	CLIP-Seq	24297251	Unspecified
hsa-mir-1-3p	MIMAT0000416	MIR4435-2HG	541471	CLIP-Seq	24297251	Unspecified
hsa-mir-1-3p	MIMAT0000416	MIR4435-2HG	541471	CLIP-Seq	24297251	Unspecified
hsa-mir-1-3p	MIMAT0000416	ACAP2-IT1	100874306	CLIP-Seq	24297251	Unspecified
hsa-mir-1-3p	MIMAT0000416	STX18-AS1	100507266	CLIP-Seq	24297251	Unspecified
hsa-mir-1-3p	MIMAT0000416	MIR4453HG	54553	CLIP-Seq	24297251	Unspecified
hsa-mir-1-3p	MIMAT0000416	FAM198B-AS1	285505	CLIP-Seq	24297251	Unspecified
hsa-mir-1-3p	MIMAT0000416	LINC00242	401288	CLIP-Seq	24297251	Unspecified
hsa-mir-1-3p	MIMAT0000416	LINC00174	285908	CLIP-Seq	24297251	Unspecified
hsa-mir-1-3p	MIMAT0000416	LINC-PINT	378805	CLIP-Seq	24297251	Unspecified
hsa-mir-1-3p	MIMAT0000416	LINC-PINT	378805	CLIP-Seq	24297251	Unspecified
hsa-mir-1-3p	MIMAT0000416	OTUD6B-AS1	100506365	CLIP-Seq	24297251	Unspecified
hsa-mir-1-3p	MIMAT0000416	RMRP	6023	CLIP-Seq	24297251	Unspecified
hsa-mir-1-3p	MIMAT0000416	FAM225B	100128385	CLIP-Seq	24297251	Unspecified
hsa-mir-1-3p	MIMAT0000416	FAM225A	286333	CLIP-Seq	24297251	Unspecified
hsa-mir-1-3p	MIMAT0000416	LINC00707	100507127	CLIP-Seq	24297251	Unspecified
hsa-mir-1-3p	MIMAT0000416	LINC01518	101929397	CLIP-Seq	24297251	Unspecified
hsa-mir-1-3p	MIMAT0000416	NUTM2B-AS1	101060691	CLIP-Seq	24297251	Unspecified
hsa-mir-1-3p	MIMAT0000416	NUTM2A-AS1	728190	CLIP-Seq	24297251	Unspecified
hsa-mir-1-3p	MIMAT0000416	DNMBP-AS1	100188954	CLIP-Seq	24297251	Unspecified
hsa-mir-1-3p	MIMAT0000416	RPARP-AS1	100505761	CLIP-Seq	24297251	Unspecified
hsa-mir-1-3p	MIMAT0000416	NEAT1	283131	CLIP-Seq	24297251	Unspecified
hsa-mir-1-3p	MIMAT0000416	NEAT1	283131	CLIP-Seq	24297251	Unspecified
hsa-mir-1-3p	MIMAT0000416	NEAT1	283131	CLIP-Seq	24297251	Unspecified
hsa-mir-1-3p	MIMAT0000416	NEAT1	283131	CLIP-Seq	24297251	Unspecified
hsa-mir-1-3p	MIMAT0000416	NEAT1	283131	CLIP-Seq	24297251	Unspecified
hsa-mir-1-3p	MIMAT0000416	MALAT1	378938	CLIP-Seq	24297251	Unspecified
hsa-mir-1-3p	MIMAT0000416	MALAT1	378938	CLIP-Seq	24297251	Unspecified
hsa-mir-1-3p	MIMAT0000416	SENCR	100507392	CLIP-Seq	24297251	Unspecified
hsa-mir-1-3p	MIMAT0000416	C1RL-AS1	283314	CLIP-Seq	24297251	Unspecified
hsa-mir-1-3p	MIMAT0000416	HOTAIR	100124700	CLIP-Seq	24297251	Unspecified
hsa-mir-1-3p	MIMAT0000416	LINC00641	283624	CLIP-Seq	24297251	Unspecified
hsa-mir-1-3p	MIMAT0000416	DHRS4-AS1	55449	CLIP-Seq	24297251	Unspecified
hsa-mir-1-3p	MIMAT0000416	VASH1-AS1	100506603	CLIP-Seq	24297251	Unspecified
hsa-mir-1-3p	MIMAT0000416	SNHG14	104472715	CLIP-Seq	24297251	Unspecified
hsa-mir-1-3p	MIMAT0000416	SNHG14	104472715	CLIP-Seq	24297251	Unspecified
hsa-mir-1-3p	MIMAT0000416	SNHG14	104472715	CLIP-Seq	24297251	Unspecified
hsa-mir-1-3p	MIMAT0000416	TMEM202-AS1	105370888	CLIP-Seq	24297251	Unspecified
hsa-mir-1-3p	MIMAT0000416	UBL7-AS1	440288	CLIP-Seq	24297251	Unspecified
hsa-mir-1-3p	MIMAT0000416	LINC01197	400456	CLIP-Seq	24297251	Unspecified
hsa-mir-1-3p	MIMAT0000416	COX10-AS1	100874058	CLIP-Seq	24297251	Unspecified
hsa-mir-1-3p	MIMAT0000416	MAPT-IT1	100130148	CLIP-Seq	24297251	Unspecified
hsa-mir-1-3p	MIMAT0000416	SOX9-AS1	400618	CLIP-Seq	24297251	Unspecified
hsa-mir-1-3p	MIMAT0000416	LINC00482	284185	CLIP-Seq	24297251	Unspecified
hsa-mir-1-3p	MIMAT0000416	UCA1	652995	CLIP-Seq	24297251	Unspecified
hsa-mir-1-3p	MIMAT0000416	SDCBP2-AS1	100507495	CLIP-Seq	24297251	Unspecified
hsa-mir-1-3p	MIMAT0000416	LINC00261	140828	CLIP-Seq	24297251	Unspecified
hsa-mir-1-3p	MIMAT0000416	SMIM25	100506115	CLIP-Seq	24297251	Unspecified
hsa-mir-1-3p	MIMAT0000416	MIAT	440823	CLIP-Seq	24297251	Unspecified
hsa-mir-124-3p	MIMAT0000422	CCDC18-AS1	100131564	CLIP-Seq	24297251	Unspecified
hsa-mir-124-3p	MIMAT0000422	LAMTOR5-AS1	101410535	CLIP-Seq	24297251	Unspecified
hsa-mir-124-3p	MIMAT0000422	LINC01703	105373113	CLIP-Seq	24297251	Unspecified
hsa-mir-124-3p	MIMAT0000422	SOS1-IT1	100505911	CLIP-Seq	24297251	Unspecified
hsa-mir-124-3p	MIMAT0000422	PCBP1-AS1	400960	CLIP-Seq	24297251	Unspecified
hsa-mir-124-3p	MIMAT0000422	PCGEM1	64002	CLIP-Seq	24297251	Unspecified
hsa-mir-124-3p	MIMAT0000422	FGD5-AS1	100505641	CLIP-Seq	24297251	Unspecified
hsa-mir-124-3p	MIMAT0000422	FGD5-AS1	100505641	CLIP-Seq	24297251	Unspecified
hsa-mir-124-3p	MIMAT0000422	ENTPD3-AS1	285266	CLIP-Seq	24297251	Unspecified
hsa-mir-124-3p	MIMAT0000422	PTPRG-AS1	100506994	CLIP-Seq	24297251	Unspecified
hsa-mir-124-3p	MIMAT0000422	TAPT1-AS1	202020	CLIP-Seq	24297251	Unspecified
hsa-mir-124-3p	MIMAT0000422	SLC9A3-AS1	100288152	CLIP-Seq	24297251	Unspecified
hsa-mir-124-3p	MIMAT0000422	LINC00847	729678	CLIP-Seq	24297251	Unspecified
hsa-mir-124-3p	MIMAT0000422	LINC00240	100133205	CLIP-Seq	24297251	Unspecified
hsa-mir-124-3p	MIMAT0000422	HOXA11-AS	221883	CLIP-Seq	24297251	Unspecified
hsa-mir-124-3p	MIMAT0000422	DLX6-AS1	285987	CLIP-Seq	24297251	Unspecified
hsa-mir-124-3p	MIMAT0000422	SND1-IT1	27099	CLIP-Seq	24297251	Unspecified
hsa-mir-124-3p	MIMAT0000422	LINC00963	100506190	CLIP-Seq	24297251	Unspecified
hsa-mir-124-3p	MIMAT0000422	SGMS1-AS1	104355295	CLIP-Seq	24297251	Unspecified
hsa-mir-124-3p	MIMAT0000422	ZMIZ1-AS1	283050	CLIP-Seq	24297251	Unspecified
hsa-mir-124-3p	MIMAT0000422	KCNQ1OT1	10984	CLIP-Seq	24297251	Unspecified
hsa-mir-124-3p	MIMAT0000422	KCNQ1OT1	10984	CLIP-Seq	24297251	Unspecified
hsa-mir-124-3p	MIMAT0000422	KCNQ1OT1	10984	CLIP-Seq	24297251	Unspecified
hsa-mir-124-3p	MIMAT0000422	NEAT1	283131	CLIP-Seq	24297251	Unspecified
hsa-mir-124-3p	MIMAT0000422	NEAT1	283131	CLIP-Seq	24297251	Unspecified
hsa-mir-124-3p	MIMAT0000422	NEAT1	283131	CLIP-Seq	24297251	Unspecified
hsa-mir-124-3p	MIMAT0000422	MALAT1	378938	CLIP-Seq	24297251	Unspecified
hsa-mir-124-3p	MIMAT0000422	MALAT1	378938	CLIP-Seq	24297251	Unspecified
hsa-mir-124-3p	MIMAT0000422	MAPKAPK5-AS1	51275	CLIP-Seq	24297251	Unspecified
hsa-mir-124-3p	MIMAT0000422	LINC00173	100287569	CLIP-Seq	24297251	Unspecified
hsa-mir-124-3p	MIMAT0000422	LINC01089	338799	CLIP-Seq	24297251	Unspecified
hsa-mir-124-3p	MIMAT0000422	SNHG14	104472715	CLIP-Seq	24297251	Unspecified
hsa-mir-124-3p	MIMAT0000422	ST20-AS1	283687	CLIP-Seq	24297251	Unspecified
hsa-mir-124-3p	MIMAT0000422	MIR3179-2	100422886	CLIP-Seq	24297251	Unspecified
hsa-mir-124-3p	MIMAT0000422	LINC00511	400619	CLIP-Seq	24297251	Unspecified
hsa-mir-124-3p	MIMAT0000422	SNHG16	100507246	CLIP-Seq	24297251	Unspecified
hsa-mir-124-3p	MIMAT0000422	TMEM147-AS1	100506469	CLIP-Seq	24297251	Unspecified
hsa-mir-124-3p	MIMAT0000422	TMEM147-AS1	100506469	CLIP-Seq	24297251	Unspecified
hsa-mir-124-3p	MIMAT0000422	ZNF793-AS1	101927720	CLIP-Seq	24297251	Unspecified
hsa-mir-124-3p	MIMAT0000422	LINC01433	728228	CLIP-Seq	24297251	Unspecified
hsa-mir-124-3p	MIMAT0000422	SNHG17	388796	CLIP-Seq	24297251	Unspecified
hsa-mir-124-3p	MIMAT0000422	TUBA3FP	113691	CLIP-Seq	24297251	Unspecified
hsa-mir-124-3p	MIMAT0000422	OGFRP1	388906	CLIP-Seq	24297251	Unspecified
hsa-mir-124-3p	MIMAT0000422	XIST	7503	CLIP-Seq	24297251	Unspecified
hsa-mir-124-3p	MIMAT0000422	XIST	7503	CLIP-Seq	24297251	Unspecified
hsa-mir-130a-3p	MIMAT0000425	PINK1-AS	100861548	CLIP-Seq	24297251	Unspecified
hsa-mir-130a-3p	MIMAT0000425	LINC01359	101927084	CLIP-Seq	24297251	Unspecified
hsa-mir-130a-3p	MIMAT0000425	CCDC18-AS1	100131564	CLIP-Seq	24297251	Unspecified
hsa-mir-130a-3p	MIMAT0000425	SLC16A1-AS1	100506392	CLIP-Seq	24297251	Unspecified
hsa-mir-130a-3p	MIMAT0000425	HIPK1-AS1	101928846	CLIP-Seq	24297251	Unspecified
hsa-mir-130a-3p	MIMAT0000425	ATP6V1B1-AS1	101927750	CLIP-Seq	24297251	Unspecified
hsa-mir-130a-3p	MIMAT0000425	BOLA3-AS1	100507171	CLIP-Seq	24297251	Unspecified
hsa-mir-130a-3p	MIMAT0000425	LINC01087	101927994	CLIP-Seq	24297251	Unspecified
hsa-mir-130a-3p	MIMAT0000425	HAGLR	401022	CLIP-Seq	24297251	Unspecified
hsa-mir-130a-3p	MIMAT0000425	LINC00852	84657	CLIP-Seq	24297251	Unspecified
hsa-mir-130a-3p	MIMAT0000425	FGD5-AS1	100505641	CLIP-Seq	24297251	Unspecified
hsa-mir-130a-3p	MIMAT0000425	LINC01091	285419	CLIP-Seq	24297251	Unspecified
hsa-mir-130a-3p	MIMAT0000425	NNT-AS1	100652772	CLIP-Seq	24297251	Unspecified
hsa-mir-130a-3p	MIMAT0000425	CKMT2-AS1	100131067	CLIP-Seq	24297251	Unspecified
hsa-mir-130a-3p	MIMAT0000425	TMEM161B-AS1	100505894	CLIP-Seq	24297251	Unspecified
hsa-mir-130a-3p	MIMAT0000425	HCG18	414777	CLIP-Seq	24297251	Unspecified
hsa-mir-130a-3p	MIMAT0000425	HCG18	414777	CLIP-Seq	24297251	Unspecified
hsa-mir-130a-3p	MIMAT0000425	HCG18	414777	CLIP-Seq	24297251	Unspecified
hsa-mir-130a-3p	MIMAT0000425	AGPAT4-IT1	79992	CLIP-Seq	24297251	Unspecified
hsa-mir-130a-3p	MIMAT0000425	HOXA11-AS	221883	CLIP-Seq	24297251	Unspecified
hsa-mir-130a-3p	MIMAT0000425	SLC26A4-AS1	286002	CLIP-Seq	24297251	Unspecified
hsa-mir-130a-3p	MIMAT0000425	SLC26A4-AS1	286002	CLIP-Seq	24297251	Unspecified
hsa-mir-130a-3p	MIMAT0000425	RBPMS-AS1	100128750	CLIP-Seq	24297251	Unspecified
hsa-mir-130a-3p	MIMAT0000425	CASC19	103021165	CLIP-Seq	24297251	Unspecified
hsa-mir-130a-3p	MIMAT0000425	LINC00963	100506190	CLIP-Seq	24297251	Unspecified
hsa-mir-130a-3p	MIMAT0000425	PRKCQ-AS1	439949	CLIP-Seq	24297251	Unspecified
hsa-mir-130a-3p	MIMAT0000425	PCAT5	102578074	CLIP-Seq	24297251	Unspecified
hsa-mir-130a-3p	MIMAT0000425	LINC00839	84856	CLIP-Seq	24297251	Unspecified
hsa-mir-130a-3p	MIMAT0000425	DLG5-AS1	100128292	CLIP-Seq	24297251	Unspecified
hsa-mir-130a-3p	MIMAT0000425	NUTM2B-AS1	101060691	CLIP-Seq	24297251	Unspecified
hsa-mir-130a-3p	MIMAT0000425	NUTM2A-AS1	728190	CLIP-Seq	24297251	Unspecified
hsa-mir-130a-3p	MIMAT0000425	H19	283120	CLIP-Seq	24297251	Unspecified
hsa-mir-130a-3p	MIMAT0000425	H19	283120	CLIP-Seq	24297251	Unspecified
hsa-mir-130a-3p	MIMAT0000425	KCNQ1OT1	10984	CLIP-Seq	24297251	Unspecified
hsa-mir-130a-3p	MIMAT0000425	NEAT1	283131	CLIP-Seq	24297251	Unspecified
hsa-mir-130a-3p	MIMAT0000425	NEAT1	283131	CLIP-Seq	24297251	Unspecified
hsa-mir-130a-3p	MIMAT0000425	NEAT1	283131	CLIP-Seq	24297251	Unspecified
hsa-mir-130a-3p	MIMAT0000425	NEAT1	283131	CLIP-Seq	24297251	Unspecified
hsa-mir-130a-3p	MIMAT0000425	HOTAIR	100124700	CLIP-Seq	24297251	Unspecified
hsa-mir-130a-3p	MIMAT0000425	LINC01089	338799	CLIP-Seq	24297251	Unspecified
hsa-mir-130a-3p	MIMAT0000425	TMEM132D-AS1	283352	CLIP-Seq	24297251	Unspecified
hsa-mir-130a-3p	MIMAT0000425	MIR17HG	407975	CLIP-Seq	24297251	Unspecified
hsa-mir-130a-3p	MIMAT0000425	MIR17HG	407975	CLIP-Seq	24297251	Unspecified
hsa-mir-130a-3p	MIMAT0000425	DHRS4-AS1	55449	CLIP-Seq	24297251	Unspecified
hsa-mir-130a-3p	MIMAT0000425	VASH1-AS1	100506603	CLIP-Seq	24297251	Unspecified
hsa-mir-130a-3p	MIMAT0000425	VASH1-AS1	100506603	CLIP-Seq	24297251	Unspecified
hsa-mir-130a-3p	MIMAT0000425	ST20-AS1	283687	CLIP-Seq	24297251	Unspecified
hsa-mir-130a-3p	MIMAT0000425	LINC01476	101927728	CLIP-Seq	24297251	Unspecified
hsa-mir-130a-3p	MIMAT0000425	LINC00667	339290	CLIP-Seq	24297251	Unspecified
hsa-mir-130a-3p	MIMAT0000425	UCKL1-AS1	100113386	CLIP-Seq	24297251	Unspecified
hsa-mir-130a-3p	MIMAT0000425	LINC02575	111216286	CLIP-Seq	24297251	Unspecified
hsa-mir-130a-3p	MIMAT0000425	MCM3AP-AS1	114044	CLIP-Seq	24297251	Unspecified
hsa-mir-130a-3p	MIMAT0000425	XIST	7503	CLIP-Seq	24297251	Unspecified
hsa-mir-130a-3p	MIMAT0000425	XIST	7503	CLIP-Seq	24297251	Unspecified
hsa-mir-130a-3p	MIMAT0000425	XIST	7503	CLIP-Seq	24297251	Unspecified
hsa-mir-148a-3p	MIMAT0000243	SNHG3	8420	CLIP-Seq	24297251	Unspecified
hsa-mir-148a-3p	MIMAT0000243	CYP1B1-AS1	285154	CLIP-Seq	24297251	Unspecified
hsa-mir-148a-3p	MIMAT0000243	PCGEM1	64002	CLIP-Seq	24297251	Unspecified
hsa-mir-148a-3p	MIMAT0000243	THRB-IT1	100874274	CLIP-Seq	24297251	Unspecified
hsa-mir-148a-3p	MIMAT0000243	KIF9-AS1	285352	CLIP-Seq	24297251	Unspecified
hsa-mir-148a-3p	MIMAT0000243	UBA6-AS1	550112	CLIP-Seq	24297251	Unspecified
hsa-mir-148a-3p	MIMAT0000243	LINC01554	202299	CLIP-Seq	24297251	Unspecified
hsa-mir-148a-3p	MIMAT0000243	SNHG4	724102	CLIP-Seq	24297251	Unspecified
hsa-mir-148a-3p	MIMAT0000243	HCG18	414777	CLIP-Seq	24297251	Unspecified
hsa-mir-148a-3p	MIMAT0000243	HOTAIRM1	100506311	CLIP-Seq	24297251	Unspecified
hsa-mir-148a-3p	MIMAT0000243	HOXA11-AS	221883	CLIP-Seq	24297251	Unspecified
hsa-mir-148a-3p	MIMAT0000243	LINC00174	285908	CLIP-Seq	24297251	Unspecified
hsa-mir-148a-3p	MIMAT0000243	STAG3L5P-PVRIG2P-PILRB	101752399	CLIP-Seq	24297251	Unspecified
hsa-mir-148a-3p	MIMAT0000243	LINC01006	100506380	CLIP-Seq	24297251	Unspecified
hsa-mir-148a-3p	MIMAT0000243	RBPMS-AS1	100128750	CLIP-Seq	24297251	Unspecified
hsa-mir-148a-3p	MIMAT0000243	CASC19	103021165	CLIP-Seq	24297251	Unspecified
hsa-mir-148a-3p	MIMAT0000243	PVT1	5820	CLIP-Seq	24297251	Unspecified
hsa-mir-148a-3p	MIMAT0000243	PEG13	359809	CLIP-Seq	24297251	Unspecified
hsa-mir-148a-3p	MIMAT0000243	PEG13	359809	CLIP-Seq	24297251	Unspecified
hsa-mir-148a-3p	MIMAT0000243	LINC00963	100506190	CLIP-Seq	24297251	Unspecified
hsa-mir-148a-3p	MIMAT0000243	NUTM2B-AS1	101060691	CLIP-Seq	24297251	Unspecified
hsa-mir-148a-3p	MIMAT0000243	NUTM2A-AS1	728190	CLIP-Seq	24297251	Unspecified
hsa-mir-148a-3p	MIMAT0000243	H19	283120	CLIP-Seq	24297251	Unspecified
hsa-mir-148a-3p	MIMAT0000243	KCNQ1OT1	10984	CLIP-Seq	24297251	Unspecified
hsa-mir-148a-3p	MIMAT0000243	KCNQ1OT1	10984	CLIP-Seq	24297251	Unspecified
hsa-mir-148a-3p	MIMAT0000243	KCNQ1OT1	10984	CLIP-Seq	24297251	Unspecified
hsa-mir-148a-3p	MIMAT0000243	NEAT1	283131	CLIP-Seq	24297251	Unspecified
hsa-mir-148a-3p	MIMAT0000243	NEAT1	283131	CLIP-Seq	24297251	Unspecified
hsa-mir-148a-3p	MIMAT0000243	NEAT1	283131	CLIP-Seq	24297251	Unspecified
hsa-mir-148a-3p	MIMAT0000243	NEAT1	283131	CLIP-Seq	24297251	Unspecified
hsa-mir-148a-3p	MIMAT0000243	NEAT1	283131	CLIP-Seq	24297251	Unspecified
hsa-mir-148a-3p	MIMAT0000243	NEAT1	283131	CLIP-Seq	24297251	Unspecified
hsa-mir-148a-3p	MIMAT0000243	HOTAIR	100124700	CLIP-Seq	24297251	Unspecified
hsa-mir-148a-3p	MIMAT0000243	LINC01089	338799	CLIP-Seq	24297251	Unspecified
hsa-mir-148a-3p	MIMAT0000243	TMEM132D-AS1	283352	CLIP-Seq	24297251	Unspecified
hsa-mir-148a-3p	MIMAT0000243	LINC01257	116437	CLIP-Seq	24297251	Unspecified
hsa-mir-148a-3p	MIMAT0000243	LINC00346	283487	CLIP-Seq	24297251	Unspecified
hsa-mir-148a-3p	MIMAT0000243	DHRS4-AS1	55449	CLIP-Seq	24297251	Unspecified
hsa-mir-148a-3p	MIMAT0000243	OIP5-AS1	729082	CLIP-Seq	24297251	Unspecified
hsa-mir-148a-3p	MIMAT0000243	TMC3-AS1	101929655	CLIP-Seq	24297251	Unspecified
hsa-mir-148a-3p	MIMAT0000243	LINC00052	145978	CLIP-Seq	24297251	Unspecified
hsa-mir-148a-3p	MIMAT0000243	SLX1B-SULT1A4	100526831	CLIP-Seq	24297251	Unspecified
hsa-mir-148a-3p	MIMAT0000243	SLX1A-SULT1A3	100526830	CLIP-Seq	24297251	Unspecified
hsa-mir-148a-3p	MIMAT0000243	SNHG20	654434	CLIP-Seq	24297251	Unspecified
hsa-mir-148a-3p	MIMAT0000243	LINC00667	339290	CLIP-Seq	24297251	Unspecified
hsa-mir-148a-3p	MIMAT0000243	LINC00909	400657	CLIP-Seq	24297251	Unspecified
hsa-mir-148a-3p	MIMAT0000243	A1BG-AS1	503538	CLIP-Seq	24297251	Unspecified
hsa-mir-148a-3p	MIMAT0000243	GNAS-AS1	149775	CLIP-Seq	24297251	Unspecified
hsa-mir-148a-3p	MIMAT0000243	LINC01689	101927869	CLIP-Seq	24297251	Unspecified
hsa-mir-148a-3p	MIMAT0000243	TUG1	55000	CLIP-Seq	24297251	Unspecified
hsa-mir-148a-3p	MIMAT0000243	C22orf34	348645	CLIP-Seq	24297251	Unspecified
hsa-mir-148a-3p	MIMAT0000243	XIST	7503	CLIP-Seq	24297251	Unspecified
hsa-mir-148b-3p	MIMAT0000759	SNHG3	8420	CLIP-Seq	24297251	Unspecified
hsa-mir-148b-3p	MIMAT0000759	CYP1B1-AS1	285154	CLIP-Seq	24297251	Unspecified
hsa-mir-148b-3p	MIMAT0000759	PCGEM1	64002	CLIP-Seq	24297251	Unspecified
hsa-mir-148b-3p	MIMAT0000759	THRB-IT1	100874274	CLIP-Seq	24297251	Unspecified
hsa-mir-148b-3p	MIMAT0000759	KIF9-AS1	285352	CLIP-Seq	24297251	Unspecified
hsa-mir-148b-3p	MIMAT0000759	UBA6-AS1	550112	CLIP-Seq	24297251	Unspecified
hsa-mir-148b-3p	MIMAT0000759	LINC01554	202299	CLIP-Seq	24297251	Unspecified
hsa-mir-148b-3p	MIMAT0000759	SNHG4	724102	CLIP-Seq	24297251	Unspecified
hsa-mir-148b-3p	MIMAT0000759	HCG18	414777	CLIP-Seq	24297251	Unspecified
hsa-mir-148b-3p	MIMAT0000759	HOTAIRM1	100506311	CLIP-Seq	24297251	Unspecified
hsa-mir-148b-3p	MIMAT0000759	HOXA11-AS	221883	CLIP-Seq	24297251	Unspecified
hsa-mir-148b-3p	MIMAT0000759	LINC00174	285908	CLIP-Seq	24297251	Unspecified
hsa-mir-148b-3p	MIMAT0000759	STAG3L5P-PVRIG2P-PILRB	101752399	CLIP-Seq	24297251	Unspecified
hsa-mir-148b-3p	MIMAT0000759	LINC01006	100506380	CLIP-Seq	24297251	Unspecified
hsa-mir-148b-3p	MIMAT0000759	RBPMS-AS1	100128750	CLIP-Seq	24297251	Unspecified
hsa-mir-148b-3p	MIMAT0000759	CASC19	103021165	CLIP-Seq	24297251	Unspecified
hsa-mir-148b-3p	MIMAT0000759	PVT1	5820	CLIP-Seq	24297251	Unspecified
hsa-mir-148b-3p	MIMAT0000759	PEG13	359809	CLIP-Seq	24297251	Unspecified
hsa-mir-148b-3p	MIMAT0000759	PEG13	359809	CLIP-Seq	24297251	Unspecified
hsa-mir-148b-3p	MIMAT0000759	LINC00963	100506190	CLIP-Seq	24297251	Unspecified
hsa-mir-148b-3p	MIMAT0000759	NUTM2B-AS1	101060691	CLIP-Seq	24297251	Unspecified
hsa-mir-148b-3p	MIMAT0000759	NUTM2A-AS1	728190	CLIP-Seq	24297251	Unspecified
hsa-mir-148b-3p	MIMAT0000759	H19	283120	CLIP-Seq	24297251	Unspecified
hsa-mir-148b-3p	MIMAT0000759	KCNQ1OT1	10984	CLIP-Seq	24297251	Unspecified
hsa-mir-148b-3p	MIMAT0000759	KCNQ1OT1	10984	CLIP-Seq	24297251	Unspecified
hsa-mir-148b-3p	MIMAT0000759	KCNQ1OT1	10984	CLIP-Seq	24297251	Unspecified
hsa-mir-148b-3p	MIMAT0000759	NEAT1	283131	CLIP-Seq	24297251	Unspecified
hsa-mir-148b-3p	MIMAT0000759	NEAT1	283131	CLIP-Seq	24297251	Unspecified
hsa-mir-148b-3p	MIMAT0000759	NEAT1	283131	CLIP-Seq	24297251	Unspecified
hsa-mir-148b-3p	MIMAT0000759	NEAT1	283131	CLIP-Seq	24297251	Unspecified
hsa-mir-148b-3p	MIMAT0000759	NEAT1	283131	CLIP-Seq	24297251	Unspecified
hsa-mir-148b-3p	MIMAT0000759	NEAT1	283131	CLIP-Seq	24297251	Unspecified
hsa-mir-148b-3p	MIMAT0000759	HOTAIR	100124700	CLIP-Seq	24297251	Unspecified
hsa-mir-148b-3p	MIMAT0000759	LINC01089	338799	CLIP-Seq	24297251	Unspecified
hsa-mir-148b-3p	MIMAT0000759	TMEM132D-AS1	283352	CLIP-Seq	24297251	Unspecified
hsa-mir-148b-3p	MIMAT0000759	LINC01257	116437	CLIP-Seq	24297251	Unspecified
hsa-mir-148b-3p	MIMAT0000759	LINC00346	283487	CLIP-Seq	24297251	Unspecified
hsa-mir-148b-3p	MIMAT0000759	DHRS4-AS1	55449	CLIP-Seq	24297251	Unspecified
hsa-mir-148b-3p	MIMAT0000759	OIP5-AS1	729082	CLIP-Seq	24297251	Unspecified
hsa-mir-148b-3p	MIMAT0000759	TMC3-AS1	101929655	CLIP-Seq	24297251	Unspecified
hsa-mir-148b-3p	MIMAT0000759	LINC00052	145978	CLIP-Seq	24297251	Unspecified
hsa-mir-148b-3p	MIMAT0000759	SLX1B-SULT1A4	100526831	CLIP-Seq	24297251	Unspecified
hsa-mir-148b-3p	MIMAT0000759	SLX1A-SULT1A3	100526830	CLIP-Seq	24297251	Unspecified
hsa-mir-148b-3p	MIMAT0000759	SNHG20	654434	CLIP-Seq	24297251	Unspecified
hsa-mir-148b-3p	MIMAT0000759	LINC00667	339290	CLIP-Seq	24297251	Unspecified
hsa-mir-148b-3p	MIMAT0000759	LINC00909	400657	CLIP-Seq	24297251	Unspecified
hsa-mir-148b-3p	MIMAT0000759	TMEM147-AS1	100506469	CLIP-Seq	24297251	Unspecified
hsa-mir-148b-3p	MIMAT0000759	A1BG-AS1	503538	CLIP-Seq	24297251	Unspecified
hsa-mir-148b-3p	MIMAT0000759	GNAS-AS1	149775	CLIP-Seq	24297251	Unspecified
hsa-mir-148b-3p	MIMAT0000759	LINC01689	101927869	CLIP-Seq	24297251	Unspecified
hsa-mir-148b-3p	MIMAT0000759	TUG1	55000	CLIP-Seq	24297251	Unspecified
hsa-mir-148b-3p	MIMAT0000759	C22orf34	348645	CLIP-Seq	24297251	Unspecified
hsa-mir-148b-3p	MIMAT0000759	XIST	7503	CLIP-Seq	24297251	Unspecified
hsa-mir-155-5p	MIMAT0000646	LINC01772	107984921	CLIP-Seq	24297251	Unspecified
hsa-mir-155-5p	MIMAT0000646	ELOA-AS1	100506963	CLIP-Seq	24297251	Unspecified
hsa-mir-155-5p	MIMAT0000646	RUSC1-AS1	284618	CLIP-Seq	24297251	Unspecified
hsa-mir-155-5p	MIMAT0000646	CRYZL2P-SEC16B	111240474	CLIP-Seq	24297251	Unspecified
hsa-mir-155-5p	MIMAT0000646	LEMD1-AS1	284576	CLIP-Seq	24297251	Unspecified
hsa-mir-155-5p	MIMAT0000646	CYTOR	112597	CLIP-Seq	24297251	Unspecified
hsa-mir-155-5p	MIMAT0000646	TTN-AS1	100506866	CLIP-Seq	24297251	Unspecified
hsa-mir-155-5p	MIMAT0000646	TTN-AS1	100506866	CLIP-Seq	24297251	Unspecified
hsa-mir-155-5p	MIMAT0000646	TTN-AS1	100506866	CLIP-Seq	24297251	Unspecified
hsa-mir-155-5p	MIMAT0000646	ENTPD3-AS1	285266	CLIP-Seq	24297251	Unspecified
hsa-mir-155-5p	MIMAT0000646	LINC02085	152225	CLIP-Seq	24297251	Unspecified
hsa-mir-155-5p	MIMAT0000646	AFAP1-AS1	84740	CLIP-Seq	24297251	Unspecified
hsa-mir-155-5p	MIMAT0000646	ARRDC3-AS1	100129716	CLIP-Seq	24297251	Unspecified
hsa-mir-155-5p	MIMAT0000646	HCG11	493812	CLIP-Seq	24297251	Unspecified
hsa-mir-155-5p	MIMAT0000646	HCG11	493812	CLIP-Seq	24297251	Unspecified
hsa-mir-155-5p	MIMAT0000646	LINC00240	100133205	CLIP-Seq	24297251	Unspecified
hsa-mir-155-5p	MIMAT0000646	HCG18	414777	CLIP-Seq	24297251	Unspecified
hsa-mir-155-5p	MIMAT0000646	SNHG5	387066	CLIP-Seq	24297251	Unspecified
hsa-mir-155-5p	MIMAT0000646	SNHG5	387066	CLIP-Seq	24297251	Unspecified
hsa-mir-155-5p	MIMAT0000646	LINC01176	100506516	CLIP-Seq	24297251	Unspecified
hsa-mir-155-5p	MIMAT0000646	LINC00174	285908	CLIP-Seq	24297251	Unspecified
hsa-mir-155-5p	MIMAT0000646	LINC-PINT	378805	CLIP-Seq	24297251	Unspecified
hsa-mir-155-5p	MIMAT0000646	MSC-AS1	100132891	CLIP-Seq	24297251	Unspecified
hsa-mir-155-5p	MIMAT0000646	OTUD6B-AS1	100506365	CLIP-Seq	24297251	Unspecified
hsa-mir-155-5p	MIMAT0000646	NUTM2B-AS1	101060691	CLIP-Seq	24297251	Unspecified
hsa-mir-155-5p	MIMAT0000646	AGAP11	119385	CLIP-Seq	24297251	Unspecified
hsa-mir-155-5p	MIMAT0000646	CASC2	255082	CLIP-Seq	24297251	Unspecified
hsa-mir-155-5p	MIMAT0000646	CASC2	255082	CLIP-Seq	24297251	Unspecified
hsa-mir-155-5p	MIMAT0000646	KCNQ1OT1	10984	CLIP-Seq	24297251	Unspecified
hsa-mir-155-5p	MIMAT0000646	MALAT1	378938	CLIP-Seq	24297251	Unspecified
hsa-mir-155-5p	MIMAT0000646	C1RL-AS1	283314	CLIP-Seq	24297251	Unspecified
hsa-mir-155-5p	MIMAT0000646	PPP1R12A-AS1	105369865	CLIP-Seq	24297251	Unspecified
hsa-mir-155-5p	MIMAT0000646	POC1B-AS1	109729146	CLIP-Seq	24297251	Unspecified
hsa-mir-155-5p	MIMAT0000646	HELLPAR	101101692	CLIP-Seq	24297251	Unspecified
hsa-mir-155-5p	MIMAT0000646	MAPKAPK5-AS1	51275	CLIP-Seq	24297251	Unspecified
hsa-mir-155-5p	MIMAT0000646	LINC00384	102157400	CLIP-Seq	24297251	Unspecified
hsa-mir-155-5p	MIMAT0000646	MIR17HG	407975	CLIP-Seq	24297251	Unspecified
hsa-mir-155-5p	MIMAT0000646	ARHGAP5-AS1	84837	CLIP-Seq	24297251	Unspecified
hsa-mir-155-5p	MIMAT0000646	PWAR6	100506965	CLIP-Seq	24297251	Unspecified
hsa-mir-155-5p	MIMAT0000646	OIP5-AS1	729082	CLIP-Seq	24297251	Unspecified
hsa-mir-155-5p	MIMAT0000646	GABPB1-AS1	100129387	CLIP-Seq	24297251	Unspecified
hsa-mir-155-5p	MIMAT0000646	GABPB1-AS1	100129387	CLIP-Seq	24297251	Unspecified
hsa-mir-155-5p	MIMAT0000646	RORA-AS1	101928784	CLIP-Seq	24297251	Unspecified
hsa-mir-155-5p	MIMAT0000646	LINC02568	102723344	CLIP-Seq	24297251	Unspecified
hsa-mir-155-5p	MIMAT0000646	LINC00909	400657	CLIP-Seq	24297251	Unspecified
hsa-mir-155-5p	MIMAT0000646	TMEM147-AS1	100506469	CLIP-Seq	24297251	Unspecified
hsa-mir-155-5p	MIMAT0000646	NORAD	647979	CLIP-Seq	24297251	Unspecified
hsa-mir-155-5p	MIMAT0000646	NORAD	647979	CLIP-Seq	24297251	Unspecified
hsa-mir-155-5p	MIMAT0000646	NORAD	647979	CLIP-Seq	24297251	Unspecified
hsa-mir-155-5p	MIMAT0000646	MIR155HG	114614	CLIP-Seq	24297251	Unspecified
hsa-mir-155-5p	MIMAT0000646	INE1	8552	CLIP-Seq	24297251	Unspecified
hsa-mir-155-5p	MIMAT0000646	XIST	7503	CLIP-Seq	24297251	Unspecified
hsa-mir-155-5p	MIMAT0000646	XIST	7503	CLIP-Seq	24297251	Unspecified
hsa-mir-155-5p	MIMAT0000646	XIST	7503	CLIP-Seq	24297251	Unspecified
hsa-mir-155-5p	MIMAT0000646	XIST	7503	CLIP-Seq	24297251	Unspecified
hsa-mir-16-5p	MIMAT0000069	LINC01128	643837	CLIP-Seq	24297251	Unspecified
hsa-mir-16-5p	MIMAT0000069	TNFRSF14-AS1	115110	CLIP-Seq	24297251	Unspecified
hsa-mir-16-5p	MIMAT0000069	SNHG12	85028	CLIP-Seq	24297251	Unspecified
hsa-mir-16-5p	MIMAT0000069	SLFNL1-AS1	100507178	CLIP-Seq	24297251	Unspecified
hsa-mir-16-5p	MIMAT0000069	SLFNL1-AS1	100507178	CLIP-Seq	24297251	Unspecified
hsa-mir-16-5p	MIMAT0000069	ERI3-IT1	100874278	CLIP-Seq	24297251	Unspecified
hsa-mir-16-5p	MIMAT0000069	RASAL2-AS1	100302401	CLIP-Seq	24297251	Unspecified
hsa-mir-16-5p	MIMAT0000069	RASAL2-AS1	100302401	CLIP-Seq	24297251	Unspecified
hsa-mir-16-5p	MIMAT0000069	MIR29B2CHG	100128537	CLIP-Seq	24297251	Unspecified
hsa-mir-16-5p	MIMAT0000069	MIR29B2CHG	100128537	CLIP-Seq	24297251	Unspecified
hsa-mir-16-5p	MIMAT0000069	LINC01703	105373113	CLIP-Seq	24297251	Unspecified
hsa-mir-16-5p	MIMAT0000069	PCBP1-AS1	400960	CLIP-Seq	24297251	Unspecified
hsa-mir-16-5p	MIMAT0000069	PAX8-AS1	654433	CLIP-Seq	24297251	Unspecified
hsa-mir-16-5p	MIMAT0000069	TEX41	401014	CLIP-Seq	24297251	Unspecified
hsa-mir-16-5p	MIMAT0000069	LINC02478	100505984	CLIP-Seq	24297251	Unspecified
hsa-mir-16-5p	MIMAT0000069	CERS6-AS1	100861402	CLIP-Seq	24297251	Unspecified
hsa-mir-16-5p	MIMAT0000069	TTN-AS1	100506866	CLIP-Seq	24297251	Unspecified
hsa-mir-16-5p	MIMAT0000069	THUMPD3-AS1	440944	CLIP-Seq	24297251	Unspecified
hsa-mir-16-5p	MIMAT0000069	LINC00852	84657	CLIP-Seq	24297251	Unspecified
hsa-mir-16-5p	MIMAT0000069	FGD5-AS1	100505641	CLIP-Seq	24297251	Unspecified
hsa-mir-16-5p	MIMAT0000069	LINC02035	100129550	CLIP-Seq	24297251	Unspecified
hsa-mir-16-5p	MIMAT0000069	MBNL1-AS1	401093	CLIP-Seq	24297251	Unspecified
hsa-mir-16-5p	MIMAT0000069	DLG1-AS1	100507086	CLIP-Seq	24297251	Unspecified
hsa-mir-16-5p	MIMAT0000069	AFAP1-AS1	84740	CLIP-Seq	24297251	Unspecified
hsa-mir-16-5p	MIMAT0000069	UBA6-AS1	550112	CLIP-Seq	24297251	Unspecified
hsa-mir-16-5p	MIMAT0000069	LINC02434	105377606	CLIP-Seq	24297251	Unspecified
hsa-mir-16-5p	MIMAT0000069	LINC02434	105377606	CLIP-Seq	24297251	Unspecified
hsa-mir-16-5p	MIMAT0000069	SLC9A3-AS1	100288152	CLIP-Seq	24297251	Unspecified
hsa-mir-16-5p	MIMAT0000069	SLC9A3-AS1	100288152	CLIP-Seq	24297251	Unspecified
hsa-mir-16-5p	MIMAT0000069	BASP1-AS1	285696	CLIP-Seq	24297251	Unspecified
hsa-mir-16-5p	MIMAT0000069	EPB41L4A-AS1	114915	CLIP-Seq	24297251	Unspecified
hsa-mir-16-5p	MIMAT0000069	LINC01184	644873	CLIP-Seq	24297251	Unspecified
hsa-mir-16-5p	MIMAT0000069	HCG18	414777	CLIP-Seq	24297251	Unspecified
hsa-mir-16-5p	MIMAT0000069	HCG18	414777	CLIP-Seq	24297251	Unspecified
hsa-mir-16-5p	MIMAT0000069	HCG18	414777	CLIP-Seq	24297251	Unspecified
hsa-mir-16-5p	MIMAT0000069	HCG17	414778	CLIP-Seq	24297251	Unspecified
hsa-mir-16-5p	MIMAT0000069	HCG18	414777	CLIP-Seq	24297251	Unspecified
hsa-mir-16-5p	MIMAT0000069	TRAF3IP2-AS1	643749	CLIP-Seq	24297251	Unspecified
hsa-mir-16-5p	MIMAT0000069	LINC00473	90632	CLIP-Seq	24297251	Unspecified
hsa-mir-16-5p	MIMAT0000069	LINC00473	90632	CLIP-Seq	24297251	Unspecified
hsa-mir-16-5p	MIMAT0000069	LINC00473	90632	CLIP-Seq	24297251	Unspecified
hsa-mir-16-5p	MIMAT0000069	TRG-AS1	100506776	CLIP-Seq	24297251	Unspecified
hsa-mir-16-5p	MIMAT0000069	DLX6-AS1	285987	CLIP-Seq	24297251	Unspecified
hsa-mir-16-5p	MIMAT0000069	STAG3L5P-PVRIG2P-PILRB	101752399	CLIP-Seq	24297251	Unspecified
hsa-mir-16-5p	MIMAT0000069	STAG3L5P-PVRIG2P-PILRB	101752399	CLIP-Seq	24297251	Unspecified
hsa-mir-16-5p	MIMAT0000069	STAG3L5P-PVRIG2P-PILRB	101752399	CLIP-Seq	24297251	Unspecified
hsa-mir-16-5p	MIMAT0000069	STAG3L5P-PVRIG2P-PILRB	101752399	CLIP-Seq	24297251	Unspecified
hsa-mir-16-5p	MIMAT0000069	STAG3L5P-PVRIG2P-PILRB	101752399	CLIP-Seq	24297251	Unspecified
hsa-mir-16-5p	MIMAT0000069	EXTL3-AS1	101929402	CLIP-Seq	24297251	Unspecified
hsa-mir-16-5p	MIMAT0000069	CASC9	101805492	CLIP-Seq	24297251	Unspecified
hsa-mir-16-5p	MIMAT0000069	AZIN1-AS1	100506753	CLIP-Seq	24297251	Unspecified
hsa-mir-16-5p	MIMAT0000069	RNF139-AS1	101927612	CLIP-Seq	24297251	Unspecified
hsa-mir-16-5p	MIMAT0000069	PVT1	5820	CLIP-Seq	24297251	Unspecified
hsa-mir-16-5p	MIMAT0000069	CDKN2B-AS1	100048912	CLIP-Seq	24297251	Unspecified
hsa-mir-16-5p	MIMAT0000069	STX17-AS1	441461	CLIP-Seq	24297251	Unspecified
hsa-mir-16-5p	MIMAT0000069	GSN-AS1	57000	CLIP-Seq	24297251	Unspecified
hsa-mir-16-5p	MIMAT0000069	MIR600HG	81571	CLIP-Seq	24297251	Unspecified
hsa-mir-16-5p	MIMAT0000069	SLC25A25-AS1	100289019	CLIP-Seq	24297251	Unspecified
hsa-mir-16-5p	MIMAT0000069	C9orf163	158055	CLIP-Seq	24297251	Unspecified
hsa-mir-16-5p	MIMAT0000069	LINC00707	100507127	CLIP-Seq	24297251	Unspecified
hsa-mir-16-5p	MIMAT0000069	PROSER2-AS1	219731	CLIP-Seq	24297251	Unspecified
hsa-mir-16-5p	MIMAT0000069	LINC00843	113218477	CLIP-Seq	24297251	Unspecified
hsa-mir-16-5p	MIMAT0000069	BMS1P4	729096	CLIP-Seq	24297251	Unspecified
hsa-mir-16-5p	MIMAT0000069	ZSWIM8-AS1	100507331	CLIP-Seq	24297251	Unspecified
hsa-mir-16-5p	MIMAT0000069	ZMIZ1-AS1	283050	CLIP-Seq	24297251	Unspecified
hsa-mir-16-5p	MIMAT0000069	NUTM2B-AS1	101060691	CLIP-Seq	24297251	Unspecified
hsa-mir-16-5p	MIMAT0000069	NUTM2B-AS1	101060691	CLIP-Seq	24297251	Unspecified
hsa-mir-16-5p	MIMAT0000069	NUTM2A-AS1	728190	CLIP-Seq	24297251	Unspecified
hsa-mir-16-5p	MIMAT0000069	NUTM2A-AS1	728190	CLIP-Seq	24297251	Unspecified
hsa-mir-16-5p	MIMAT0000069	KCNQ1OT1	10984	CLIP-Seq	24297251	Unspecified
hsa-mir-16-5p	MIMAT0000069	KCNQ1OT1	10984	CLIP-Seq	24297251	Unspecified
hsa-mir-16-5p	MIMAT0000069	SNHG1	23642	CLIP-Seq	24297251	Unspecified
hsa-mir-16-5p	MIMAT0000069	NEAT1	283131	CLIP-Seq	24297251	Unspecified
hsa-mir-16-5p	MIMAT0000069	NEAT1	283131	CLIP-Seq	24297251	Unspecified
hsa-mir-16-5p	MIMAT0000069	NEAT1	283131	CLIP-Seq	24297251	Unspecified
hsa-mir-16-5p	MIMAT0000069	C1RL-AS1	283314	CLIP-Seq	24297251	Unspecified
hsa-mir-16-5p	MIMAT0000069	C1RL-AS1	283314	CLIP-Seq	24297251	Unspecified
hsa-mir-16-5p	MIMAT0000069	HOXC-AS3	100874365	CLIP-Seq	24297251	Unspecified
hsa-mir-16-5p	MIMAT0000069	AGAP2-AS1	100130776	CLIP-Seq	24297251	Unspecified
hsa-mir-16-5p	MIMAT0000069	HELLPAR	101101692	CLIP-Seq	24297251	Unspecified
hsa-mir-16-5p	MIMAT0000069	HELLPAR	101101692	CLIP-Seq	24297251	Unspecified
hsa-mir-16-5p	MIMAT0000069	HELLPAR	101101692	CLIP-Seq	24297251	Unspecified
hsa-mir-16-5p	MIMAT0000069	LINC00943	100507206	CLIP-Seq	24297251	Unspecified
hsa-mir-16-5p	MIMAT0000069	TMEM132D-AS1	283352	CLIP-Seq	24297251	Unspecified
hsa-mir-16-5p	MIMAT0000069	ATXN8OS	6315	CLIP-Seq	24297251	Unspecified
hsa-mir-16-5p	MIMAT0000069	ATXN8OS	6315	CLIP-Seq	24297251	Unspecified
hsa-mir-16-5p	MIMAT0000069	ATXN8OS	6315	CLIP-Seq	24297251	Unspecified
hsa-mir-16-5p	MIMAT0000069	LINC00641	283624	CLIP-Seq	24297251	Unspecified
hsa-mir-16-5p	MIMAT0000069	G2E3-AS1	105370431	CLIP-Seq	24297251	Unspecified
hsa-mir-16-5p	MIMAT0000069	SLC25A21-AS1	100129794	CLIP-Seq	24297251	Unspecified
hsa-mir-16-5p	MIMAT0000069	LINC00639	283547	CLIP-Seq	24297251	Unspecified
hsa-mir-16-5p	MIMAT0000069	PSMA3-AS1	379025	CLIP-Seq	24297251	Unspecified
hsa-mir-16-5p	MIMAT0000069	ACTN1-AS1	161159	CLIP-Seq	24297251	Unspecified
hsa-mir-16-5p	MIMAT0000069	MEG3	55384	CLIP-Seq	24297251	Unspecified
hsa-mir-16-5p	MIMAT0000069	MEG8	79104	CLIP-Seq	24297251	Unspecified
hsa-mir-16-5p	MIMAT0000069	LINC00638	196872	CLIP-Seq	24297251	Unspecified
hsa-mir-16-5p	MIMAT0000069	LINC00638	196872	CLIP-Seq	24297251	Unspecified
hsa-mir-16-5p	MIMAT0000069	FAM30A	9834	CLIP-Seq	24297251	Unspecified
hsa-mir-16-5p	MIMAT0000069	ARHGAP11B	89839	CLIP-Seq	24297251	Unspecified
hsa-mir-16-5p	MIMAT0000069	GABPB1-AS1	100129387	CLIP-Seq	24297251	Unspecified
hsa-mir-16-5p	MIMAT0000069	GABPB1-AS1	100129387	CLIP-Seq	24297251	Unspecified
hsa-mir-16-5p	MIMAT0000069	IQCH-AS1	100506686	CLIP-Seq	24297251	Unspecified
hsa-mir-16-5p	MIMAT0000069	LINC01578	100507217	CLIP-Seq	24297251	Unspecified
hsa-mir-16-5p	MIMAT0000069	ERVK13-1	100507321	CLIP-Seq	24297251	Unspecified
hsa-mir-16-5p	MIMAT0000069	ZNF213-AS1	100507458	CLIP-Seq	24297251	Unspecified
hsa-mir-16-5p	MIMAT0000069	SLX1B-SULT1A4	100526831	CLIP-Seq	24297251	Unspecified
hsa-mir-16-5p	MIMAT0000069	LINC02128	107983964	CLIP-Seq	24297251	Unspecified
hsa-mir-16-5p	MIMAT0000069	LINC00922	283867	CLIP-Seq	24297251	Unspecified
hsa-mir-16-5p	MIMAT0000069	LINC01572	101927957	CLIP-Seq	24297251	Unspecified
hsa-mir-16-5p	MIMAT0000069	LINC01572	101927957	CLIP-Seq	24297251	Unspecified
hsa-mir-16-5p	MIMAT0000069	FENDRR	400550	CLIP-Seq	24297251	Unspecified
hsa-mir-16-5p	MIMAT0000069	MIR497HG	100506755	CLIP-Seq	24297251	Unspecified
hsa-mir-16-5p	MIMAT0000069	LINC00324	284029	CLIP-Seq	24297251	Unspecified
hsa-mir-16-5p	MIMAT0000069	TBX2-AS1	103689912	CLIP-Seq	24297251	Unspecified
hsa-mir-16-5p	MIMAT0000069	SNHG25	105376843	CLIP-Seq	24297251	Unspecified
hsa-mir-16-5p	MIMAT0000069	SOX9-AS1	400618	CLIP-Seq	24297251	Unspecified
hsa-mir-16-5p	MIMAT0000069	LINC00511	400619	CLIP-Seq	24297251	Unspecified
hsa-mir-16-5p	MIMAT0000069	SNHG16	100507246	CLIP-Seq	24297251	Unspecified
hsa-mir-16-5p	MIMAT0000069	TNRC6C-AS1	100131096	CLIP-Seq	24297251	Unspecified
hsa-mir-16-5p	MIMAT0000069	PARD6G-AS1	100130522	CLIP-Seq	24297251	Unspecified
hsa-mir-16-5p	MIMAT0000069	LINC00662	148189	CLIP-Seq	24297251	Unspecified
hsa-mir-16-5p	MIMAT0000069	LINC00662	148189	CLIP-Seq	24297251	Unspecified
hsa-mir-16-5p	MIMAT0000069	LINC00662	148189	CLIP-Seq	24297251	Unspecified
hsa-mir-16-5p	MIMAT0000069	SCGB1B2P	643719	CLIP-Seq	24297251	Unspecified
hsa-mir-16-5p	MIMAT0000069	TMEM147-AS1	100506469	CLIP-Seq	24297251	Unspecified
hsa-mir-16-5p	MIMAT0000069	LINC00665	100506930	CLIP-Seq	24297251	Unspecified
hsa-mir-16-5p	MIMAT0000069	LIPE-AS1	100996307	CLIP-Seq	24297251	Unspecified
hsa-mir-16-5p	MIMAT0000069	MZF1-AS1	100131691	CLIP-Seq	24297251	Unspecified
hsa-mir-16-5p	MIMAT0000069	SMIM25	100506115	CLIP-Seq	24297251	Unspecified
hsa-mir-16-5p	MIMAT0000069	LINC00649	100506334	CLIP-Seq	24297251	Unspecified
hsa-mir-16-5p	MIMAT0000069	TRPM2-AS	101928607	CLIP-Seq	24297251	Unspecified
hsa-mir-16-5p	MIMAT0000069	TSPEAR-AS2	114043	CLIP-Seq	24297251	Unspecified
hsa-mir-16-5p	MIMAT0000069	LINC01547	84536	CLIP-Seq	24297251	Unspecified
hsa-mir-16-5p	MIMAT0000069	MCM3AP-AS1	114044	CLIP-Seq	24297251	Unspecified
hsa-mir-16-5p	MIMAT0000069	MCM3AP-AS1	114044	CLIP-Seq	24297251	Unspecified
hsa-mir-16-5p	MIMAT0000069	TUG1	55000	CLIP-Seq	24297251	Unspecified
hsa-mir-16-5p	MIMAT0000069	FAM239A	101930105	CLIP-Seq	24297251	Unspecified
hsa-mir-16-5p	MIMAT0000069	FAM239A	101930105	CLIP-Seq	24297251	Unspecified
hsa-mir-16-5p	MIMAT0000069	FAM239B	729162	CLIP-Seq	24297251	Unspecified
hsa-mir-16-5p	MIMAT0000069	FAM239B	729162	CLIP-Seq	24297251	Unspecified
hsa-mir-16-5p	MIMAT0000069	XIST	7503	CLIP-Seq	24297251	Unspecified
hsa-mir-16-5p	MIMAT0000069	XIST	7503	CLIP-Seq	24297251	Unspecified
hsa-mir-16-5p	MIMAT0000069	XIST	7503	CLIP-Seq	24297251	Unspecified
hsa-mir-16-5p	MIMAT0000069	XIST	7503	CLIP-Seq	24297251	Unspecified
hsa-mir-16-5p	MIMAT0000069	XIST	7503	CLIP-Seq	24297251	Unspecified
hsa-mir-16-5p	MIMAT0000069	ARMCX5-GPRASP2	100528062	CLIP-Seq	24297251	Unspecified
hsa-mir-16-5p	MIMAT0000069	MIR503HG	84848	CLIP-Seq	24297251	Unspecified
hsa-mir-16-5p	MIMAT0000069	LINC00894	100272228	CLIP-Seq	24297251	Unspecified
hsa-mir-19a-3p	MIMAT0000073	LINC01128	643837	CLIP-Seq	24297251	Unspecified
hsa-mir-19a-3p	MIMAT0000073	MIR34AHG	106614088	CLIP-Seq	24297251	Unspecified
hsa-mir-19a-3p	MIMAT0000073	TMEM51-AS1	200197	CLIP-Seq	24297251	Unspecified
hsa-mir-19a-3p	MIMAT0000073	LINC01359	101927084	CLIP-Seq	24297251	Unspecified
hsa-mir-19a-3p	MIMAT0000073	LAMTOR5-AS1	101410535	CLIP-Seq	24297251	Unspecified
hsa-mir-19a-3p	MIMAT0000073	SLC16A1-AS1	100506392	CLIP-Seq	24297251	Unspecified
hsa-mir-19a-3p	MIMAT0000073	MIR29B2CHG	100128537	CLIP-Seq	24297251	Unspecified
hsa-mir-19a-3p	MIMAT0000073	LINC00342	150759	CLIP-Seq	24297251	Unspecified
hsa-mir-19a-3p	MIMAT0000073	HAGLR	401022	CLIP-Seq	24297251	Unspecified
hsa-mir-19a-3p	MIMAT0000073	LINC01857	102724714	CLIP-Seq	24297251	Unspecified
hsa-mir-19a-3p	MIMAT0000073	FGD5-AS1	100505641	CLIP-Seq	24297251	Unspecified
hsa-mir-19a-3p	MIMAT0000073	TM4SF19-AS1	100874214	CLIP-Seq	24297251	Unspecified
hsa-mir-19a-3p	MIMAT0000073	LINC01096	285548	CLIP-Seq	24297251	Unspecified
hsa-mir-19a-3p	MIMAT0000073	DANCR	57291	CLIP-Seq	24297251	Unspecified
hsa-mir-19a-3p	MIMAT0000073	PURPL	643401	CLIP-Seq	24297251	Unspecified
hsa-mir-19a-3p	MIMAT0000073	LINC01011	401232	CLIP-Seq	24297251	Unspecified
hsa-mir-19a-3p	MIMAT0000073	HOXA10-AS	100874323	CLIP-Seq	24297251	Unspecified
hsa-mir-19a-3p	MIMAT0000073	HOTTIP	100316868	CLIP-Seq	24297251	Unspecified
hsa-mir-19a-3p	MIMAT0000073	SLC26A4-AS1	286002	CLIP-Seq	24297251	Unspecified
hsa-mir-19a-3p	MIMAT0000073	RBPMS-AS1	100128750	CLIP-Seq	24297251	Unspecified
hsa-mir-19a-3p	MIMAT0000073	RBPMS-AS1	100128750	CLIP-Seq	24297251	Unspecified
hsa-mir-19a-3p	MIMAT0000073	LY6E-DT	100133669	CLIP-Seq	24297251	Unspecified
hsa-mir-19a-3p	MIMAT0000073	PRKCQ-AS1	439949	CLIP-Seq	24297251	Unspecified
hsa-mir-19a-3p	MIMAT0000073	PCAT5	102578074	CLIP-Seq	24297251	Unspecified
hsa-mir-19a-3p	MIMAT0000073	LINC00839	84856	CLIP-Seq	24297251	Unspecified
hsa-mir-19a-3p	MIMAT0000073	DLG5-AS1	100128292	CLIP-Seq	24297251	Unspecified
hsa-mir-19a-3p	MIMAT0000073	H19	283120	CLIP-Seq	24297251	Unspecified
hsa-mir-19a-3p	MIMAT0000073	KCNQ1OT1	10984	CLIP-Seq	24297251	Unspecified
hsa-mir-19a-3p	MIMAT0000073	KCNQ1OT1	10984	CLIP-Seq	24297251	Unspecified
hsa-mir-19a-3p	MIMAT0000073	KCNQ1OT1	10984	CLIP-Seq	24297251	Unspecified
hsa-mir-19a-3p	MIMAT0000073	NEAT1	283131	CLIP-Seq	24297251	Unspecified
hsa-mir-19a-3p	MIMAT0000073	HOTAIR	100124700	CLIP-Seq	24297251	Unspecified
hsa-mir-19a-3p	MIMAT0000073	HELLPAR	101101692	CLIP-Seq	24297251	Unspecified
hsa-mir-19a-3p	MIMAT0000073	TMEM132D-AS1	283352	CLIP-Seq	24297251	Unspecified
hsa-mir-19a-3p	MIMAT0000073	TPM1-AS	111064646	CLIP-Seq	24297251	Unspecified
hsa-mir-19a-3p	MIMAT0000073	UBL7-AS1	440288	CLIP-Seq	24297251	Unspecified
hsa-mir-19a-3p	MIMAT0000073	ST20-AS1	283687	CLIP-Seq	24297251	Unspecified
hsa-mir-19a-3p	MIMAT0000073	CCDC144NL-AS1	440416	CLIP-Seq	24297251	Unspecified
hsa-mir-19a-3p	MIMAT0000073	LINC01476	101927728	CLIP-Seq	24297251	Unspecified
hsa-mir-19a-3p	MIMAT0000073	SNHG20	654434	CLIP-Seq	24297251	Unspecified
hsa-mir-19a-3p	MIMAT0000073	DLGAP1-AS1	649446	CLIP-Seq	24297251	Unspecified
hsa-mir-19a-3p	MIMAT0000073	LINC00667	339290	CLIP-Seq	24297251	Unspecified
hsa-mir-19a-3p	MIMAT0000073	LINC00667	339290	CLIP-Seq	24297251	Unspecified
hsa-mir-19a-3p	MIMAT0000073	LINC00667	339290	CLIP-Seq	24297251	Unspecified
hsa-mir-19a-3p	MIMAT0000073	SNHG17	388796	CLIP-Seq	24297251	Unspecified
hsa-mir-19a-3p	MIMAT0000073	LINC00313	114038	CLIP-Seq	24297251	Unspecified
hsa-mir-19a-3p	MIMAT0000073	LINC02575	111216286	CLIP-Seq	24297251	Unspecified
hsa-mir-19a-3p	MIMAT0000073	MCM3AP-AS1	114044	CLIP-Seq	24297251	Unspecified
hsa-mir-19a-3p	MIMAT0000073	MCM3AP-AS1	114044	CLIP-Seq	24297251	Unspecified
hsa-mir-19a-3p	MIMAT0000073	XIST	7503	CLIP-Seq	24297251	Unspecified
hsa-mir-19a-3p	MIMAT0000073	XIST	7503	CLIP-Seq	24297251	Unspecified
hsa-mir-19a-3p	MIMAT0000073	XIST	7503	CLIP-Seq	24297251	Unspecified
hsa-mir-19a-3p	MIMAT0000073	JPX	554203	CLIP-Seq	24297251	Unspecified
hsa-mir-19a-3p	MIMAT0000073	JPX	554203	CLIP-Seq	24297251	Unspecified
hsa-mir-19a-3p	MIMAT0000073	FTX	100302692	CLIP-Seq	24297251	Unspecified
hsa-mir-19b-3p	MIMAT0000074	LINC01128	643837	CLIP-Seq	24297251	Unspecified
hsa-mir-19b-3p	MIMAT0000074	MIR34AHG	106614088	CLIP-Seq	24297251	Unspecified
hsa-mir-19b-3p	MIMAT0000074	TMEM51-AS1	200197	CLIP-Seq	24297251	Unspecified
hsa-mir-19b-3p	MIMAT0000074	LINC01359	101927084	CLIP-Seq	24297251	Unspecified
hsa-mir-19b-3p	MIMAT0000074	LAMTOR5-AS1	101410535	CLIP-Seq	24297251	Unspecified
hsa-mir-19b-3p	MIMAT0000074	SLC16A1-AS1	100506392	CLIP-Seq	24297251	Unspecified
hsa-mir-19b-3p	MIMAT0000074	MIR29B2CHG	100128537	CLIP-Seq	24297251	Unspecified
hsa-mir-19b-3p	MIMAT0000074	LINC00342	150759	CLIP-Seq	24297251	Unspecified
hsa-mir-19b-3p	MIMAT0000074	HAGLR	401022	CLIP-Seq	24297251	Unspecified
hsa-mir-19b-3p	MIMAT0000074	LINC01857	102724714	CLIP-Seq	24297251	Unspecified
hsa-mir-19b-3p	MIMAT0000074	FGD5-AS1	100505641	CLIP-Seq	24297251	Unspecified
hsa-mir-19b-3p	MIMAT0000074	TM4SF19-AS1	100874214	CLIP-Seq	24297251	Unspecified
hsa-mir-19b-3p	MIMAT0000074	LINC01096	285548	CLIP-Seq	24297251	Unspecified
hsa-mir-19b-3p	MIMAT0000074	DANCR	57291	CLIP-Seq	24297251	Unspecified
hsa-mir-19b-3p	MIMAT0000074	PURPL	643401	CLIP-Seq	24297251	Unspecified
hsa-mir-19b-3p	MIMAT0000074	LINC01011	401232	CLIP-Seq	24297251	Unspecified
hsa-mir-19b-3p	MIMAT0000074	HOXA10-AS	100874323	CLIP-Seq	24297251	Unspecified
hsa-mir-19b-3p	MIMAT0000074	HOTTIP	100316868	CLIP-Seq	24297251	Unspecified
hsa-mir-19b-3p	MIMAT0000074	SLC26A4-AS1	286002	CLIP-Seq	24297251	Unspecified
hsa-mir-19b-3p	MIMAT0000074	RBPMS-AS1	100128750	CLIP-Seq	24297251	Unspecified
hsa-mir-19b-3p	MIMAT0000074	RBPMS-AS1	100128750	CLIP-Seq	24297251	Unspecified
hsa-mir-19b-3p	MIMAT0000074	LY6E-DT	100133669	CLIP-Seq	24297251	Unspecified
hsa-mir-19b-3p	MIMAT0000074	PRKCQ-AS1	439949	CLIP-Seq	24297251	Unspecified
hsa-mir-19b-3p	MIMAT0000074	PCAT5	102578074	CLIP-Seq	24297251	Unspecified
hsa-mir-19b-3p	MIMAT0000074	LINC00839	84856	CLIP-Seq	24297251	Unspecified
hsa-mir-19b-3p	MIMAT0000074	DLG5-AS1	100128292	CLIP-Seq	24297251	Unspecified
hsa-mir-19b-3p	MIMAT0000074	H19	283120	CLIP-Seq	24297251	Unspecified
hsa-mir-19b-3p	MIMAT0000074	KCNQ1OT1	10984	CLIP-Seq	24297251	Unspecified
hsa-mir-19b-3p	MIMAT0000074	KCNQ1OT1	10984	CLIP-Seq	24297251	Unspecified
hsa-mir-19b-3p	MIMAT0000074	KCNQ1OT1	10984	CLIP-Seq	24297251	Unspecified
hsa-mir-19b-3p	MIMAT0000074	NEAT1	283131	CLIP-Seq	24297251	Unspecified
hsa-mir-19b-3p	MIMAT0000074	HOTAIR	100124700	CLIP-Seq	24297251	Unspecified
hsa-mir-19b-3p	MIMAT0000074	HELLPAR	101101692	CLIP-Seq	24297251	Unspecified
hsa-mir-19b-3p	MIMAT0000074	TMEM132D-AS1	283352	CLIP-Seq	24297251	Unspecified
hsa-mir-19b-3p	MIMAT0000074	TPM1-AS	111064646	CLIP-Seq	24297251	Unspecified
hsa-mir-19b-3p	MIMAT0000074	UBL7-AS1	440288	CLIP-Seq	24297251	Unspecified
hsa-mir-19b-3p	MIMAT0000074	ST20-AS1	283687	CLIP-Seq	24297251	Unspecified
hsa-mir-19b-3p	MIMAT0000074	CCDC144NL-AS1	440416	CLIP-Seq	24297251	Unspecified
hsa-mir-19b-3p	MIMAT0000074	LINC01476	101927728	CLIP-Seq	24297251	Unspecified
hsa-mir-19b-3p	MIMAT0000074	SNHG20	654434	CLIP-Seq	24297251	Unspecified
hsa-mir-19b-3p	MIMAT0000074	DLGAP1-AS1	649446	CLIP-Seq	24297251	Unspecified
hsa-mir-19b-3p	MIMAT0000074	LINC00667	339290	CLIP-Seq	24297251	Unspecified
hsa-mir-19b-3p	MIMAT0000074	LINC00667	339290	CLIP-Seq	24297251	Unspecified
hsa-mir-19b-3p	MIMAT0000074	LINC00667	339290	CLIP-Seq	24297251	Unspecified
hsa-mir-19b-3p	MIMAT0000074	SNHG17	388796	CLIP-Seq	24297251	Unspecified
hsa-mir-19b-3p	MIMAT0000074	LINC00313	114038	CLIP-Seq	24297251	Unspecified
hsa-mir-19b-3p	MIMAT0000074	LINC02575	111216286	CLIP-Seq	24297251	Unspecified
hsa-mir-19b-3p	MIMAT0000074	MCM3AP-AS1	114044	CLIP-Seq	24297251	Unspecified
hsa-mir-19b-3p	MIMAT0000074	MCM3AP-AS1	114044	CLIP-Seq	24297251	Unspecified
hsa-mir-19b-3p	MIMAT0000074	XIST	7503	CLIP-Seq	24297251	Unspecified
hsa-mir-19b-3p	MIMAT0000074	XIST	7503	CLIP-Seq	24297251	Unspecified
hsa-mir-19b-3p	MIMAT0000074	XIST	7503	CLIP-Seq	24297251	Unspecified
hsa-mir-19b-3p	MIMAT0000074	JPX	554203	CLIP-Seq	24297251	Unspecified
hsa-mir-19b-3p	MIMAT0000074	JPX	554203	CLIP-Seq	24297251	Unspecified
hsa-mir-19b-3p	MIMAT0000074	FTX	100302692	CLIP-Seq	24297251	Unspecified
hsa-mir-23b-3p	MIMAT0000418	LAMTOR5-AS1	101410535	CLIP-Seq	24297251	Unspecified
hsa-mir-23b-3p	MIMAT0000418	GAS5	60674	CLIP-Seq	24297251	Unspecified
hsa-mir-23b-3p	MIMAT0000418	DNAJC27-AS1	729723	CLIP-Seq	24297251	Unspecified
hsa-mir-23b-3p	MIMAT0000418	LINC01122	400955	CLIP-Seq	24297251	Unspecified
hsa-mir-23b-3p	MIMAT0000418	LINC01876	101929378	CLIP-Seq	24297251	Unspecified
hsa-mir-23b-3p	MIMAT0000418	TTN-AS1	100506866	CLIP-Seq	24297251	Unspecified
hsa-mir-23b-3p	MIMAT0000418	LINC01963	150967	CLIP-Seq	24297251	Unspecified
hsa-mir-23b-3p	MIMAT0000418	THUMPD3-AS1	440944	CLIP-Seq	24297251	Unspecified
hsa-mir-23b-3p	MIMAT0000418	THUMPD3-AS1	440944	CLIP-Seq	24297251	Unspecified
hsa-mir-23b-3p	MIMAT0000418	THRB-IT1	100874274	CLIP-Seq	24297251	Unspecified
hsa-mir-23b-3p	MIMAT0000418	PTPRG-AS1	100506994	CLIP-Seq	24297251	Unspecified
hsa-mir-23b-3p	MIMAT0000418	LINC02035	100129550	CLIP-Seq	24297251	Unspecified
hsa-mir-23b-3p	MIMAT0000418	LINC02035	100129550	CLIP-Seq	24297251	Unspecified
hsa-mir-23b-3p	MIMAT0000418	LINC01995	105374244	CLIP-Seq	24297251	Unspecified
hsa-mir-23b-3p	MIMAT0000418	MIR4453HG	54553	CLIP-Seq	24297251	Unspecified
hsa-mir-23b-3p	MIMAT0000418	MALINC1	100505636	CLIP-Seq	24297251	Unspecified
hsa-mir-23b-3p	MIMAT0000418	LINC01485	101928154	CLIP-Seq	24297251	Unspecified
hsa-mir-23b-3p	MIMAT0000418	ZSCAN16-AS1	100129195	CLIP-Seq	24297251	Unspecified
hsa-mir-23b-3p	MIMAT0000418	LINC00472	79940	CLIP-Seq	24297251	Unspecified
hsa-mir-23b-3p	MIMAT0000418	SNHG5	387066	CLIP-Seq	24297251	Unspecified
hsa-mir-23b-3p	MIMAT0000418	TRAF3IP2-AS1	643749	CLIP-Seq	24297251	Unspecified
hsa-mir-23b-3p	MIMAT0000418	LINC00473	90632	CLIP-Seq	24297251	Unspecified
hsa-mir-23b-3p	MIMAT0000418	TRG-AS1	100506776	CLIP-Seq	24297251	Unspecified
hsa-mir-23b-3p	MIMAT0000418	MAGI2-AS3	100505881	CLIP-Seq	24297251	Unspecified
hsa-mir-23b-3p	MIMAT0000418	STAG3L5P-PVRIG2P-PILRB	101752399	CLIP-Seq	24297251	Unspecified
hsa-mir-23b-3p	MIMAT0000418	ST7-OT4	338069	CLIP-Seq	24297251	Unspecified
hsa-mir-23b-3p	MIMAT0000418	MSC-AS1	100132891	CLIP-Seq	24297251	Unspecified
hsa-mir-23b-3p	MIMAT0000418	PVT1	5820	CLIP-Seq	24297251	Unspecified
hsa-mir-23b-3p	MIMAT0000418	ZEB1-AS1	220930	CLIP-Seq	24297251	Unspecified
hsa-mir-23b-3p	MIMAT0000418	ZMIZ1-AS1	283050	CLIP-Seq	24297251	Unspecified
hsa-mir-23b-3p	MIMAT0000418	NUTM2B-AS1	101060691	CLIP-Seq	24297251	Unspecified
hsa-mir-23b-3p	MIMAT0000418	OLMALINC	90271	CLIP-Seq	24297251	Unspecified
hsa-mir-23b-3p	MIMAT0000418	SNHG1	23642	CLIP-Seq	24297251	Unspecified
hsa-mir-23b-3p	MIMAT0000418	NEAT1	283131	CLIP-Seq	24297251	Unspecified
hsa-mir-23b-3p	MIMAT0000418	NEAT1	283131	CLIP-Seq	24297251	Unspecified
hsa-mir-23b-3p	MIMAT0000418	NEAT1	283131	CLIP-Seq	24297251	Unspecified
hsa-mir-23b-3p	MIMAT0000418	NEAT1	283131	CLIP-Seq	24297251	Unspecified
hsa-mir-23b-3p	MIMAT0000418	MALAT1	378938	CLIP-Seq	24297251	Unspecified
hsa-mir-23b-3p	MIMAT0000418	MALAT1	378938	CLIP-Seq	24297251	Unspecified
hsa-mir-23b-3p	MIMAT0000418	LINC00173	100287569	CLIP-Seq	24297251	Unspecified
hsa-mir-23b-3p	MIMAT0000418	LINC00943	100507206	CLIP-Seq	24297251	Unspecified
hsa-mir-23b-3p	MIMAT0000418	N4BP2L2-IT2	116828	CLIP-Seq	24297251	Unspecified
hsa-mir-23b-3p	MIMAT0000418	DLEU2	8847	CLIP-Seq	24297251	Unspecified
hsa-mir-23b-3p	MIMAT0000418	KTN1-AS1	100129075	CLIP-Seq	24297251	Unspecified
hsa-mir-23b-3p	MIMAT0000418	LINC01550	388011	CLIP-Seq	24297251	Unspecified
hsa-mir-23b-3p	MIMAT0000418	MEG3	55384	CLIP-Seq	24297251	Unspecified
hsa-mir-23b-3p	MIMAT0000418	MEG8	79104	CLIP-Seq	24297251	Unspecified
hsa-mir-23b-3p	MIMAT0000418	OIP5-AS1	729082	CLIP-Seq	24297251	Unspecified
hsa-mir-23b-3p	MIMAT0000418	GABPB1-AS1	100129387	CLIP-Seq	24297251	Unspecified
hsa-mir-23b-3p	MIMAT0000418	LINC01579	283682	CLIP-Seq	24297251	Unspecified
hsa-mir-23b-3p	MIMAT0000418	VPS9D1-AS1	100128881	CLIP-Seq	24297251	Unspecified
hsa-mir-23b-3p	MIMAT0000418	TOB1-AS1	400604	CLIP-Seq	24297251	Unspecified
hsa-mir-23b-3p	MIMAT0000418	TOB1-AS1	400604	CLIP-Seq	24297251	Unspecified
hsa-mir-23b-3p	MIMAT0000418	SNHG16	100507246	CLIP-Seq	24297251	Unspecified
hsa-mir-23b-3p	MIMAT0000418	TYMSOS	494514	CLIP-Seq	24297251	Unspecified
hsa-mir-23b-3p	MIMAT0000418	LINC00909	400657	CLIP-Seq	24297251	Unspecified
hsa-mir-23b-3p	MIMAT0000418	PARD6G-AS1	100130522	CLIP-Seq	24297251	Unspecified
hsa-mir-23b-3p	MIMAT0000418	PARD6G-AS1	100130522	CLIP-Seq	24297251	Unspecified
hsa-mir-23b-3p	MIMAT0000418	LINC01727	101929625	CLIP-Seq	24297251	Unspecified
hsa-mir-23b-3p	MIMAT0000418	LINC00261	140828	CLIP-Seq	24297251	Unspecified
hsa-mir-23b-3p	MIMAT0000418	SNHG17	388796	CLIP-Seq	24297251	Unspecified
hsa-mir-23b-3p	MIMAT0000418	MCM3AP-AS1	114044	CLIP-Seq	24297251	Unspecified
hsa-mir-23b-3p	MIMAT0000418	MCM3AP-AS1	114044	CLIP-Seq	24297251	Unspecified
hsa-mir-23b-3p	MIMAT0000418	ZNF674-AS1	401588	CLIP-Seq	24297251	Unspecified
hsa-mir-23b-3p	MIMAT0000418	ZNF674-AS1	401588	CLIP-Seq	24297251	Unspecified
hsa-mir-23b-3p	MIMAT0000418	XIST	7503	CLIP-Seq	24297251	Unspecified
hsa-mir-23b-3p	MIMAT0000418	XIST	7503	CLIP-Seq	24297251	Unspecified
hsa-mir-23b-3p	MIMAT0000418	XIST	7503	CLIP-Seq	24297251	Unspecified
hsa-mir-23b-3p	MIMAT0000418	XIST	7503	CLIP-Seq	24297251	Unspecified
hsa-mir-494-3p	MIMAT0002816	SNHG12	85028	CLIP-Seq	24297251	Unspecified
hsa-mir-494-3p	MIMAT0002816	SNHG12	85028	CLIP-Seq	24297251	Unspecified
hsa-mir-494-3p	MIMAT0002816	MIR29B2CHG	100128537	CLIP-Seq	24297251	Unspecified
hsa-mir-494-3p	MIMAT0002816	LINC00467	84791	CLIP-Seq	24297251	Unspecified
hsa-mir-494-3p	MIMAT0002816	PAX8-AS1	654433	CLIP-Seq	24297251	Unspecified
hsa-mir-494-3p	MIMAT0002816	LINC01806	100996579	CLIP-Seq	24297251	Unspecified
hsa-mir-494-3p	MIMAT0002816	TTN-AS1	100506866	CLIP-Seq	24297251	Unspecified
hsa-mir-494-3p	MIMAT0002816	LINC00852	84657	CLIP-Seq	24297251	Unspecified
hsa-mir-494-3p	MIMAT0002816	MUC20-OT1	111753249	CLIP-Seq	24297251	Unspecified
hsa-mir-494-3p	MIMAT0002816	SNHG8	100093630	CLIP-Seq	24297251	Unspecified
hsa-mir-494-3p	MIMAT0002816	NNT-AS1	100652772	CLIP-Seq	24297251	Unspecified
hsa-mir-494-3p	MIMAT0002816	NNT-AS1	100652772	CLIP-Seq	24297251	Unspecified
hsa-mir-494-3p	MIMAT0002816	C5orf66	100996485	CLIP-Seq	24297251	Unspecified
hsa-mir-494-3p	MIMAT0002816	TRIM52-AS1	100507602	CLIP-Seq	24297251	Unspecified
hsa-mir-494-3p	MIMAT0002816	SND1-IT1	27099	CLIP-Seq	24297251	Unspecified
hsa-mir-494-3p	MIMAT0002816	AZIN1-AS1	100506753	CLIP-Seq	24297251	Unspecified
hsa-mir-494-3p	MIMAT0002816	GSN-AS1	57000	CLIP-Seq	24297251	Unspecified
hsa-mir-494-3p	MIMAT0002816	KCNQ1OT1	10984	CLIP-Seq	24297251	Unspecified
hsa-mir-494-3p	MIMAT0002816	KCNQ1OT1	10984	CLIP-Seq	24297251	Unspecified
hsa-mir-494-3p	MIMAT0002816	TMEM9B-AS1	493900	CLIP-Seq	24297251	Unspecified
hsa-mir-494-3p	MIMAT0002816	SNHG1	23642	CLIP-Seq	24297251	Unspecified
hsa-mir-494-3p	MIMAT0002816	NEAT1	283131	CLIP-Seq	24297251	Unspecified
hsa-mir-494-3p	MIMAT0002816	NEAT1	283131	CLIP-Seq	24297251	Unspecified
hsa-mir-494-3p	MIMAT0002816	NEAT1	283131	CLIP-Seq	24297251	Unspecified
hsa-mir-494-3p	MIMAT0002816	MALAT1	378938	CLIP-Seq	24297251	Unspecified
hsa-mir-494-3p	MIMAT0002816	MALAT1	378938	CLIP-Seq	24297251	Unspecified
hsa-mir-494-3p	MIMAT0002816	PCF11-AS1	106736475	CLIP-Seq	24297251	Unspecified
hsa-mir-494-3p	MIMAT0002816	TMPO-AS1	100128191	CLIP-Seq	24297251	Unspecified
hsa-mir-494-3p	MIMAT0002816	PSMA3-AS1	379025	CLIP-Seq	24297251	Unspecified
hsa-mir-494-3p	MIMAT0002816	PSMA3-AS1	379025	CLIP-Seq	24297251	Unspecified
hsa-mir-494-3p	MIMAT0002816	MEG3	55384	CLIP-Seq	24297251	Unspecified
hsa-mir-494-3p	MIMAT0002816	ARHGAP11B	89839	CLIP-Seq	24297251	Unspecified
hsa-mir-494-3p	MIMAT0002816	ARHGAP11B	89839	CLIP-Seq	24297251	Unspecified
hsa-mir-494-3p	MIMAT0002816	OIP5-AS1	729082	CLIP-Seq	24297251	Unspecified
hsa-mir-494-3p	MIMAT0002816	GABPB1-AS1	100129387	CLIP-Seq	24297251	Unspecified
hsa-mir-494-3p	MIMAT0002816	IQCH-AS1	100506686	CLIP-Seq	24297251	Unspecified
hsa-mir-494-3p	MIMAT0002816	UBL7-AS1	440288	CLIP-Seq	24297251	Unspecified
hsa-mir-494-3p	MIMAT0002816	LINC01444	101927642	CLIP-Seq	24297251	Unspecified
hsa-mir-494-3p	MIMAT0002816	LINC00662	148189	CLIP-Seq	24297251	Unspecified
hsa-mir-494-3p	MIMAT0002816	LINC01801	400685	CLIP-Seq	24297251	Unspecified
hsa-mir-494-3p	MIMAT0002816	LINC00665	100506930	CLIP-Seq	24297251	Unspecified
hsa-mir-494-3p	MIMAT0002816	ZNF337-AS1	102724826	CLIP-Seq	24297251	Unspecified
hsa-mir-494-3p	MIMAT0002816	DSCAM-AS1	100506492	CLIP-Seq	24297251	Unspecified
hsa-mir-494-3p	MIMAT0002816	LINC01694	105372840	CLIP-Seq	24297251	Unspecified
hsa-mir-494-3p	MIMAT0002816	TUG1	55000	CLIP-Seq	24297251	Unspecified
hsa-mir-494-3p	MIMAT0002816	XIST	7503	CLIP-Seq	24297251	Unspecified
hsa-mir-494-3p	MIMAT0002816	XIST	7503	CLIP-Seq	24297251	Unspecified
hsa-mir-494-3p	MIMAT0002816	TTTY15	64595	CLIP-Seq	24297251	Unspecified
